# Supplementary material for: Citrobacter rodentium Infection Induces Persistent Molecular Changes and Interferon Gamma-Dependent Major Histocompatibility Complex Class II Expression in the Colonic Epithelium
Source: mBio. 2022 Feb 1;13(1):e03233-21. doi: 10.1128/mbio.03233-21 (PMC8805023; doi:10.1128/mbio.03233-21)
Supplement: TABLE S1 [file mbio.03233-21-st001.xlsx]

## Sheet: Table S1
Accession	Description	Exp. q-value: Combined_R1	# PSMs_R1	# Unique Peptides_R1	Exp. q-value: Combined_R2	# PSMs_R2	# Unique Peptides_R2	Exp. q-value: Combined_R3	# PSMs_R3	# Unique Peptides_R3	R1_10 DPI: Log2FC vs R1 UI	B1_13 DPI: Log2FC vs R1 UI	R1_17 DPI: Log2FC vs R1 UI	R1_20 DPI: Log2FC vs R1 UI	R1_48 DPI: Log2FC vs R1 UI	R2_10 DPI: Log2FC vs R2 UI	R2_13 DPI: Log2FC vs R2 UI	R2_17 DPI: Log2FC vs R2 UI	R2_20 DPI: Log2FC vs R2 UI	R2_48 DPI: Log2FC vs R2 UI	R3_10 DPI: Log2FC vs R3 UI	R3_13 DPI: Log2FC vs R3 UI	R3_17 DPI: Log2FC vs R3 UI	R3_20 DPI: Log2FC vs R3 UI	R3_48 DPI: Log2FC vs R3 UI
Q9QXS1	Plectin OS=Mus musculus OX=10090 GN=Plec PE=1 SV=3	0	1243	277	0	1130	276	0	1143	284	0.0698004	0.0675175	0.424349	0.299119	-0.207171	-0.0184705	0.148597	0.24368	0.11992	0.0670811	0.0451291	-0.0100289	0.119045	0.300305	0.0520196
Q9JHU4	Cytoplasmic dynein 1 heavy chain 1 OS=Mus musculus OX=10090 GN=Dync1h1 PE=1 SV=2	0	380	187	0	382	186	0	397	202	-0.296134	-0.0143902	0.265322	0.110599	0.260706	-0.419467	-0.0322115	0.0851813	0.0788527	0.112468	-0.492566	-0.340699	-0.182764	-0.00166802	0.0101979
P16546	Spectrin alpha chain, non-erythrocytic 1 OS=Mus musculus OX=10090 GN=Sptan1 PE=1 SV=4	0	1005	172	0	1131	180	0	1012	184	-0.117029	-0.384299	-0.300397	-0.224275	-0.2939	-0.122658	-0.264261	-0.176242	-0.235555	-0.0943657	-0.250056	-0.29858	-0.208262	-0.138621	-0.105532
Q6ZWQ0	Nesprin-2 OS=Mus musculus OX=10090 GN=Syne2 PE=1 SV=2	0	202	152	0	197	148	0	215	169	-0.718149	-0.978606	-1.18787	-0.880463	-0.435837	-0.621755	-1.1004	-0.86841	-0.729462	-0.179922	-0.879696	-1.12597	-1.06442	-0.810339	-0.147694
Q9QXZ0	Microtubule-actin cross-linking factor 1 OS=Mus musculus OX=10090 GN=Macf1 PE=1 SV=2	0	192	137	0	184	128	0	247	166	-0.107438	-0.128805	0.225136	0.1164	-0.244473	0.0877507	0.219519	0.23919	0.0252517	-0.0653844	-0.0122332	-0.0448346	0.132053	0.0862124	-0.0146281
E9Q557	Desmoplakin OS=Mus musculus OX=10090 GN=Dsp PE=1 SV=1	0	332	155	0	303	141	0	330	159	-0.0297259	0.183351	0.638086	0.36789	-0.0257706	-0.21739	0.258011	0.364433	0.0615297	0.082882	-0.136523	-0.133604	0.0900775	0.397571	0.105198
Q62261	Spectrin beta chain, non-erythrocytic 1 OS=Mus musculus OX=10090 GN=Sptbn1 PE=1 SV=2	0	804	144	0	724	138	0	703	144	-0.139272	-0.273017	-0.177014	-0.0655113	-0.125781	-0.191781	-0.234746	-0.145855	-0.178057	-0.0431037	-0.293087	-0.310515	-0.251121	-0.12856	-0.0878197
Q80X90	Filamin-B OS=Mus musculus OX=10090 GN=Flnb PE=1 SV=3	0	1149	128	0	1128	129	0	1101	136	-0.247002	-0.065225	0.310468	0.249918	-0.0345778	-0.297147	0.0563695	0.141432	0.133146	0.0878361	-0.242716	-0.250839	-0.0170327	0.206761	0.0839511
E9Q555	E3 ubiquitin-protein ligase RNF213 OS=Mus musculus OX=10090 GN=Rnf213 PE=1 SV=2	0	129	95	0	151	119	0	178	131	0.572351	1.31577	1.35521	1.11999	0.451173	0.710798	1.2773	1.03665	0.714888	0.137087	0.692013	0.878036	0.818606	0.829132	-0.167092
Q8VDD5	Myosin-9 OS=Mus musculus OX=10090 GN=Myh9 PE=1 SV=4	0	2436	118	0	2371	113	0	2391	126	-0.333579	-0.0455278	0.240157	0.146551	-0.00931178	-0.170286	0.0732365	0.191397	0.096533	0.0120155	0.00690682	-0.11721	0.0428374	0.149134	0.0919632
Q70FJ1	A-kinase anchor protein 9 OS=Mus musculus OX=10090 GN=Akap9 PE=1 SV=2	0	163	112	0	141	106	0	177	126	-0.265014	-0.358642	-0.149836	-0.111831	-0.127055	-0.134132	-0.272629	-0.217993	-0.337998	-0.117717	-0.252686	-0.304513	-0.180162	-0.244369	-0.067835
Q9ERU9	E3 SUMO-protein ligase RanBP2 OS=Mus musculus OX=10090 GN=Ranbp2 PE=1 SV=2	0	172	99	0	206	114	0	215	123	0.403906	0.273586	-0.0319643	-0.315191	-0.314064	0.63168	0.368587	0.0508189	-0.216511	-0.0842434	0.672433	0.654518	0.346997	0.0456615	-0.0115129
F6ZDS4	Nucleoprotein TPR OS=Mus musculus OX=10090 GN=Tpr PE=1 SV=1	0	207	107	0	189	106	0	222	119	0.208768	-0.0617778	-0.214415	-0.324305	-0.414163	0.457322	0.115735	-0.116626	-0.27129	-0.169114	0.44732	0.458405	0.28461	0.0175343	0.005164
Q6URW6	Myosin-14 OS=Mus musculus OX=10090 GN=Myh14 PE=1 SV=1	0	1653	124	0	1563	105	0	1575	115	-0.350456	-0.315652	0.0325741	0.102427	0.00666001	-0.418735	-0.157736	0.0420548	0.0980321	-0.00133128	-0.476103	-0.638105	-0.275769	-0.0501556	-0.0284273
Q99PL5	Ribosome-binding protein 1 OS=Mus musculus OX=10090 GN=Rrbp1 PE=1 SV=2	0	1098	108	0	1051	112	0	1079	109	0.480563	0.317748	0.166182	0.0425524	-0.317235	0.762507	0.444026	0.232333	0.0184561	-0.128485	0.974255	0.688479	0.613115	0.45837	0.239682
Q91VW5	Golgin subfamily A member 4 OS=Mus musculus OX=10090 GN=Golga4 PE=1 SV=2	0	161	102	0	154	106	0	166	109	-0.25277	-0.302217	-0.147207	-0.0732216	-0.07603	-0.263701	-0.340442	-0.144329	-0.210436	-0.057926	-0.453873	-0.495824	-0.166978	-0.157674	-0.0565676
E9Q7G0	Nuclear mitotic apparatus protein 1 OS=Mus musculus OX=10090 GN=Numa1 PE=1 SV=1	0	221	104	0	222	103	0	222	107	-0.0900493	-0.258712	-0.381396	-0.267652	-0.185582	0.0838867	-0.187097	-0.190907	-0.248534	-0.103589	0.0644033	0.0608519	0.0816903	-0.0801448	0.0420689
Q8R0W0	Epiplakin OS=Mus musculus OX=10090 GN=Eppk1 PE=1 SV=2	0	306	88	0	260	95	0	248	104	-0.673596	-0.647434	-0.201541	0.0651775	0.164929	-0.798671	-0.495887	-0.234116	-0.108249	0.0903307	-1.2666	-1.17503	-0.832627	-0.547428	-0.242742
E9PVX6	Proliferation marker protein Ki-67 OS=Mus musculus OX=10090 GN=Mki67 PE=1 SV=1	0	104	82	0	101	78	0	136	102	1.29545	1.04564	-0.48826	-0.665972	-0.185425	1.88474	0.829899	-0.412867	-0.699227	-0.455133	1.79415	2.17863	1.15764	0.0699517	-0.128773
Q8BTM8	Filamin-A OS=Mus musculus OX=10090 GN=Flna PE=1 SV=5	0	176	85	0	167	76	0	209	101	-0.0633075	1.82563	0.350564	0.259175	0.224256	-0.0372985	0.365077	0.0899092	-0.272278	0.334476	0.297237	0.44743	-0.18161	-0.481195	-0.33075
O08638	Myosin-11 OS=Mus musculus OX=10090 GN=Myh11 PE=1 SV=1	0	689	99	0	600	88	0	703	100	-2.22505	0.730915	-0.781027	-0.197687	-0.314088	-0.899676	0.464632	-0.492466	0.15885	0.981979	0.0197192	-0.45806	-0.533051	0.150807	0.525194
Q80Z19	Mucin-2 (Fragments) OS=Mus musculus OX=10090 GN=Muc2 PE=1 SV=2	0	1217	97	0	1271	96	0	1212	99	-0.157209	-0.777987	-0.744339	-0.212148	-0.344113	-0.0145024	-0.496872	-0.042459	0.0320719	-0.231353	0.0157521	-0.284289	0.297302	0.32381	0.43853
P26039	Talin-1 OS=Mus musculus OX=10090 GN=Tln1 PE=1 SV=2	0	190	90	0	183	86	0	204	99	0.0835437	1.28148	0.705195	0.594744	0.284996	0.159304	0.498495	0.421596	0.259779	0.410554	0.242002	0.494921	0.280725	0.162859	-0.0187543
A2AN08	E3 ubiquitin-protein ligase UBR4 OS=Mus musculus OX=10090 GN=Ubr4 PE=1 SV=1	0	114	85	0	97	75	0	130	98	0.0659502	0.380928	0.488259	0.233124	0.256551	-0.0704883	0.25203	0.209723	0.328708	0.172062	-0.00511293	0.132914	0.152214	0.20256	0.0955572
P19096	Fatty acid synthase OS=Mus musculus OX=10090 GN=Fasn PE=1 SV=2	0	189	87	0	205	88	0	197	89	0.18546	0.539094	0.802977	0.615509	0.212532	0.0495799	0.422675	0.420927	0.403357	0.0206772	0.244104	0.472015	0.55089	0.599325	0.100709
P70227	Inositol 1,4,5-trisphosphate receptor type 3 OS=Mus musculus OX=10090 GN=Itpr3 PE=1 SV=3	0	134	75	0	148	86	0	155	89	0.251308	-0.0974354	0.116626	0.0618957	-0.227564	0.188742	0.210804	0.272626	0.152515	0.0550885	0.131092	0.0576543	0.122498	0.120162	0.0979664
Q99PV0	Pre-mRNA-processing-splicing factor 8 OS=Mus musculus OX=10090 GN=Prpf8 PE=1 SV=2	0	182	81	0	149	77	0	169	88	0.362916	0.076544	-0.0416421	-0.0798945	-0.0793389	0.486716	0.274758	0.0823086	-0.0185768	-0.0135773	0.501888	0.533163	0.337991	0.104256	0.0635528
Q8CC88	von Willebrand factor A domain-containing protein 8 OS=Mus musculus OX=10090 GN=Vwa8 PE=1 SV=2	0	154	83	0	169	83	0	145	85	-0.611652	-1.10015	-0.928998	-0.529237	-0.430289	-0.792774	-0.857933	-0.331854	-0.233845	0.0741406	-0.944847	-1.11997	-0.725154	-0.312499	-0.176861
E9PVA8	eIF-2-alpha kinase activator GCN1 OS=Mus musculus OX=10090 GN=Gcn1 PE=1 SV=1	0	103	74	0	92	69	0	116	85	0.363635	0.735429	0.777981	0.521482	0.513811	0.411032	0.605366	0.411721	0.318314	0.113044	0.509749	0.683199	0.517651	0.364213	0.0986148
Q8BI84	Transport and Golgi organization protein 1 homolog OS=Mus musculus OX=10090 GN=Mia3 PE=1 SV=2	0	152	80	0	153	80	0	167	83	0.0721756	-0.288984	-0.373476	-0.308586	-0.51291	0.380243	-0.0607859	-0.064163	-0.346825	-0.207163	0.59188	0.420919	0.435787	0.232499	0.194243
Q9JKF1	Ras GTPase-activating-like protein IQGAP1 OS=Mus musculus OX=10090 GN=Iqgap1 PE=1 SV=2	0	406	78	0	409	76	0	382	83	-0.597154	-0.191647	0.0779715	-0.0245889	0.0478781	-0.530922	-0.235732	0.0155225	-0.122738	0.00622762	-0.70145	-0.719468	-0.485263	-0.241311	-0.0999272
Q6P4T2	U5 small nuclear ribonucleoprotein 200 kDa helicase OS=Mus musculus OX=10090 GN=Snrnp200 PE=1 SV=1	0	140	72	0	152	74	0	158	83	0.270528	0.101409	-0.0529705	-0.0102552	-0.0299929	0.441089	0.281127	0.0983194	-0.0368061	-0.00636914	0.473526	0.514704	0.292965	0.0855819	0.0424208
Q8BL66	Early endosome antigen 1 OS=Mus musculus OX=10090 GN=Eea1 PE=1 SV=2	0	138	84	0	121	77	0	143	81	0.145707	-0.0612369	0.200393	0.0829676	-0.331465	0.108248	-0.013806	0.0788241	-0.100038	-0.187282	-0.00129954	-0.0704406	0.243488	0.318607	0.0989876
Q68FD5	Clathrin heavy chain 1 OS=Mus musculus OX=10090 GN=Cltc PE=1 SV=3	0	661	77	0	762	75	0	652	81	0.0679285	-0.0488538	0.191522	0.189696	0.126796	-0.0822468	0.0245987	0.123521	0.126728	0.137221	-0.0983201	-0.151425	-0.0419875	0.0535053	0.0435881
E9Q394	A-kinase anchor protein 13 OS=Mus musculus OX=10090 GN=Akap13 PE=1 SV=1	0	124	71	0	106	63	0	122	80	-0.0544656	0.290834	0.660077	0.370954	-0.0702948	-0.0294116	0.34545	0.322198	0.213174	0.0290011	-0.0554556	-0.0161685	0.228757	0.384117	0.052898
Q91ZX7	Prolow-density lipoprotein receptor-related protein 1 OS=Mus musculus OX=10090 GN=Lrp1 PE=1 SV=1	0	93	75	0	81	68	0	107	79	0.378728	0.158865	0.122046	0.0584691	0.0628607	0.228616	0.0936888	0.11983	-0.120685	-0.308224	0.0913977	0.0855347	0.156939	0.0790218	-0.266385
Q9JMH9	Unconventional myosin-XVIIIa OS=Mus musculus OX=10090 GN=Myo18a PE=1 SV=2	0	163	83	0	128	77	0	130	78	-0.143966	-0.0305118	0.299844	0.0622946	-0.0073013	-0.233069	0.0662604	0.181372	0.0152545	0.079528	-0.359149	-0.287766	-0.0856673	0.0756271	0.00165117
A2A863	Integrin beta-4 OS=Mus musculus OX=10090 GN=Itgb4 PE=1 SV=1	0	194	72	0	225	76	0	224	78	0.252009	0.109403	0.266389	0.466836	-0.0797843	0.260099	0.15678	0.222974	0.0865786	0.0269226	0.420453	0.365681	0.227933	0.281865	0.0240473
Q6PB66	Leucine-rich PPR motif-containing protein, mitochondrial OS=Mus musculus OX=10090 GN=Lrpprc PE=1 SV=2	0	166	66	0	251	68	0	263	78	0.193137	-0.0253579	-0.170108	-0.221187	-0.160945	0.241582	0.13286	0.0172482	-0.107265	-0.0622186	0.302956	0.320027	0.136349	0.0419191	0.0355533
Q69ZN7	Myoferlin OS=Mus musculus OX=10090 GN=Myof PE=1 SV=2	0	103	73	0	90	70	0	110	77	0.0887773	-0.00396573	0.374637	0.624733	-0.309523	-0.0522807	0.00786668	0.279555	0.207847	-0.0729096	0.0554498	-0.0748356	0.072909	0.158768	0.0292803
Q3UQ44	Ras GTPase-activating-like protein IQGAP2 OS=Mus musculus OX=10090 GN=Iqgap2 PE=1 SV=2	0	273	69	0	295	70	0	265	75	-0.186582	-0.086358	0.116347	0.240642	0.229781	-0.34016	-0.169721	0.0427868	0.12652	0.0891315	-0.448597	-0.594139	-0.31814	0.0412558	-0.0183477
Q8CHG3	GRIP and coiled-coil domain-containing protein 2 OS=Mus musculus OX=10090 GN=Gcc2 PE=1 SV=2	0	107	71	0	94	67	0	102	75	0.089525	-0.111291	-0.108795	-0.223323	-0.374539	0.242555	-0.0118353	-0.0383166	-0.111401	-0.00269465	0.229955	0.129037	0.198973	0.0708063	-0.0291452
P21271	Unconventional myosin-Vb OS=Mus musculus OX=10090 GN=Myo5b PE=1 SV=2	0	148	74	0	128	64	0	137	74	0.0276555	0.00918788	0.275599	0.142619	0.00356801	0.0879314	0.22699	0.331896	0.215821	0.0705053	0.0192517	-0.0821672	0.140178	0.278477	0.128724
A2AQ25	Sickle tail protein OS=Mus musculus OX=10090 GN=Skt PE=1 SV=1	0	100	61	0	95	65	0	115	73	0.0872848	-0.218433	-0.0368044	0.0520296	-0.156587	0.160183	-0.0933437	-0.0759662	-0.0123442	0.00602639	0.000104174	-0.141626	0.036769	-0.0579239	-0.0287845
Q99MZ6	Unconventional myosin-VIIb OS=Mus musculus OX=10090 GN=Myo7b PE=1 SV=3	0	110	69	0	118	69	0	119	71	-0.248331	-0.20248	0.154133	0.203786	0.57148	-0.421838	-0.0542278	0.137771	0.107221	0.0787754	-0.535021	-0.477001	-0.188754	0.0611688	-0.0127663
Q3TLH4	Protein PRRC2C OS=Mus musculus OX=10090 GN=Prrc2c PE=1 SV=3	0	93	61	0	103	61	0	114	71	0.642389	0.555625	0.302113	-0.0163707	-0.133303	0.884306	0.556232	0.11946	-0.230815	-0.215118	0.886376	0.917313	0.601381	0.257254	-0.126001
Q8CGC7	Bifunctional glutamate/proline--tRNA ligase OS=Mus musculus OX=10090 GN=Eprs PE=1 SV=4	0	132	59	0	136	67	0	153	70	0.00842198	0.275272	0.328034	0.173605	0.20779	0.194972	0.306112	0.226198	0.0920739	0.0378585	0.304537	0.288524	0.224762	0.185152	0.0955642
Q7TMY8	E3 ubiquitin-protein ligase HUWE1 OS=Mus musculus OX=10090 GN=Huwe1 PE=1 SV=5	0	62	51	0	74	55	0	81	69	-0.00713435	0.167955	0.337781	0.155187	0.311157	-0.129916	0.0373117	0.0637371	0.118267	-0.0541311	-0.0633942	0.170425	0.102156	0.0726701	0.0124571
Q91ZU6	Dystonin OS=Mus musculus OX=10090 GN=Dst PE=1 SV=2	0	55	44	0	60	50	0	82	68	-0.0124421	0.0335866	-0.205806	-0.196356	-0.190846	-0.266246	-0.376387	-0.375439	-0.311899	-0.121264	-0.313206	-0.459578	-0.421714	-0.316458	-0.0687671
Q61595	Kinectin OS=Mus musculus OX=10090 GN=Ktn1 PE=1 SV=1	0	106	62	0	117	65	0	106	67	0.238984	0.114227	-0.174597	-0.310812	-0.386186	0.464979	0.0965994	-0.157458	-0.234824	-0.169874	0.608962	0.639414	0.416863	0.119929	0.118687
Q9R269	Periplakin OS=Mus musculus OX=10090 GN=Ppl PE=1 SV=1	0	76	62	0	62	52	0	81	66	-0.171802	-0.243325	-0.506473	-0.385032	-0.505628	-0.170867	-0.242517	-0.251266	-0.375111	-0.141617	-0.111758	-0.116931	-0.0235166	-0.231023	0.0523988
Q8BTI8	Serine/arginine repetitive matrix protein 2 OS=Mus musculus OX=10090 GN=Srrm2 PE=1 SV=3	0	98	56	0	96	54	0	107	65	0.613685	0.341516	0.0331832	-0.121844	-0.260969	1.00024	0.534601	0.0336665	-0.218966	-0.199053	0.953755	0.966912	0.723354	0.244381	0.0342364
A2AGT5	Cytoskeleton-associated protein 5 OS=Mus musculus OX=10090 GN=Ckap5 PE=1 SV=1	0	73	53	0	68	53	0	92	65	0.182882	0.393119	0.290745	-0.0861216	-0.0162593	0.301623	0.346584	0.128444	-0.131625	-0.0161316	0.303107	0.404686	0.150718	0.124887	-0.0648245
Q07113	Cation-independent mannose-6-phosphate receptor OS=Mus musculus OX=10090 GN=Igf2r PE=1 SV=1	0	80	56	0	85	61	0	86	64	0.252805	0.0258234	-0.273745	-0.335482	-0.295595	0.608849	0.253362	-0.0114548	-0.26106	-0.245796	0.787432	0.704974	0.442918	-0.0110024	0.198272
Q64727	Vinculin OS=Mus musculus OX=10090 GN=Vcl PE=1 SV=4	0	128	59	0	125	56	0	151	64	-0.562041	0.18982	0.118853	0.120691	0.119977	-0.622015	-0.213312	-0.0842077	-0.0494538	0.159645	-0.609941	-0.545902	-0.396666	-0.268688	-0.144602
Q6PDQ2	Chromodomain-helicase-DNA-binding protein 4 OS=Mus musculus OX=10090 GN=Chd4 PE=1 SV=1	0	109	63	0	88	51	0	97	64	0.248758	0.0875247	0.0267719	-0.206938	-0.0739953	0.360856	0.208423	0.0795675	-0.216926	-0.145818	0.449684	0.485047	0.359302	0.0993368	0.0520225
Q9QZQ1	Afadin OS=Mus musculus OX=10090 GN=Afdn PE=1 SV=3	0	96	59	0	97	57	0	103	63	0.0394843	-0.0346964	0.021675	-0.098221	-0.177791	0.0586963	0.0154281	-0.0145787	-0.107128	-0.0012124	-0.0942192	-0.140758	-0.145863	-0.133479	-0.203518
Q8BX70	Vacuolar protein sorting-associated protein 13C OS=Mus musculus OX=10090 GN=Vps13c PE=1 SV=2	0	71	53	0	76	53	0	88	63	-0.237246	-0.339543	-0.161901	-0.162752	-0.167378	-0.28025	-0.279355	-0.0518752	-0.224577	-0.00455525	-0.448201	-0.545331	-0.398015	-0.23985	-0.105432
Q6P5E4	UDP-glucose:glycoprotein glucosyltransferase 1 OS=Mus musculus OX=10090 GN=Uggt1 PE=1 SV=4	0	155	55	0	166	56	0	192	62	0.230027	0.188431	0.224817	0.296939	0.0103309	0.394745	0.356661	0.244331	0.181987	0.0759402	0.53677	0.536989	0.483661	0.38368	0.271842
Q9CU62	Structural maintenance of chromosomes protein 1A OS=Mus musculus OX=10090 GN=Smc1a PE=1 SV=4	0	83	57	0	87	52	0	113	62	0.0711272	-0.0908767	-0.253	-0.395522	-0.129967	0.249428	0.0244364	-0.0719222	-0.271809	-0.0799726	0.266166	0.318238	0.120608	-0.0620896	-0.000209355
Q64511	DNA topoisomerase 2-beta OS=Mus musculus OX=10090 GN=Top2b PE=1 SV=2	0	101	51	0	119	59	0	133	61	0.138766	-0.295553	-0.240598	-0.0516204	-0.175314	0.19156	-0.00788992	-0.0238499	-0.0176941	-0.0184607	0.151265	0.100509	0.120292	0.0271885	0.0436936
Q8CIE6	Coatomer subunit alpha OS=Mus musculus OX=10090 GN=Copa PE=1 SV=2	0	133	59	0	130	53	0	134	61	0.129928	-0.0665714	0.186162	0.0409445	0.080758	-0.0246329	0.139468	0.203389	0.146449	0.150411	-0.145708	-0.0964882	0.00307849	0.0707334	-0.0406847
P59242	Cingulin OS=Mus musculus OX=10090 GN=Cgn PE=1 SV=1	0	160	67	0	135	60	0	143	60	-0.0248159	-0.0822029	0.133562	0.0437731	-0.1466	0.126808	-0.0107042	-0.0112122	-0.131928	-0.110685	0.117248	0.0395559	0.191922	0.124398	-0.0281774
P48678	Prelamin-A/C OS=Mus musculus OX=10090 GN=Lmna PE=1 SV=2	0	840	53	0	809	56	0	866	60	-0.70209	-0.853294	-0.516142	-0.175337	-0.288574	-0.528325	-0.568127	-0.315275	-0.290842	0.0299759	-0.663004	-0.865801	-0.660081	-0.475281	-0.0507592
P58871	182 kDa tankyrase-1-binding protein OS=Mus musculus OX=10090 GN=Tnks1bp1 PE=1 SV=2	0	94	58	0	87	55	0	90	60	-0.296685	-0.243695	0.265751	0.292431	0.0443929	-0.357472	-0.258839	-0.180201	0.00884426	0.0139794	-0.519774	-0.481853	-0.286753	-0.264937	-0.2023
Q8VDJ3	Vigilin OS=Mus musculus OX=10090 GN=Hdlbp PE=1 SV=1	0	133	57	0	108	55	0	125	60	0.266736	0.433195	0.339324	0.10863	0.199521	0.384201	0.460184	0.300336	0.111722	0.0759214	0.42724	0.497761	0.327759	0.239746	0.022682
P39447	Tight junction protein ZO-1 OS=Mus musculus OX=10090 GN=Tjp1 PE=1 SV=2	0	107	57	0	118	53	0	122	60	0.175472	0.0634817	0.192835	0.14933	-0.0281967	0.169343	0.0604292	0.0743878	-0.0464394	-0.0267862	0.127878	-0.0495554	-0.0388129	0.0373913	-0.0915245
Q9ESE1	Lipopolysaccharide-responsive and beige-like anchor protein OS=Mus musculus OX=10090 GN=Lrba PE=1 SV=1	0	86	57	0	82	53	0	91	60	-0.355527	-0.320254	0.168691	0.212281	0.190279	-0.581816	-0.2907	0.125524	0.180776	0.10857	-0.853532	-0.837272	-0.42577	-0.12855	-0.133532
O88329	Unconventional myosin-Ia OS=Mus musculus OX=10090 GN=Myo1a PE=2 SV=2	0	288	57	0	319	56	0	299	59	-0.0208638	-0.276952	0.203159	0.384674	0.555435	-0.244051	-0.0346503	0.291415	0.40948	0.174531	-0.464924	-0.490962	-0.0833777	0.141168	0.00617981
Q8CGB3	Uveal autoantigen with coiled-coil domains and ankyrin repeats OS=Mus musculus OX=10090 GN=Uaca PE=1 SV=2	0	63	49	0	71	53	0	83	58	0.257009	0.225257	0.203948	-0.114516	-0.0811476	0.474223	0.319329	0.124233	-0.0459579	-0.0702604	0.288334	0.330731	0.2422	0.0192181	-0.118614
Q60597	2-oxoglutarate dehydrogenase, mitochondrial OS=Mus musculus OX=10090 GN=Ogdh PE=1 SV=3	0	356	57	0	394	49	0	383	58	-0.207487	-0.523822	-0.454687	-0.351827	-0.106747	-0.312994	-0.365233	-0.190465	-0.187409	-0.0293215	-0.46926	-0.583265	-0.395354	-0.260679	-0.0576971
Q5SSH7	Zinc finger ZZ-type and EF-hand domain-containing protein 1 OS=Mus musculus OX=10090 GN=Zzef1 PE=1 SV=2	0	70	55	0	71	52	0	86	57	-0.0663884	0.182747	0.508849	0.37666	0.538073	-0.245028	0.205325	0.28428	0.359645	0.0785697	-0.163643	-0.111889	0.13927	0.323144	0.0110481
Q64331	Unconventional myosin-VI OS=Mus musculus OX=10090 GN=Myo6 PE=1 SV=1	0	163	54	0	214	54	0	195	56	0.0465472	-0.0453885	0.303713	0.286127	0.171409	-0.0198673	0.144175	0.264051	0.269252	0.102332	-0.07917	-0.101213	0.0655395	0.260931	0.0657964
Q80TH2	Erbin OS=Mus musculus OX=10090 GN=Erbin PE=1 SV=3	0	109	55	0	84	48	0	102	56	-0.255046	-0.152754	-0.0602097	-0.171439	-0.187329	-0.301009	-0.198148	-0.133423	-0.247619	-0.0751249	-0.378315	-0.468052	-0.328237	-0.178278	-0.146305
Q9D952	Envoplakin OS=Mus musculus OX=10090 GN=Evpl PE=1 SV=3	0	57	47	0	56	46	0	64	55	-0.0539271	-0.175215	-0.060361	-0.21904	-0.359225	-0.123384	-0.0273208	-0.0657741	-0.0830361	-0.00777042	-0.0951039	-0.0984736	0.00693957	-0.0267736	0.0195793
Q9CW03	Structural maintenance of chromosomes protein 3 OS=Mus musculus OX=10090 GN=Smc3 PE=1 SV=2	0	94	57	0	92	55	0	81	54	0.0560299	-0.0972607	-0.26392	-0.238404	-0.0659736	0.236887	0.0279505	-0.0638092	-0.17295	-0.0491325	0.223847	0.294463	0.122784	-0.0681095	0.0233848
Q61543	Golgi apparatus protein 1 OS=Mus musculus OX=10090 GN=Glg1 PE=1 SV=1	0	88	49	0	85	50	0	98	53	0.374334	0.20206	0.0334018	-0.110802	-0.332517	0.51777	0.305976	0.146701	-0.13935	-0.255948	0.639806	0.638305	0.603409	0.339004	0.0842995
Q8R4U7	Leucine zipper protein 1 OS=Mus musculus OX=10090 GN=Luzp1 PE=1 SV=2	0	92	56	0	81	49	0	83	53	-0.194086	-0.0512884	0.0873576	0.318874	0.17876	-0.169391	-0.104835	-0.0567255	-0.0773107	0.0687534	-0.404094	-0.404771	-0.152177	-0.122806	-0.133888
Q8CAQ8	MICOS complex subunit Mic60 OS=Mus musculus OX=10090 GN=Immt PE=1 SV=1	0	264	52	0	231	48	0	233	53	-0.268875	-0.623519	-0.555327	-0.425126	-0.341295	-0.277496	-0.356686	-0.225641	-0.112624	0.0208684	-0.523899	-0.578218	-0.50091	-0.374434	-0.0643852
P23116	Eukaryotic translation initiation factor 3 subunit A OS=Mus musculus OX=10090 GN=Eif3a PE=1 SV=5	0	77	51	0	73	45	0	77	53	0.378131	0.689431	0.592529	0.357573	0.300678	0.398743	0.55887	0.306962	0.214554	0.0950047	0.489056	0.697634	0.39574	0.281449	0.00598544
Q9JIX8	Apoptotic chromatin condensation inducer in the nucleus OS=Mus musculus OX=10090 GN=Acin1 PE=1 SV=3	0	86	42	0	98	45	0	115	53	0.344222	-0.0275959	-0.208798	-0.162005	-0.326525	0.603739	0.129211	-0.164137	-0.254764	-0.181746	0.61878	0.548555	0.440913	0.0772414	-0.041455
B2RXS4	Plexin-B2 OS=Mus musculus OX=10090 GN=Plxnb2 PE=1 SV=1	0	107	46	0	101	52	0	119	52	0.0854262	0.0488654	0.0483771	0.297204	-0.10075	0.0924979	0.0996784	0.140579	0.159407	-0.00660522	0.063389	0.00513823	-0.0378249	0.101548	-0.000522897
Q91V92	ATP-citrate synthase OS=Mus musculus OX=10090 GN=Acly PE=1 SV=1	0	165	56	0	202	51	0	208	52	-0.600745	-0.508504	0.123474	0.239462	-0.0285271	-0.748035	-0.441554	0.0779022	0.194807	0.0155667	-0.935979	-0.862351	-0.42381	-0.228861	-0.15311
Q9JIK5	Nucleolar RNA helicase 2 OS=Mus musculus OX=10090 GN=Ddx21 PE=1 SV=3	0	95	47	0	86	46	0	106	52	1.307	1.25014	0.319337	-0.0910805	-0.0773797	1.643	1.16899	0.186177	-0.165783	-0.191932	1.87572	2.08759	1.3357	0.392337	0.00769139
O08808	Protein diaphanous homolog 1 OS=Mus musculus OX=10090 GN=Diaph1 PE=1 SV=1	0	83	47	0	74	40	0	86	52	-0.243804	0.0806827	0.196959	0.0280664	0.0711722	-0.304431	-0.00909496	0.191594	0.0923072	0.0511306	-0.373824	-0.277721	-0.140501	0.0165199	0.00187516
Q6KCD5	Nipped-B-like protein OS=Mus musculus OX=10090 GN=Nipbl PE=1 SV=1	0	53	41	0	47	37	0	63	52	0.332779	0.157009	-0.01621	-0.348017	-0.204846	0.545679	0.31508	0.0618719	-0.21569	-0.0779068	0.480351	0.531378	0.372121	0.154143	0.0355657
Q61768	Kinesin-1 heavy chain OS=Mus musculus OX=10090 GN=Kif5b PE=1 SV=3	0	164	49	0	150	50	0	146	51	-0.270089	-0.0516234	0.276932	0.117578	0.117885	-0.12366	-0.0019985	0.13467	0.0699093	-0.0655907	-0.18499	-0.137068	0.00598083	0.11787	0.0404516
P20029	Endoplasmic reticulum chaperone BiP OS=Mus musculus OX=10090 GN=Hspa5 PE=1 SV=3	0	1508	47	0	1640	47	0	1689	51	0.587258	0.410965	0.223933	-0.00253833	-0.282824	0.893796	0.660134	0.336827	0.0890039	-0.119978	1.21733	1.00255	0.796085	0.516659	0.296547
Q2EMV9	Protein mono-ADP-ribosyltransferase PARP14 OS=Mus musculus OX=10090 GN=Parp14 PE=1 SV=3	0	57	43	0	55	43	0	71	51	0.807699	1.74776	1.61677	1.25163	0.689366	1.30095	1.81306	1.52097	1.14402	0.40773	1.24761	1.48854	1.23111	1.15097	0.0239931
P27546	Microtubule-associated protein 4 OS=Mus musculus OX=10090 GN=Map4 PE=1 SV=3	0	111	49	0	98	42	0	106	51	-0.425878	-0.222163	0.208442	0.0558446	-0.105343	-0.549938	-0.180742	-0.113417	-0.204108	-0.0637541	-0.623635	-0.505516	-0.255679	-0.0547878	-0.10906
Q7TQG1	Pleckstrin homology domain-containing family A member 6 OS=Mus musculus OX=10090 GN=Plekha6 PE=1 SV=1	0	94	44	0	95	42	0	112	51	0.0482588	-0.2746	-0.197672	-0.212845	-0.436578	0.135763	-0.0829548	-0.10839	-0.111114	0.0303928	0.0271858	-0.0852339	-0.21079	-0.195666	-0.219703
P30999	Catenin delta-1 OS=Mus musculus OX=10090 GN=Ctnnd1 PE=1 SV=2	0	302	47	0	321	48	0	293	50	0.186325	0.182874	0.268989	0.244481	0.0986499	0.0162511	0.0864978	0.156563	0.119207	0.119653	-0.00786049	0.00590957	-0.00836019	0.137229	-0.0746923
Q6ZQ08	CCR4-NOT transcription complex subunit 1 OS=Mus musculus OX=10090 GN=Cnot1 PE=1 SV=2	0	53	41	0	58	41	0	70	50	0.194175	0.465286	0.294253	0.137052	0.164897	0.189544	0.311642	0.232277	0.194638	0.193797	0.2215	0.318312	0.193195	0.118707	0.0216303
Q8CJF7	Protein ELYS OS=Mus musculus OX=10090 GN=Ahctf1 PE=1 SV=1	0	49	42	0	47	38	0	67	50	0.295327	0.00385184	-0.331446	-0.577851	-0.490405	0.506395	0.095056	-0.180025	-0.286842	-0.253349	0.492208	0.557526	0.388354	0.0426436	0.102042
Q80SU7	Interferon-induced very large GTPase 1 OS=Mus musculus OX=10090 GN=Gvin1 PE=1 SV=1	0	58	46	0	50	34	0	63	50	0.527735	1.8716	1.42721	1.26222	0.428953	0.664154	1.40961	1.13666	0.867671	0.324987	0.852439	1.1744	0.992146	0.941433	-0.0660046
Q9ERG0	LIM domain and actin-binding protein 1 OS=Mus musculus OX=10090 GN=Lima1 PE=1 SV=3	0	297	51	0	254	50	0	262	49	-0.000310476	-0.123701	0.0793206	-0.0541506	-0.187705	0.0298278	-0.00653834	0.0466744	-0.256862	-0.140949	-0.0738865	-0.247809	-0.136828	-0.00578787	-0.130818
P21447	Multidrug resistance protein 1A OS=Mus musculus OX=10090 GN=Abcb1a PE=1 SV=3	0	127	24	0	123	50	0	115	49	-0.719276	-1.03987	-1.41598	-0.75051	0.00667956	-1.53267	-1.39953	-0.987535	-0.591381	-0.16236	-2.28107	-2.23254	-1.34693	-0.983187	-0.320503
P97499	Telomerase protein component 1 OS=Mus musculus OX=10090 GN=Tep1 PE=1 SV=1	0	68	43	0	69	47	0	68	49	-0.0355247	0.0429346	0.294935	0.26599	0.283603	-0.282559	-0.0587494	0.0476856	0.131408	-0.00175176	-0.0733887	-0.175888	0.103156	0.254492	0.0689937
O08788	Dynactin subunit 1 OS=Mus musculus OX=10090 GN=Dctn1 PE=1 SV=3	0	89	50	0	79	44	0	85	49	-0.354288	-0.087582	0.176086	0.174473	0.152498	-0.388143	-0.0683469	0.0262372	0.285081	0.165808	-0.455795	-0.295058	-0.109816	0.0706004	-0.0109061
Q99NB9	Splicing factor 3B subunit 1 OS=Mus musculus OX=10090 GN=Sf3b1 PE=1 SV=1	0	106	45	0	106	44	0	98	49	0.398865	0.158081	0.113843	0.155396	-0.0219007	0.516691	0.303086	0.125316	0.0596155	0.058861	0.465779	0.47344	0.301197	0.147816	0.00841048
Q8R0Y6	Cytosolic 10-formyltetrahydrofolate dehydrogenase OS=Mus musculus OX=10090 GN=Aldh1l1 PE=1 SV=1	0	84	36	0	114	44	0	124	49	-0.444213	-0.285608	0.691941	0.859503	0.591785	-0.727451	-0.189173	0.328493	0.729637	0.159113	-0.927856	-0.865763	-0.187004	0.168756	-0.0475828
P11679	Keratin, type II cytoskeletal 8 OS=Mus musculus OX=10090 GN=Krt8 PE=1 SV=4	0	3395	51	0	3316	43	0	3294	49	0.344277	0.0230817	0.141202	0.191613	-0.258378	0.00587484	0.045606	0.161443	-0.0314093	-0.00230859	0.136739	-0.0868103	0.020327	0.130209	0.117101
Q5SYD0	Unconventional myosin-Id OS=Mus musculus OX=10090 GN=Myo1d PE=1 SV=1	0	155	51	0	145	42	0	152	49	0.245815	-0.106449	0.0676597	0.056567	0.0874904	0.0410918	0.136172	0.221327	0.0625887	0.0487994	0.0020576	-0.0567008	0.080312	0.152392	0.109216
Q569Z5	Probable ATP-dependent RNA helicase DDX46 OS=Mus musculus OX=10090 GN=Ddx46 PE=1 SV=2	0	69	47	0	61	41	0	67	49	0.142842	0.0515282	-0.037814	-0.0935703	-0.0462115	0.260043	0.131468	-0.0252966	-0.148531	-0.126465	0.350724	0.401151	0.227982	0.0727689	-0.0807622
E9QAT4	Protein transport protein Sec16A OS=Mus musculus OX=10090 GN=Sec16a PE=1 SV=1	0	67	49	0	67	39	0	76	49	0.154601	0.198325	0.142623	0.134971	-0.15732	0.495367	0.274468	0.032546	-0.0231244	-0.0553809	0.546496	0.371495	0.406179	0.192077	0.022857
P08113	Endoplasmin OS=Mus musculus OX=10090 GN=Hsp90b1 PE=1 SV=2	0	736	42	0	714	39	0	838	49	0.536439	0.599042	0.457057	0.323827	-0.0761234	0.731294	0.727734	0.420498	0.336155	-0.0346309	1.0189	0.895006	0.716207	0.557866	0.224841
Q5SWU9	Acetyl-CoA carboxylase 1 OS=Mus musculus OX=10090 GN=Acaca PE=1 SV=1	0	49	38	0	49	39	0	64	49	0.3829	0.791794	0.802483	0.429708	0.119715	0.353226	0.684762	0.499733	0.243838	0.0463166	0.561911	0.782006	0.650086	0.531304	0.15845
Q922J3	CAP-Gly domain-containing linker protein 1 OS=Mus musculus OX=10090 GN=Clip1 PE=1 SV=1	0	53	34	0	62	38	0	80	49	-0.448165	-0.203505	0.0492334	-0.0681305	-0.122236	-0.312561	-0.163483	-0.18298	-0.0980226	0.00287474	-0.364601	-0.300118	-0.208364	-0.184324	-0.156095
Q62468	Villin-1 OS=Mus musculus OX=10090 GN=Vil1 PE=1 SV=3	0	756	47	0	593	47	0	582	48	-0.306321	-0.0798984	0.249542	0.196845	0.795727	-0.542218	-0.0765588	0.146125	0.239649	0.092666	-0.774076	-0.664736	-0.268802	0.0518932	-0.076054
Q7TT50	Serine/threonine-protein kinase MRCK beta OS=Mus musculus OX=10090 GN=Cdc42bpb PE=1 SV=2	0	68	44	0	73	46	0	85	48	-0.21034	-0.0576934	0.26944	0.301671	0.201131	-0.26824	0.0103306	0.148662	-0.0227138	0.0957792	-0.323681	-0.330439	-0.112218	0.0858601	0.0267232
P58252	Elongation factor 2 OS=Mus musculus OX=10090 GN=Eef2 PE=1 SV=2	0	375	45	0	424	45	0	370	48	0.0551073	0.423541	0.561037	0.237534	0.349282	0.0668186	0.374874	0.214502	0.177684	-0.00565555	0.220996	0.444114	0.354583	0.314725	0.0268482
Q61316	Heat shock 70 kDa protein 4 OS=Mus musculus OX=10090 GN=Hspa4 PE=1 SV=1	0	129	41	0	141	45	0	138	48	-0.187313	-0.0313441	0.23847	-0.125621	0.150756	-0.224689	0.0288609	0.0482945	-0.0814176	-0.0834036	-0.196603	-0.0472933	0.0124371	0.0315609	-0.0277278
Q9QX47	Protein SON OS=Mus musculus OX=10090 GN=Son PE=1 SV=2	0	74	38	0	74	45	0	77	48	0.421499	0.117836	-0.118907	-0.233008	-0.417742	0.66597	0.209214	-0.0392645	-0.161664	-0.152185	0.724085	0.740345	0.54956	0.148954	0.0441615
Q6PFD9	Nuclear pore complex protein Nup98-Nup96 OS=Mus musculus OX=10090 GN=Nup98 PE=1 SV=2	0	66	38	0	75	44	0	72	48	0.260331	0.239384	0.0400016	0.146367	-0.0448482	0.475359	0.307735	0.0387927	0.117855	0.148981	0.464631	0.552519	0.275265	0.0765464	0.0883682
P51432	1-phosphatidylinositol 4,5-bisphosphate phosphodiesterase beta-3 OS=Mus musculus OX=10090 GN=Plcb3 PE=1 SV=2	0	84	44	0	83	42	0	94	48	0.111975	0.212743	0.606057	0.690117	1.13996	-0.151217	0.264784	0.384378	0.459362	0.120521	-0.257124	-0.0405137	0.203269	0.298942	-0.0594547
Q9Z1Q9	Valine--tRNA ligase OS=Mus musculus OX=10090 GN=Vars PE=1 SV=1	0	86	40	0	84	40	0	100	48	0.204825	0.30926	0.398179	0.317837	0.288202	0.337238	0.488683	0.407057	0.445699	0.102122	0.370687	0.538768	0.479839	0.420462	0.0425887
Q9EPU0	Regulator of nonsense transcripts 1 OS=Mus musculus OX=10090 GN=Upf1 PE=1 SV=2	0	73	40	0	62	37	0	84	48	0.193687	0.266546	0.388476	0.229923	0.202222	0.173212	0.265369	0.173072	0.0301431	0.107135	0.256484	0.33732	0.187032	0.181769	-0.0185896
P08775	DNA-directed RNA polymerase II subunit RPB1 OS=Mus musculus OX=10090 GN=Polr2a PE=1 SV=3	0	60	39	0	75	47	0	67	47	0.22697	0.036516	-0.0681816	-0.0890072	-0.0129585	0.278944	0.112679	-0.0151781	-0.113632	-0.0804346	0.338261	0.334807	0.200111	0.0102695	0.000787659
P38647	Stress-70 protein, mitochondrial OS=Mus musculus OX=10090 GN=Hspa9 PE=1 SV=3	0	885	46	0	780	46	0	856	47	0.220141	0.00150715	-0.124372	-0.19661	-0.314185	0.486506	0.151981	-0.0204997	-0.16373	-0.145205	0.531873	0.509384	0.274615	0.0843834	0.00637236
Q05920	Pyruvate carboxylase, mitochondrial OS=Mus musculus OX=10090 GN=Pc PE=1 SV=1	0	141	46	0	129	46	0	118	47	-1.27063	-1.48709	-0.938542	0.0432555	-0.136798	-1.28538	-1.25175	-0.600343	0.102576	0.206093	-1.58839	-2.1717	-1.42196	-0.833726	-0.1503
P63038	60 kDa heat shock protein, mitochondrial OS=Mus musculus OX=10090 GN=Hspd1 PE=1 SV=1	0	1511	45	0	1434	46	0	1573	47	0.115786	-0.0512998	-0.242973	-0.541232	-0.45505	0.322293	0.171782	-0.0167754	-0.26574	-0.19661	0.488718	0.394324	0.15346	-0.0111226	0.0595526
Q01853	Transitional endoplasmic reticulum ATPase OS=Mus musculus OX=10090 GN=Vcp PE=1 SV=4	0	362	48	0	395	45	0	402	47	0.0268082	0.236072	0.390564	0.169603	0.0857565	0.078082	0.306873	0.184367	0.124439	-0.0719581	0.21804	0.277807	0.267279	0.187206	0.00539296
P27773	Protein disulfide-isomerase A3 OS=Mus musculus OX=10090 GN=Pdia3 PE=1 SV=2	0	1592	44	0	1535	45	0	1694	47	0.388318	0.304136	0.380095	0.297743	-0.0706877	0.581984	0.435178	0.346678	0.2106	-0.0156098	0.703177	0.572169	0.592753	0.473641	0.235037
Q9JKR6	Hypoxia up-regulated protein 1 OS=Mus musculus OX=10090 GN=Hyou1 PE=1 SV=1	0	239	43	0	280	44	0	263	47	0.574729	0.639679	0.396277	0.280689	-0.0589136	0.807936	0.766484	0.371245	0.264666	-0.061967	1.13818	1.11662	0.836885	0.563917	0.293841
O70133	ATP-dependent RNA helicase A OS=Mus musculus OX=10090 GN=Dhx9 PE=1 SV=2	0	114	42	0	145	42	0	125	47	0.188166	-0.244671	-0.192366	-0.123685	-0.107188	0.325832	0.0871545	0.0408707	0.0465634	0.0479201	0.216435	0.177376	0.179138	0.0314178	0.0679516
Q80TP3	E3 ubiquitin-protein ligase UBR5 OS=Mus musculus OX=10090 GN=Ubr5 PE=1 SV=2	0	37	27	0	47	38	0	59	47	0.347653	0.336169	0.155972	-0.0430412	0.42582	0.535432	0.400536	0.030763	0.0757153	-0.122555	0.614285	0.727114	0.453679	0.0919058	-0.00972267
Q9QXN0	Protein Shroom3 OS=Mus musculus OX=10090 GN=Shroom3 PE=1 SV=2	0	55	41	0	43	35	0	60	47	0.146649	0.0511327	-0.129002	-0.283094	-0.283671	0.392633	-0.102029	-0.248859	-0.0924873	-0.0445409	0.132679	-0.0393788	-0.137284	-0.312226	-0.230793
A6H8H2	DENN domain-containing protein 4C OS=Mus musculus OX=10090 GN=Dennd4c PE=1 SV=1	0	52	38	0	53	34	0	66	47	0.0526264	0.227433	0.162968	-0.0178512	-0.13391	-0.0190987	0.115183	0.0907977	0.263239	0.100252	0.00647908	0.0057448	0.064961	0.133972	0.0499536
O08784	Treacle protein OS=Mus musculus OX=10090 GN=Tcof1 PE=1 SV=1	0	81	45	0	93	47	0	104	46	0.435981	0.412272	0.0396326	0.129496	-0.171202	0.98591	0.359079	-0.104377	-0.00969404	0.00865455	0.903947	0.861942	0.582529	0.133735	0.019856
P55937	Golgin subfamily A member 3 OS=Mus musculus OX=10090 GN=Golga3 PE=1 SV=3	0	66	47	0	61	45	0	65	46	-0.465117	-0.404518	-0.004846	0.271599	-0.0660152	-0.467536	-0.425309	-0.202222	0.0175837	0.0700767	-0.591769	-0.649727	-0.298999	-0.146488	-0.0204494
P57780	Alpha-actinin-4 OS=Mus musculus OX=10090 GN=Actn4 PE=1 SV=1	0	1180	45	0	970	44	0	977	46	-0.0871384	0.122805	0.411912	0.300281	0.201874	-0.151659	0.114645	0.267026	0.200118	0.0548762	-0.234206	-0.213634	-0.052471	0.248649	-0.0437532
Q64514	Tripeptidyl-peptidase 2 OS=Mus musculus OX=10090 GN=Tpp2 PE=1 SV=3	0	75	44	0	66	44	0	70	46	0.304016	0.419182	0.477101	0.299247	0.166697	0.28843	0.481018	0.319978	0.297224	0.114306	0.227684	0.471345	0.40283	0.296826	-0.00952072
P09405	Nucleolin OS=Mus musculus OX=10090 GN=Ncl PE=1 SV=2	0	255	43	0	268	41	0	338	46	0.803244	0.622144	0.150554	-0.138068	-0.020967	1.09132	0.584817	-0.026396	-0.252299	-0.169694	1.15084	1.24249	0.651393	0.0883925	-0.219277
O88738	Baculoviral IAP repeat-containing protein 6 OS=Mus musculus OX=10090 GN=Birc6 PE=1 SV=2	0	48	41	0	39	34	0	55	46	0.353347	0.581653	0.505245	0.417663	0.413423	0.329974	0.560809	0.280409	-0.0364214	-0.143884	0.547428	0.722416	0.457304	0.227827	0.0227372
Q91ZW3	SWI/SNF-related matrix-associated actin-dependent regulator of chromatin subfamily A member 5 OS=Mus musculus OX=10090 GN=Smarca5 PE=1 SV=1	0	57	40	0	50	34	0	66	46	0.564281	0.418952	0.211978	-0.10344	-0.120884	0.797524	0.634209	0.27034	-0.00902316	-0.0276385	0.779059	0.937466	0.577124	0.222561	0.0507877
Q9D7Z6	Calcium-activated chloride channel regulator 1 OS=Mus musculus OX=10090 GN=Clca1 PE=1 SV=2	0	600	47	0	806	49	0	699	45	-1.79572	-2.02755	-1.55776	-1.20818	-0.592075	-1.74402	-1.40968	-0.492504	-0.0780399	-0.495822	-1.50795	-2.05968	-0.735005	-0.672119	0.569787
Q61739	Integrin alpha-6 OS=Mus musculus OX=10090 GN=Itga6 PE=1 SV=3	0	103	42	0	128	41	0	131	45	0.215573	0.110166	0.0237397	-0.0240874	-0.434762	0.317237	0.129189	0.201163	-0.018032	-0.133902	0.46618	0.416536	0.157157	0.179071	-0.000784203
Q9JJ28	Protein flightless-1 homolog OS=Mus musculus OX=10090 GN=Flii PE=1 SV=1	0	78	43	0	70	40	0	81	45	0.0394617	0.192079	0.336776	0.115714	-0.159846	0.0183134	0.285373	0.318389	0.0798543	0.0327598	0.0752523	0.0465513	0.0735788	0.189988	-0.0130287
Q64521	Glycerol-3-phosphate dehydrogenase, mitochondrial OS=Mus musculus OX=10090 GN=Gpd2 PE=1 SV=2	0	89	38	0	131	40	0	141	45	0.127295	0.0199427	0.0550219	-0.00311149	-0.0356201	0.0876417	0.251969	0.16276	0.177544	0.00318739	0.223213	0.156919	0.131105	0.155732	0.15498
Q6P5D8	Structural maintenance of chromosomes flexible hinge domain-containing protein 1 OS=Mus musculus OX=10090 GN=Smchd1 PE=1 SV=2	0	41	34	0	47	39	0	53	45	0.361457	0.408436	0.147769	0.176991	0.205912	0.548047	0.493904	0.12039	0.118747	-0.0844853	0.612074	0.789709	0.507351	0.178536	-0.000913129
E9Q6J5	Biorientation of chromosomes in cell division protein 1-like 1 OS=Mus musculus OX=10090 GN=Bod1l PE=1 SV=1	0	32	28	0	38	33	0	52	45	0.39974	0.170658	-0.0691885	-0.0505304	-0.0285936	0.466918	0.0429516	-0.113577	-0.370038	-0.0906935	0.625606	0.666685	0.445477	0.0854848	-0.0284691
Q8BMJ2	Leucine--tRNA ligase, cytoplasmic OS=Mus musculus OX=10090 GN=Lars PE=1 SV=2	0	51	34	0	70	44	0	71	44	0.205577	0.451131	0.514903	0.15848	0.201225	0.365247	0.525717	0.3469	0.247374	0.0799268	0.391208	0.553073	0.396856	0.307878	0.0987389
Q99KI0	Aconitate hydratase, mitochondrial OS=Mus musculus OX=10090 GN=Aco2 PE=1 SV=1	0	852	41	0	805	42	0	853	44	-0.500489	-0.876308	-0.697492	-0.3022	-0.261506	-0.662421	-0.743379	-0.326913	-0.213463	0.00375206	-0.825565	-1.08586	-0.711496	-0.486266	-0.120607
O55111	Desmoglein-2 OS=Mus musculus OX=10090 GN=Dsg2 PE=1 SV=3	0	184	46	0	205	40	0	230	44	0.39074	0.193608	0.404315	0.560202	-0.051106	0.406042	0.309385	0.229766	0.180417	-0.0170663	0.334316	0.275648	0.339361	0.300371	0.094673
Q9Z0U1	Tight junction protein ZO-2 OS=Mus musculus OX=10090 GN=Tjp2 PE=1 SV=2	0	83	44	0	95	40	0	94	44	0.33172	0.184982	0.364454	0.31439	0.0834593	0.392841	0.315565	0.313998	0.12523	-0.061533	0.40459	0.358362	0.314084	0.259917	-0.0233812
Q9DBR7	Protein phosphatase 1 regulatory subunit 12A OS=Mus musculus OX=10090 GN=Ppp1r12a PE=1 SV=2	0	67	42	0	68	40	0	69	44	-0.0586796	0.101944	0.260247	-0.0280964	-0.0616634	0.0493163	0.0936986	0.0156701	-0.166118	-0.159249	-0.056735	-0.0304377	0.138094	0.116261	-0.0781107
Q02053	Ubiquitin-like modifier-activating enzyme 1 OS=Mus musculus OX=10090 GN=Uba1 PE=1 SV=1	0	165	38	0	174	40	0	205	44	-0.245126	0.0316407	0.305017	0.215523	0.319935	-0.351765	0.0104831	0.125807	0.151976	-0.0160714	-0.210804	-0.0986859	0.122568	0.17753	0.0175016
P47856	Glutamine--fructose-6-phosphate aminotransferase [isomerizing] 1 OS=Mus musculus OX=10090 GN=Gfpt1 PE=1 SV=3	0	319	40	0	336	39	0	269	44	-0.0989581	0.0910882	0.27618	0.199536	0.07629	-0.0961996	0.0591584	0.203598	0.124732	0.0615948	-0.265685	-0.280644	-0.148175	-0.014881	-0.0630771
B2RX12	Canalicular multispecific organic anion transporter 2 OS=Mus musculus OX=10090 GN=Abcc3 PE=1 SV=1	0	57	33	0	84	37	0	87	44	0.0864675	-0.321302	-0.377862	-0.24789	-0.588246	-0.180663	-0.191986	-0.148219	-0.276747	-0.272523	-0.0141414	-0.302147	-0.0220151	-0.0255588	-0.00046504
Q8BJ71	Nuclear pore complex protein Nup93 OS=Mus musculus OX=10090 GN=Nup93 PE=1 SV=1	0	49	31	0	63	36	0	70	44	0.272619	0.215573	0.00319184	0.00206332	-0.17888	0.441591	0.316126	0.094811	0.0799635	0.0985641	0.436568	0.510428	0.242689	0.0328548	0.0563911
Q01320	DNA topoisomerase 2-alpha OS=Mus musculus OX=10090 GN=Top2a PE=1 SV=2	0	69	33	0	61	27	0	90	44	1.46063	1.7759	-0.148034	-0.41157	0.148271	2.34919	1.42306	-0.135388	-0.452792	-0.372983	2.32819	2.87453	1.36337	0.25997	-0.216949
P70398	Probable ubiquitin carboxyl-terminal hydrolase FAF-X OS=Mus musculus OX=10090 GN=Usp9x PE=1 SV=2	0	63	47	0	58	44	0	55	43	-0.0110433	0.150653	0.299085	0.0672242	0.291457	-0.242831	0.036007	0.0932167	0.0280985	-0.0241711	-0.173303	-0.0822384	0.0290517	0.174404	0.0304063
Q6PDI5	Proteasome adapter and scaffold protein ECM29 OS=Mus musculus OX=10090 GN=Ecpas PE=1 SV=3	0	46	33	0	70	44	0	64	43	-0.122444	0.125675	0.261339	0.183773	0.329061	-0.266083	0.0759883	0.0882222	0.038885	0.0385239	-0.30592	-0.152733	-0.123178	-0.0699482	-0.0290213
P19001	Keratin, type I cytoskeletal 19 OS=Mus musculus OX=10090 GN=Krt19 PE=1 SV=1	0	3287	40	0	3125	43	0	3069	43	0.0153821	-0.355803	-0.0416534	0.0966655	-0.259961	-0.163678	-0.131242	0.0896483	-0.0500272	-0.0314647	-0.246446	-0.470141	-0.235835	-0.0399331	0.017899
P58281	Dynamin-like 120 kDa protein, mitochondrial OS=Mus musculus OX=10090 GN=Opa1 PE=1 SV=1	0	88	43	0	77	40	0	76	43	-0.0231505	-0.186951	-0.288807	-0.336998	-0.253207	-0.192129	-0.17755	-0.119599	-0.151971	0.0147556	-0.34074	-0.367148	-0.327974	-0.272405	-0.15481
P07724	Serum albumin OS=Mus musculus OX=10090 GN=Alb PE=1 SV=3	0	150	41	0	156	39	0	150	43	-0.553623	0.841264	0.944178	0.369964	-0.391676	-0.244849	0.570189	0.28372	0.343798	0.126798	0.358963	0.276867	0.616808	0.515203	0.409148
Q7TSC1	Protein PRRC2A OS=Mus musculus OX=10090 GN=Prrc2a PE=1 SV=1	0	56	35	0	67	39	0	71	43	0.464448	0.353297	0.256546	0.000856055	-0.225763	0.65981	0.314753	0.033052	-0.0100588	-0.133554	0.653355	0.683553	0.49908	0.224664	-0.0650044
P17710	Hexokinase-1 OS=Mus musculus OX=10090 GN=Hk1 PE=1 SV=3	0	121	39	0	204	38	0	188	43	-0.473474	-0.540974	-0.174401	-0.104367	-0.396144	-0.488965	-0.187392	-0.0862089	0.0511215	0.158727	-0.727582	-0.778336	-0.47123	-0.295897	0.0244298
O54988	STE20-like serine/threonine-protein kinase OS=Mus musculus OX=10090 GN=Slk PE=1 SV=2	0	53	35	0	43	32	0	66	43	-0.330286	0.116228	0.0419294	-0.120581	-0.0710103	-0.362891	-0.0417438	-0.0682219	-0.101347	-0.0250917	-0.385791	-0.206422	-0.2126	-0.19303	-0.12729
Q8R1A4	Dedicator of cytokinesis protein 7 OS=Mus musculus OX=10090 GN=Dock7 PE=1 SV=3	0	43	30	0	52	31	0	60	43	0.175769	0.289873	0.348708	0.231544	0.141119	0.224636	0.174687	0.10848	0.0155497	-0.0259255	0.310531	0.338009	0.255422	0.160723	0.0678052
Q6NZJ6	Eukaryotic translation initiation factor 4 gamma 1 OS=Mus musculus OX=10090 GN=Eif4g1 PE=1 SV=1	0	111	49	0	110	46	0	102	42	0.553956	0.982681	0.797736	0.42388	0.250121	0.588174	0.66218	0.357338	-0.0180434	-0.142145	0.915575	1.04105	0.660091	0.409512	-0.052488
Q61191	Host cell factor 1 OS=Mus musculus OX=10090 GN=Hcfc1 PE=1 SV=2	0	44	32	0	72	41	0	72	42	0.00204987	-0.0971207	-0.131769	0.0671119	0.0191119	0.18558	0.0466688	-0.0773307	-0.0831015	-0.0323652	0.190182	0.226934	0.113594	-0.0589205	-0.0722214
Q8VDN2	Sodium/potassium-transporting ATPase subunit alpha-1 OS=Mus musculus OX=10090 GN=Atp1a1 PE=1 SV=1	0	1961	41	0	1763	38	0	1819	42	-0.296119	-0.555743	-0.54162	-0.186805	-0.0275539	-0.351965	-0.554105	-0.299152	-0.0718024	0.00600496	-0.508317	-0.636982	-0.555617	-0.29319	-0.101974
Q8VEK3	Heterogeneous nuclear ribonucleoprotein U OS=Mus musculus OX=10090 GN=Hnrnpu PE=1 SV=1	0	387	35	0	398	38	0	403	42	0.258852	-0.0797247	-0.0341429	-0.0707814	-0.0337121	0.518104	0.133306	0.0832123	-0.0322958	-0.0128913	0.376737	0.201338	0.177155	0.011302	-0.0693883
Q7TPV4	Myb-binding protein 1A OS=Mus musculus OX=10090 GN=Mybbp1a PE=1 SV=2	0	77	40	0	73	37	0	77	42	1.41244	1.22448	0.562613	0.203952	0.142931	1.75451	1.30262	0.382945	-0.00664218	0.0487443	1.80217	2.02325	1.21167	0.533321	-0.155908
P11276	Fibronectin OS=Mus musculus OX=10090 GN=Fn1 PE=1 SV=4	0	51	34	0	49	37	0	56	42	0.976289	2.17529	1.39027	1.30308	0.174437	0.910887	1.24034	0.887851	0.498245	0.151094	1.53354	1.64457	1.38358	1.04713	0.181931
Q91ZV0	Melanoma inhibitory activity protein 2 OS=Mus musculus OX=10090 GN=Mia2 PE=1 SV=3	0	75	47	0	67	36	0	71	42	0.270032	-0.0460393	-0.0634977	-0.303094	-0.314736	0.422009	0.128868	0.0184844	-0.220632	-0.179867	0.523518	0.463298	0.409692	0.219144	0.137722
Q5HZI1	Microtubule-associated tumor suppressor 1 homolog OS=Mus musculus OX=10090 GN=Mtus1 PE=1 SV=2	0	35	26	0	56	36	0	61	42	-0.0100778	-0.207852	0.139923	-0.0604991	-0.0548783	0.127625	0.190956	0.13188	-0.142649	-0.145207	0.103389	0.0461287	0.208685	0.0494478	-0.0471903
Q05D44	Eukaryotic translation initiation factor 5B OS=Mus musculus OX=10090 GN=Eif5b PE=1 SV=2	0	57	31	0	52	34	0	66	42	0.404002	0.585407	0.65652	0.170308	0.131684	0.474722	0.528927	0.272636	0.014832	-0.122755	0.610722	0.750886	0.520346	0.397413	0.00112179
Q8BUR4	Dedicator of cytokinesis protein 1 OS=Mus musculus OX=10090 GN=Dock1 PE=1 SV=3	0	41	32	0	42	31	0	59	42	-0.00432747	-0.0570973	0.0256224	0.0918887	0.0666623	-0.265099	-0.0239538	-0.0343799	0.027526	-0.0167859	-0.284181	-0.20272	-0.104421	0.0327461	-0.00247583
E9QAM5	Helicase with zinc finger domain 2 OS=Mus musculus OX=10090 GN=Helz2 PE=1 SV=1	0	48	38	0	48	44	0	48	41	0.283524	0.621286	0.656328	0.605388	0.0193206	0.355906	0.738468	0.527172	0.365362	0.0450125	0.605508	0.637705	0.675623	0.519178	0.0459942
P50544	Very long-chain specific acyl-CoA dehydrogenase, mitochondrial OS=Mus musculus OX=10090 GN=Acadvl PE=1 SV=3	0	156	39	0	212	41	0	228	41	-0.407347	-0.810557	-0.742709	-0.688506	-0.371265	-0.554138	-0.600727	-0.341579	-0.390761	-0.0957509	-0.789347	-0.843331	-0.586402	-0.371034	-0.0602744
O08528	Hexokinase-2 OS=Mus musculus OX=10090 GN=Hk2 PE=1 SV=1	0	144	36	0	193	41	0	190	41	-0.00479238	0.499028	0.426814	0.259941	-0.366722	-0.0903967	0.314815	0.180249	0.336806	0.106006	-0.319219	-0.243037	-0.261414	-0.166684	-0.212651
Q9EQK5	Major vault protein OS=Mus musculus OX=10090 GN=Mvp PE=1 SV=4	0	444	44	0	388	40	0	379	41	-0.108907	0.0846149	0.332211	0.192733	0.161043	-0.295418	-0.0116638	0.0890519	0.108471	0.00803775	-0.182461	-0.134742	0.0888578	0.292042	0.0905583
Q3U1J4	DNA damage-binding protein 1 OS=Mus musculus OX=10090 GN=Ddb1 PE=1 SV=2	0	47	32	0	60	39	0	64	41	0.184	0.0642542	-0.0109877	0.0532747	0.146587	0.21314	0.0936205	0.0605692	0.0179224	-0.039549	0.302742	0.380029	0.293581	0.105561	0.0326588
Q60864	Stress-induced-phosphoprotein 1 OS=Mus musculus OX=10090 GN=Stip1 PE=1 SV=1	0	91	36	0	114	38	0	93	41	0.058556	0.242195	0.420366	0.151572	0.168851	0.207102	0.296192	0.0892757	0.1675	-0.0852896	0.302815	0.50218	0.440598	0.323053	-0.00467537
Q9Z1W8	Potassium-transporting ATPase alpha chain 2 OS=Mus musculus OX=10090 GN=Atp12a PE=1 SV=3	0	233	44	0	270	37	0	282	41	-1.01567	-1.2196	0.192395	-0.0290478	-0.595206	-1.35198	-0.289089	-0.0495112	0.0108372	-0.478231	-0.954814	-1.7631	-1.01176	-0.615106	-0.5381
Q3UIL6	Pleckstrin homology domain-containing family A member 7 OS=Mus musculus OX=10090 GN=Plekha7 PE=1 SV=2	0	58	40	0	51	37	0	64	41	-0.0176951	0.05226	-0.0158767	0.0303031	-0.135352	0.120511	0.131501	0.101381	-0.0628973	-0.0343808	-0.0597261	-0.105821	-0.09547	-0.0432182	-0.12643
Q8JZQ2	AFG3-like protein 2 OS=Mus musculus OX=10090 GN=Afg3l2 PE=1 SV=1	0	82	37	0	85	37	0	111	41	-0.422154	-0.703771	-0.566851	-0.441593	-0.261282	-0.382573	-0.456465	-0.338305	-0.0970319	0.085587	-0.572112	-0.670879	-0.525958	-0.396093	-0.0653024
P14733	Lamin-B1 OS=Mus musculus OX=10090 GN=Lmnb1 PE=1 SV=3	0	248	36	0	203	37	0	224	41	-0.0572301	-0.182796	-0.289457	-0.237535	-0.241983	0.166695	0.0149725	-0.00947494	-0.107997	-0.045068	0.132235	0.161763	0.0693868	0.00183962	0.0383087
E9PYK3	Protein mono-ADP-ribosyltransferase PARP4 OS=Mus musculus OX=10090 GN=Parp4 PE=1 SV=1	0	54	39	0	49	36	0	70	41	0.00961642	0.3707	0.579122	0.326503	0.11408	-0.180217	0.318609	0.338231	0.291225	0.157881	-0.103417	0.0197119	0.215677	0.375075	0.0455069
Q80U72	Protein scribble homolog OS=Mus musculus OX=10090 GN=Scrib PE=1 SV=2	0	58	36	0	51	36	0	59	41	-0.189246	-0.371281	-0.269697	-0.0790997	-0.174054	-0.215196	-0.320081	-0.25204	-0.189576	-0.0905656	-0.307044	-0.314868	-0.264896	-0.285209	-0.129397
Q8BU30	Isoleucine--tRNA ligase, cytoplasmic OS=Mus musculus OX=10090 GN=Iars PE=1 SV=2	0	55	39	0	57	35	0	65	41	0.187197	0.482261	0.502056	0.442215	0.366586	0.330655	0.445248	0.271111	0.345866	0.165447	0.422772	0.567419	0.411387	0.321266	0.185042
Q9R0L6	Pericentriolar material 1 protein OS=Mus musculus OX=10090 GN=Pcm1 PE=1 SV=2	0	35	32	0	43	31	0	49	41	0.887474	0.705348	0.286626	-0.175691	-0.224425	0.9782	0.570748	0.116926	-0.242016	-0.209919	1.05882	0.901425	0.579882	0.238703	-0.219859
O55143	Sarcoplasmic/endoplasmic reticulum calcium ATPase 2 OS=Mus musculus OX=10090 GN=Atp2a2 PE=1 SV=2	0	236	31	0	279	31	0	318	41	0.530478	0.369036	0.374563	0.173408	-0.122197	0.623533	0.675648	0.491565	0.219218	-0.0024808	0.852483	0.83723	0.655493	0.563841	0.169203
Q62383	Transcription elongation factor SPT6 OS=Mus musculus OX=10090 GN=Supt6h PE=1 SV=2	0	40	31	0	38	31	0	53	41	0.229294	0.174211	0.0745049	0.136496	0.168537	0.19962	0.118025	0.0446421	0.121207	0.036759	0.23929	0.329307	0.17594	0.027749	-0.0316817
Q60974	Nuclear receptor corepressor 1 OS=Mus musculus OX=10090 GN=Ncor1 PE=1 SV=1	0	39	30	0	41	30	0	57	41	0.412767	0.398058	0.191469	0.249995	0.116786	0.662119	0.421141	0.0162987	-0.170566	-0.20791	0.784828	0.723011	0.557105	0.204723	-0.0825348
P48725	Pericentrin OS=Mus musculus OX=10090 GN=Pcnt PE=1 SV=2	0	39	36	0	20	19	0	45	41	0.496686	0.391974	0.0443824	0.0232535	-0.298223	0.775928	0.464676	0.0997299	-0.120071	-0.0822451	0.774662	0.763228	0.421286	0.167964	-0.153596
O08810	116 kDa U5 small nuclear ribonucleoprotein component OS=Mus musculus OX=10090 GN=Eftud2 PE=1 SV=1	0	81	38	0	100	42	0	87	40	0.176547	0.0361364	-0.0968162	-0.038376	-0.119928	0.47512	0.290471	0.107845	-0.0100745	-0.0472186	0.493566	0.668276	0.342009	0.0805832	0.0452988
Q921I1	Serotransferrin OS=Mus musculus OX=10090 GN=Tf PE=1 SV=1	0	87	44	0	81	41	0	104	40	1.77638	2.18057	1.81191	1.12587	0.471399	1.70927	1.72479	0.98313	0.678314	0.205948	1.99421	2.50434	1.80367	1.26353	0.491646
P08003	Protein disulfide-isomerase A4 OS=Mus musculus OX=10090 GN=Pdia4 PE=1 SV=3	0	487	40	0	356	41	0	344	40	0.359956	0.390332	0.293369	0.230188	-0.103929	0.529703	0.500225	0.30043	0.200032	-0.0598347	0.747549	0.650281	0.517202	0.456655	0.234178
Q9JIF7	Coatomer subunit beta OS=Mus musculus OX=10090 GN=Copb1 PE=1 SV=1	0	103	39	0	127	41	0	127	40	-0.0082969	0.0224529	0.256884	0.0855776	0.125228	-0.0827291	0.0928239	0.171275	0.0678094	0.12661	-0.159723	-0.145146	-0.0174459	0.0926252	-0.00989413
Q9JKY5	Huntingtin-interacting protein 1-related protein OS=Mus musculus OX=10090 GN=Hip1r PE=1 SV=2	0	49	33	0	58	41	0	62	40	0.59686	0.6774	0.522469	0.536251	0.163604	0.583973	0.682691	0.450123	0.409483	0.101213	0.791141	0.747035	0.535766	0.464187	0.0610995
Q3UPL0	Protein transport protein Sec31A OS=Mus musculus OX=10090 GN=Sec31a PE=1 SV=2	0	88	42	0	89	40	0	84	40	-0.0215781	0.0985782	0.275691	0.345363	0.405856	-0.0985048	0.0586065	0.125192	0.0833326	0.0891834	-0.130121	-0.0557558	0.0516423	0.0714836	0.008398
P27046	Alpha-mannosidase 2 OS=Mus musculus OX=10090 GN=Man2a1 PE=1 SV=2	0	70	35	0	71	39	0	69	40	0.104631	-0.183548	0.0394063	0.20235	-0.0922784	0.0522112	0.0767349	0.187203	0.287513	0.0784356	0.147685	0.114329	0.268916	0.246091	0.151998
Q78PY7	Staphylococcal nuclease domain-containing protein 1 OS=Mus musculus OX=10090 GN=Snd1 PE=1 SV=1	0	115	40	0	111	38	0	117	40	0.719162	0.67438	0.720747	0.432589	0.344561	0.91174	0.911495	0.449845	0.280106	-0.00444673	1.07574	1.20785	0.868615	0.604304	0.00858299
P97868	E3 ubiquitin-protein ligase RBBP6 OS=Mus musculus OX=10090 GN=Rbbp6 PE=1 SV=5	0	50	40	0	45	36	0	52	40	0.385513	0.253772	0.0715929	-0.311548	-0.330805	0.675338	0.457001	0.0983208	-0.287597	-0.188337	0.672097	0.673722	0.468382	0.152387	0.000864557
P46735	Unconventional myosin-Ib OS=Mus musculus OX=10090 GN=Myo1b PE=1 SV=3	0	77	36	0	97	36	0	90	40	0.50593	0.0831994	-0.152445	-0.23566	-0.336825	0.589776	0.338037	0.168069	0.0866943	0.0424212	0.575493	0.672228	0.49887	0.333332	0.121079
Q9D0E1	Heterogeneous nuclear ribonucleoprotein M OS=Mus musculus OX=10090 GN=Hnrnpm PE=1 SV=3	0	147	41	0	255	35	0	231	40	0.258149	-0.016524	-0.0395768	0.0445514	-0.0242608	0.491667	0.26024	0.206045	-0.00810305	0.0277762	0.412222	0.387237	0.255856	0.143762	-0.101956
P35564	Calnexin OS=Mus musculus OX=10090 GN=Canx PE=1 SV=1	0	443	39	0	381	35	0	487	40	0.550059	0.399077	0.212618	-0.253147	-0.160568	0.671975	0.508139	0.270648	-0.148409	-0.243831	0.823435	0.811902	0.621176	0.39831	0.16119
Q03265	ATP synthase subunit alpha, mitochondrial OS=Mus musculus OX=10090 GN=Atp5f1a PE=1 SV=1	0	1504	38	0	1293	35	0	1464	40	-0.0613623	-0.441403	-0.380002	-0.354906	-0.347167	-0.105942	-0.205538	-0.0842274	-0.12334	-0.0570148	-0.206223	-0.375133	-0.271907	-0.205193	-0.0108757
Q6A026	Sister chromatid cohesion protein PDS5 homolog A OS=Mus musculus OX=10090 GN=Pds5a PE=1 SV=3	0	59	39	0	58	34	0	63	40	0.185497	0.245375	0.125482	-0.135275	0.0591564	0.325577	0.304846	0.177198	-0.112701	0.00981933	0.366785	0.440547	0.219912	0.0327103	-0.0347972
Q9QYE6	Golgin subfamily A member 5 OS=Mus musculus OX=10090 GN=Golga5 PE=1 SV=2	0	66	36	0	60	34	0	67	40	0.062287	-0.105987	-0.210484	0.0767116	-0.472593	0.241611	-0.120893	-0.125507	-0.249189	-0.142221	0.254632	0.0677512	0.103112	0.0610486	0.0738738
Q8CG48	Structural maintenance of chromosomes protein 2 OS=Mus musculus OX=10090 GN=Smc2 PE=1 SV=2	0	42	32	0	38	32	0	49	40	0.850342	1.24009	0.876969	0.277577	0.542609	1.38869	1.435	0.642998	0.0481884	-0.115463	1.6641	1.94412	1.39978	0.654766	0.00939693
Q11011	Puromycin-sensitive aminopeptidase OS=Mus musculus OX=10090 GN=Npepps PE=1 SV=2	0	49	30	0	53	30	0	68	40	-0.122876	0.0792938	0.406556	0.180174	0.551585	-0.316271	0.0382429	0.177994	0.187857	0.0556439	-0.342995	-0.221565	0.045107	0.203243	0.0508268
Q9Z0H8	CAP-Gly domain-containing linker protein 2 OS=Mus musculus OX=10090 GN=Clip2 PE=1 SV=2	0	60	34	0	46	29	0	64	40	0.0919046	0.28621	0.563818	0.374597	0.273946	0.172459	0.363003	0.315148	0.410375	0.116735	0.307776	0.382746	0.578177	0.569139	0.151703
Q61687	Transcriptional regulator ATRX OS=Mus musculus OX=10090 GN=Atrx PE=1 SV=3	0	38	30	0	31	24	0	50	40	0.404076	-0.0545512	-0.257198	-0.12387	-0.0162413	0.527885	0.128443	-0.243779	-0.287958	-0.111104	0.63524	0.708568	0.469576	-0.0545357	-0.00463399
P26231	Catenin alpha-1 OS=Mus musculus OX=10090 GN=Ctnna1 PE=1 SV=1	0	513	41	0	675	42	0	608	39	0.0620127	-0.211752	0.0195351	-0.142042	-0.253952	0.120777	0.00478588	0.086201	-0.183673	-0.133263	0.0151498	-0.0449263	0.0374775	0.129678	-0.018493
Q922D8	C-1-tetrahydrofolate synthase, cytoplasmic OS=Mus musculus OX=10090 GN=Mthfd1 PE=1 SV=4	0	67	40	0	92	42	0	80	39	-0.166681	-0.0784617	-0.0477399	-0.0555669	0.444121	-0.112935	-0.0838841	-0.15274	-0.136097	-0.0146871	-0.180881	-0.0595539	-0.204938	-0.172386	-0.127668
Q6GQT9	Nodal modulator 1 OS=Mus musculus OX=10090 GN=Nomo1 PE=1 SV=1	0	66	38	0	74	40	0	77	39	0.33656	0.171143	-0.0358214	0.0120551	0.0667607	0.424506	0.287595	0.104145	0.0369983	-0.0571282	0.507317	0.558202	0.397398	0.213359	0.134717
Q148V8	Protein FAM83H OS=Mus musculus OX=10090 GN=Fam83h PE=1 SV=1	0	47	40	0	66	39	0	56	39	0.33122	0.350103	0.489612	0.502624	-0.11545	0.106809	0.269034	0.181794	0.0469768	-0.0134377	0.254272	0.268238	0.307282	0.28674	0.02385
Q04750	DNA topoisomerase 1 OS=Mus musculus OX=10090 GN=Top1 PE=1 SV=2	0	61	35	0	69	39	0	77	39	0.436289	0.455379	0.16888	-0.11042	-0.160657	0.659586	0.602556	0.266206	0.0830356	-0.0557521	0.782866	0.869025	0.521327	0.279456	0.0953301
P09103	Protein disulfide-isomerase OS=Mus musculus OX=10090 GN=P4hb PE=1 SV=2	0	1157	42	0	947	38	0	1034	39	0.437463	0.266269	0.181263	-0.12131	0.118176	0.543127	0.410556	0.160277	-0.144467	-0.188885	0.743482	0.697806	0.595092	0.408418	0.230512
Q8BMS1	Trifunctional enzyme subunit alpha, mitochondrial OS=Mus musculus OX=10090 GN=Hadha PE=1 SV=1	0	442	36	0	541	38	0	515	39	-0.219939	-0.695261	-0.64889	-0.333995	-0.205835	-0.480688	-0.54605	-0.278238	-0.173562	0.0593551	-0.681264	-0.732213	-0.543849	-0.302775	-0.0160649
Q80U93	Nuclear pore complex protein Nup214 OS=Mus musculus OX=10090 GN=Nup214 PE=1 SV=2	0	41	31	0	59	38	0	68	39	0.288929	0.216804	0.034122	-0.146204	-0.252074	0.60776	0.421757	0.107022	-0.157889	-0.0182058	0.634028	0.594117	0.400985	0.128392	0.0487182
O55029	Coatomer subunit beta' OS=Mus musculus OX=10090 GN=Copb2 PE=1 SV=2	0	91	36	0	80	35	0	92	39	-0.0202137	-0.190634	0.127462	0.130102	0.117011	-0.0957988	0.053543	0.0861061	0.138394	0.125893	-0.136555	-0.135945	0.00410052	0.0759501	-0.0414766
Q922B9	Protein ITPRID2 OS=Mus musculus OX=10090 GN=Itprid2 PE=1 SV=3	0	48	38	0	53	34	0	52	39	0.206478	0.190252	0.163659	0.0608801	-0.368454	0.290109	0.201626	0.0601581	-0.196804	-0.130435	0.387542	0.325391	0.287319	0.275973	0.0368747
Q91VD9	NADH-ubiquinone oxidoreductase 75 kDa subunit, mitochondrial OS=Mus musculus OX=10090 GN=Ndufs1 PE=1 SV=2	0	333	37	0	272	34	0	292	39	-0.318955	-1.04241	-0.731953	-0.273358	-0.232679	-0.591389	-0.855386	-0.282937	-0.157076	-0.0505235	-0.779233	-1.14489	-0.63061	-0.3823	-0.0390747
Q61464	Zinc finger protein 638 OS=Mus musculus OX=10090 GN=Znf638 PE=1 SV=2	0	40	31	0	43	34	0	52	39	0.477201	0.28571	-0.0145218	0.0114177	0.017007	0.636228	0.267771	-0.118749	-0.0964832	-0.0219642	0.592984	0.582368	0.357222	0.095595	-0.0914678
Q8BML9	Glutamine--tRNA ligase OS=Mus musculus OX=10090 GN=Qars PE=1 SV=1	0	58	37	0	57	33	0	64	39	0.112331	0.397247	0.44666	0.175233	0.316066	0.292397	0.437	0.35146	0.286671	0.134203	0.247472	0.334886	0.345141	0.295718	0.0900936
Q3UZ39	Leucine-rich repeat flightless-interacting protein 1 OS=Mus musculus OX=10090 GN=Lrrfip1 PE=1 SV=2	0	94	36	0	68	32	0	84	39	0.26544	0.538924	0.85513	0.423222	-0.147419	0.179727	0.321687	0.295773	-0.0677231	-0.0866965	0.333201	0.310393	0.340197	0.434329	0.000758023
Q64518	Sarcoplasmic/endoplasmic reticulum calcium ATPase 3 OS=Mus musculus OX=10090 GN=Atp2a3 PE=1 SV=3	0	219	29	0	320	32	0	337	39	-0.131782	-0.637092	-0.215902	-0.147124	-0.523312	-0.172529	-0.22645	0.169135	0.0458518	-0.0472671	-0.233845	-0.495092	-0.0787816	0.154783	0.171591
Q9Z277	Tyrosine-protein kinase BAZ1B OS=Mus musculus OX=10090 GN=Baz1b PE=1 SV=2	0	48	33	0	36	31	0	49	39	0.57328	0.505652	0.247698	0.202984	0.0494445	0.921569	0.681719	0.2784	0.27984	0.139571	0.828619	1.04513	0.650896	0.319373	0.125714
Q71LX4	Talin-2 OS=Mus musculus OX=10090 GN=Tln2 PE=1 SV=3	0	62	26	0	64	29	0	73	39	-0.447	-0.395824	-0.375086	-0.151801	-0.139291	-0.362859	-0.345802	-0.260112	-0.0877811	0.116901	-0.354957	-0.486818	-0.618532	-0.511285	-0.0959538
P13864	DNA (cytosine-5)-methyltransferase 1 OS=Mus musculus OX=10090 GN=Dnmt1 PE=1 SV=5	0	42	34	0	32	28	0	44	39	1.13759	1.05962	0.114519	-0.073478	0.281423	1.59222	0.990482	-0.0392743	-0.353108	-0.32544	1.67423	1.90851	1.13162	0.0813915	-0.204283
Q6DFV3	Rho GTPase-activating protein 21 OS=Mus musculus OX=10090 GN=Arhgap21 PE=1 SV=1	0	42	35	0	35	27	0	44	39	-0.0541507	-0.0660378	0.0676488	-0.00177955	-0.239747	0.0339103	-0.0717874	-0.0308637	-0.118275	-0.0256725	0.107602	0.00194204	0.0879109	0.0479672	-0.0698251
Q9WU78	Programmed cell death 6-interacting protein OS=Mus musculus OX=10090 GN=Pdcd6ip PE=1 SV=3	0	99	42	0	115	43	0	90	38	-0.26289	0.127101	0.296367	0.0836158	0.228227	-0.380375	0.0115851	0.121312	0.046813	0.0905934	-0.444058	-0.358787	-0.193617	-0.0129349	-0.0790321
P70336	Rho-associated protein kinase 2 OS=Mus musculus OX=10090 GN=Rock2 PE=1 SV=1	0	65	42	0	58	38	0	64	38	-0.0395644	0.227424	0.478233	-0.0801746	-0.0221654	-0.0411408	0.306742	0.384829	0.186115	-0.00370441	-0.104673	0.145514	0.270972	0.378752	0.0137811
Q921M4	Golgin subfamily A member 2 OS=Mus musculus OX=10090 GN=Golga2 PE=1 SV=3	0	73	40	0	80	36	0	77	38	0.0652417	-0.0780042	-0.112904	-0.151358	-0.440352	0.353499	0.0627037	0.057115	-0.162721	-0.115295	0.158067	0.0313949	0.0448337	0.0669311	-0.0273927
Q99K01	Pyridoxal-dependent decarboxylase domain-containing protein 1 OS=Mus musculus OX=10090 GN=Pdxdc1 PE=1 SV=2	0	193	36	0	174	36	0	136	38	0.000833203	-0.13579	-0.062906	0.0312633	-0.114501	-0.154214	-0.222203	0.00754621	-0.16451	-0.0141529	-0.264072	-0.346778	-0.260325	-0.108028	-0.0718412
Q6A0A9	Constitutive coactivator of PPAR-gamma-like protein 1 OS=Mus musculus OX=10090 GN=FAM120A PE=1 SV=2	0	68	32	0	77	34	0	82	38	0.364056	0.141739	0.284503	0.0860985	0.0222732	0.261012	0.231761	0.21882	0.0285076	0.0532496	0.110509	0.128522	0.0608236	0.0938951	-0.160285
Q921M3	Splicing factor 3B subunit 3 OS=Mus musculus OX=10090 GN=Sf3b3 PE=1 SV=1	0	92	39	0	73	33	0	80	38	0.24101	-0.0368238	-0.0518246	0.11705	0.0236851	0.365256	0.125342	-0.0176361	0.0665763	-0.00234481	0.413051	0.366159	0.240118	0.0879397	0.0138775
Q3UMF0	Cordon-bleu protein-like 1 OS=Mus musculus OX=10090 GN=Cobll1 PE=1 SV=2	0	43	32	0	47	33	0	54	38	-0.112583	0.0538385	0.257605	0.144976	0.0341422	-0.158099	-0.0124793	0.0303206	0.0754362	0.0360479	-0.371608	-0.367284	-0.198015	-0.0303898	-0.153649
P70388	DNA repair protein RAD50 OS=Mus musculus OX=10090 GN=Rad50 PE=1 SV=1	0	35	29	0	40	32	0	47	38	0.111261	-0.0241477	-0.119557	-0.283592	-0.0990399	0.218418	0.0698134	-0.015796	-0.180696	-0.124817	0.215137	0.329678	0.127409	-0.0326483	-0.0307546
O70318	Band 4.1-like protein 2 OS=Mus musculus OX=10090 GN=Epb41l2 PE=1 SV=2	0	60	33	0	56	30	0	66	38	0.276224	0.522412	0.522938	0.252827	0.0268841	0.388293	0.468731	0.34306	0.231849	0.0621049	0.435809	0.693592	0.598626	0.391617	0.0707061
Q569Z6	Thyroid hormone receptor-associated protein 3 OS=Mus musculus OX=10090 GN=Thrap3 PE=1 SV=1	0	67	37	0	58	29	0	70	38	0.345363	0.178522	0.0234871	-0.0885969	-0.25089	0.626437	0.249383	-0.0838465	-0.435172	-0.327243	0.545579	0.473324	0.417313	0.0578473	-0.104006
Q9JLQ0	CD2-associated protein OS=Mus musculus OX=10090 GN=Cd2ap PE=1 SV=3	0	87	34	0	86	26	0	109	38	-0.311602	-0.216176	0.123123	-0.0974491	-0.0350189	-0.443144	-0.199685	-0.164454	-0.219945	-0.202034	-0.538296	-0.459294	-0.202698	-0.101419	-0.123306
E9PZJ8	Activating signal cointegrator 1 complex subunit 3 OS=Mus musculus OX=10090 GN=Ascc3 PE=1 SV=1	0	30	26	0	33	25	0	47	38	0.427971	0.410694	0.500284	0.193754	0.0614401	0.536686	0.658386	0.474426	0.272381	0.136843	0.570937	0.627445	0.519439	0.368036	0.0574676
Q8R151	NFX1-type zinc finger-containing protein 1 OS=Mus musculus OX=10090 GN=Znfx1 PE=1 SV=3	0	26	23	0	32	24	0	42	38	0.401845	0.835931	0.802058	0.317425	0.178293	0.581405	1.04451	0.776227	0.455143	0.239043	0.760388	0.955918	0.647606	0.465129	-0.0799733
Q8K411	Presequence protease, mitochondrial OS=Mus musculus OX=10090 GN=Pitrm1 PE=1 SV=1	0	68	34	0	65	40	0	64	37	-0.0764808	-0.448653	-0.656622	-0.32867	-0.200368	-0.129501	-0.388956	-0.423874	-0.181762	0.0316987	-0.30107	-0.214013	-0.403105	-0.373054	-0.0276471
Q2KN98	Cytospin-A OS=Mus musculus OX=10090 GN=Specc1l PE=1 SV=1	0	41	33	0	62	38	0	51	37	0.217144	0.0813747	0.289693	0.0705611	-0.052291	0.31781	0.182993	0.143771	0.000406338	-0.0359632	0.223141	0.172558	0.250342	0.210483	-0.14454
G3X9K3	Brefeldin A-inhibited guanine nucleotide-exchange protein 1 OS=Mus musculus OX=10090 GN=Arfgef1 PE=1 SV=1	0	54	30	0	70	38	0	69	37	-0.00686967	0.167002	0.460651	0.281364	0.26237	-0.287901	0.0464352	0.205574	0.0686235	0.10605	-0.245121	-0.0435416	0.0199508	0.166906	0.0521146
Q9WTI7	Unconventional myosin-Ic OS=Mus musculus OX=10090 GN=Myo1c PE=1 SV=2	0	60	38	0	63	37	0	75	37	0.257898	0.171296	0.203545	0.280139	-0.106097	0.262623	0.366804	0.284913	0.298849	0.156348	0.367072	0.373746	0.315204	0.242445	0.175291
Q8VDP4	Cell cycle and apoptosis regulator protein 2 OS=Mus musculus OX=10090 GN=Ccar2 PE=1 SV=2	0	72	36	0	81	37	0	72	37	0.179784	-0.116691	0.0732334	-0.108752	-0.157968	0.313902	0.130301	0.191351	-0.0690041	0.016151	0.171564	0.122813	0.218917	0.18177	0.0165934
Q5SXY1	Cytospin-B OS=Mus musculus OX=10090 GN=Specc1 PE=1 SV=2	0	52	35	0	50	37	0	53	37	-0.187268	-0.235493	0.147073	0.0597136	-0.25788	-0.156086	-0.111468	0.11935	-0.0320661	-0.0990138	-0.206154	-0.276542	0.101944	0.106854	-0.0626877
Q91ZA3	Propionyl-CoA carboxylase alpha chain, mitochondrial OS=Mus musculus OX=10090 GN=Pcca PE=1 SV=2	0	101	37	0	86	36	0	90	37	-0.822851	-1.21957	-1.02903	-0.486389	-0.281915	-1.02472	-1.26955	-0.599567	-0.36701	-0.02048	-1.28836	-1.54177	-1.09862	-0.631061	-0.055904
Q3TXS7	26S proteasome non-ATPase regulatory subunit 1 OS=Mus musculus OX=10090 GN=Psmd1 PE=1 SV=1	0	86	35	0	81	36	0	76	37	0.118013	0.408925	0.54792	-0.0355666	0.159985	0.155219	0.410758	0.33008	0.00729039	-0.112452	0.267186	0.403673	0.373496	0.272884	0.0885817
P51125	Calpastatin OS=Mus musculus OX=10090 GN=Cast PE=1 SV=2	0	144	38	0	102	34	0	113	37	-0.0381865	0.233433	0.557095	0.419769	0.319145	-0.363523	0.0283729	0.077943	-0.123234	-0.20497	-0.220369	-0.0842041	0.312986	0.54041	0.0941548
Q99MR6	Serrate RNA effector molecule homolog OS=Mus musculus OX=10090 GN=Srrt PE=1 SV=1	0	53	27	0	54	34	0	66	37	0.222628	0.156765	0.095367	-0.194173	-0.0467566	0.376218	0.261878	0.103475	-0.203494	-0.132001	0.344287	0.377517	0.236147	0.0628653	-0.0724923
B9EKI3	TATA element modulatory factor OS=Mus musculus OX=10090 GN=Tmf1 PE=1 SV=2	0	56	42	0	42	33	0	50	37	0.245598	-0.186676	-0.0624227	-0.271588	-0.48867	0.224087	-0.081288	-0.0350879	-0.298684	-0.108453	0.245329	0.137	0.253581	0.110132	-0.0736997
Q3URD3	Sarcolemmal membrane-associated protein OS=Mus musculus OX=10090 GN=Slmap PE=1 SV=2	0	44	33	0	45	33	0	56	37	-0.0447567	-0.255813	-0.107764	0.2391	-0.0333308	-0.032365	-0.0443983	0.0309449	0.110911	0.027973	0.0130222	-0.0677699	-0.0478047	-0.0318399	0.0241153
Q9Z315	U4/U6.U5 tri-snRNP-associated protein 1 OS=Mus musculus OX=10090 GN=Sart1 PE=1 SV=1	0	51	33	0	52	33	0	57	37	0.391893	0.19526	-0.0917017	-0.102476	-0.251703	0.762253	0.305773	-0.0929345	-0.289353	-0.270843	0.690645	0.705121	0.50606	0.148079	-0.0153138
Q62448	Eukaryotic translation initiation factor 4 gamma 2 OS=Mus musculus OX=10090 GN=Eif4g2 PE=1 SV=2	0	56	33	0	61	33	0	57	37	0.211619	0.57444	0.46051	0.123247	0.0351294	0.342276	0.586124	0.38547	0.000178129	0.0700416	0.428442	0.54127	0.216318	0.173899	0.0160087
Q5SW19	Clustered mitochondria protein homolog OS=Mus musculus OX=10090 GN=Cluh PE=1 SV=2	0	42	31	0	49	33	0	47	37	0.534856	0.783922	0.60985	0.308288	0.599096	0.626432	0.623594	0.220686	0.160678	-0.0130648	0.79776	1.06465	0.680617	0.331742	-0.0906111
P28271	Cytoplasmic aconitate hydratase OS=Mus musculus OX=10090 GN=Aco1 PE=1 SV=3	0	84	36	0	67	32	0	64	37	-0.423427	-0.423367	-0.0336307	-0.0894918	0.429152	-0.718883	-0.345867	-0.0495207	0.0317103	-0.0252244	-0.903351	-0.697907	-0.393305	-0.157614	-0.0818599
Q9DBM2	Peroxisomal bifunctional enzyme OS=Mus musculus OX=10090 GN=Ehhadh PE=1 SV=4	0	53	32	0	78	31	0	76	37	0.356129	-0.281215	-0.208353	0.163406	0.38308	-0.0346225	-0.101112	0.0971009	0.103988	0.0438442	-0.11777	-0.183463	0.130951	0.220232	0.101042
Q8CGK3	Lon protease homolog, mitochondrial OS=Mus musculus OX=10090 GN=Lonp1 PE=1 SV=2	0	91	32	0	89	31	0	84	37	-0.104472	-0.442926	-0.526042	-0.525274	-0.25998	-0.129681	-0.319329	-0.225754	-0.388427	-0.195906	-0.174776	-0.189423	-0.287622	-0.226197	0.0502266
Q8CFI7	DNA-directed RNA polymerase II subunit RPB2 OS=Mus musculus OX=10090 GN=Polr2b PE=1 SV=2	0	51	34	0	47	30	0	51	37	0.274241	0.0898957	0.0242483	0.0271617	-0.0204329	0.319821	0.196376	0.0517193	0.0814315	0.057553	0.354517	0.407968	0.267743	0.0563292	0.0483676
B1AZI6	THO complex subunit 2 OS=Mus musculus OX=10090 GN=Thoc2 PE=1 SV=1	0	54	33	0	43	29	0	57	37	0.281833	0.161591	0.014474	-0.0321585	-0.206278	0.446996	0.312731	0.187864	-0.0216147	0.00571852	0.450452	0.436917	0.226371	0.0939024	0.052436
B2RY04	Dedicator of cytokinesis protein 5 OS=Mus musculus OX=10090 GN=Dock5 PE=1 SV=2	0	38	25	0	43	29	0	51	37	0.128808	0.370483	0.837177	0.435228	0.153195	0.0245071	0.537527	0.63856	0.538358	0.29166	0.0938213	0.138198	0.387284	0.527137	0.153906
Q9Z2I0	Mitochondrial proton/calcium exchanger protein OS=Mus musculus OX=10090 GN=Letm1 PE=1 SV=1	0	192	37	0	229	39	0	187	36	-0.0782198	-0.433527	-0.384416	-0.410602	-0.323685	-0.126575	-0.291405	-0.179359	-0.287254	-0.135122	-0.215044	-0.291295	-0.168833	-0.14252	0.0234915
Q91YQ5	Dolichyl-diphosphooligosaccharide--protein glycosyltransferase subunit 1 OS=Mus musculus OX=10090 GN=Rpn1 PE=1 SV=1	0	259	34	0	274	38	0	250	36	0.304868	-0.0144105	-0.0769013	0.0146538	-0.166051	0.461507	0.32356	0.161934	0.167251	-0.00659125	0.61665	0.549314	0.399083	0.270085	0.195249
O88307	Sortilin-related receptor OS=Mus musculus OX=10090 GN=Sorl1 PE=1 SV=3	0	40	30	0	44	38	0	49	36	0.111354	-0.289262	0.13616	0.40638	-0.121525	0.257409	0.27252	0.168733	0.17093	-0.0071714	0.321118	0.0849413	0.271848	0.00390208	0.0729538
Q9D279	Mitotic interactor and substrate of PLK1 OS=Mus musculus OX=10090 GN=Misp PE=1 SV=1	0	269	39	0	259	37	0	242	36	0.208297	0.503567	0.517432	0.611673	0.180557	0.380288	0.427412	0.32653	0.306742	0.0790059	0.236554	0.202602	0.22475	0.302844	-0.137901
Q6ZQ38	Cullin-associated NEDD8-dissociated protein 1 OS=Mus musculus OX=10090 GN=Cand1 PE=1 SV=2	0	56	34	0	58	36	0	60	36	-0.254085	0.127829	0.23414	0.0711154	0.347875	-0.39584	0.0236635	0.0687294	0.0677431	0.122704	-0.521839	-0.338561	-0.219893	-0.0431962	-0.0499009
G5E8K5	Ankyrin-3 OS=Mus musculus OX=10090 GN=Ank3 PE=1 SV=1	0	50	32	0	61	35	0	50	36	-0.461922	-0.581865	-0.627499	-0.418092	-0.3651	-0.741052	-0.553481	-0.340946	-0.253553	-0.0735775	-0.920298	-1.01224	-0.517653	-0.29817	-0.073301
P25976	Nucleolar transcription factor 1 OS=Mus musculus OX=10090 GN=Ubtf PE=1 SV=1	0	52	27	0	60	35	0	55	36	0.122382	-0.0317506	-0.163579	-0.0497104	-0.213592	0.402516	0.20133	0.0649258	-0.0600942	0.0449304	0.408398	0.366588	0.173744	-0.00126897	0.0838513
Q60604	Adseverin OS=Mus musculus OX=10090 GN=Scin PE=1 SV=3	0	66	33	0	86	33	0	75	36	-1.49867	-1.42773	-1.38249	-0.643345	0.170429	-1.7781	-1.45387	-0.868746	-0.262054	0.0101825	-2.21299	-2.63399	-1.40227	-1.07186	-0.0424834
P55012	Solute carrier family 12 member 2 OS=Mus musculus OX=10090 GN=Slc12a2 PE=1 SV=2	0	80	35	0	68	32	0	82	36	0.357989	-0.451755	-0.427678	-0.236809	-0.334654	0.535661	0.073157	-0.0417817	-0.406578	-0.212623	0.627225	0.72575	0.434864	0.101379	0.00387791
Q8VDM4	26S proteasome non-ATPase regulatory subunit 2 OS=Mus musculus OX=10090 GN=Psmd2 PE=1 SV=1	0	68	35	0	75	32	0	71	36	0.103392	0.425016	0.553149	0.190561	0.207683	0.185384	0.413811	0.285324	0.0516545	-0.0555897	0.251938	0.407155	0.400806	0.301287	0.0997309
Q9EPE9	Manganese-transporting ATPase 13A1 OS=Mus musculus OX=10090 GN=Atp13a1 PE=1 SV=2	0	56	33	0	56	32	0	62	36	0.425013	0.218724	0.243918	0.322682	0.076903	0.585645	0.537301	0.389209	0.253308	0.0499698	0.653095	0.689625	0.587156	0.489134	0.146996
Q00PI9	Heterogeneous nuclear ribonucleoprotein U-like protein 2 OS=Mus musculus OX=10090 GN=Hnrnpul2 PE=1 SV=2	0	132	36	0	98	31	0	84	36	-0.059756	-0.478159	-0.23758	-0.314223	-0.172212	-0.0368663	-0.196701	-0.00114608	-0.144931	-0.0639312	-0.175177	-0.30259	-0.101651	-0.0548836	0.00854861
Q9D312	Keratin, type I cytoskeletal 20 OS=Mus musculus OX=10090 GN=Krt20 PE=1 SV=1	0	1160	31	0	1128	31	0	1010	36	0.346956	0.691216	0.820997	0.333721	-0.0614362	0.158987	0.636982	0.628725	0.261662	0.0893953	0.255984	0.326106	0.552889	0.803548	0.267894
P63017	Heat shock cognate 71 kDa protein OS=Mus musculus OX=10090 GN=Hspa8 PE=1 SV=1	0	1248	31	0	1300	31	0	1531	36	0.0996474	0.250533	0.343758	-0.217112	-0.134571	0.150674	0.364263	0.277949	0.0484537	-0.0813171	0.291089	0.315322	0.213734	0.174916	-0.0633885
Q60767	Lymphocyte antigen 75 OS=Mus musculus OX=10090 GN=Ly75 PE=1 SV=2	0	47	29	0	47	30	0	49	36	0.291526	0.541915	0.443322	0.597236	0.268076	0.593204	0.544999	0.627666	0.497249	0.243974	0.284881	0.325049	0.319002	0.239733	0.00237974
P08071	Lactotransferrin OS=Mus musculus OX=10090 GN=Ltf PE=1 SV=4	0	51	30	0	42	29	0	55	36	2.08903	6.3028	4.44918	2.87438	0.450708	4.0656	4.97663	1.38093	2.42712	0.606494	5.92506	5.31947	3.50416	2.40428	0.560072
Q00519	Xanthine dehydrogenase/oxidase OS=Mus musculus OX=10090 GN=Xdh PE=1 SV=5	0	71	29	0	49	29	0	59	36	0.464163	1.55567	1.46043	0.978927	1.33312	0.764244	1.45514	1.31135	1.2531	0.39771	0.554554	0.949008	0.786414	0.977183	0.103193
P28660	Nck-associated protein 1 OS=Mus musculus OX=10090 GN=Nckap1 PE=1 SV=2	0	43	29	0	48	29	0	62	36	-0.116362	0.0193335	0.239069	0.182482	0.247502	-0.401137	0.0201232	0.182843	0.125373	0.183618	-0.478978	-0.405354	-0.19021	0.00116905	-0.0536183
Q9EQJ9	Membrane-associated guanylate kinase, WW and PDZ domain-containing protein 3 OS=Mus musculus OX=10090 GN=Magi3 PE=1 SV=2	0	36	30	0	33	28	0	43	36	0.0320768	-0.0446449	0.162535	0.0938342	-0.0622444	0.00232121	0.0761559	0.220771	0.144712	0.0155096	-0.0784782	-0.190389	-0.00676045	0.0468277	-0.104593
Q3TJ91	Lethal(2) giant larvae protein homolog 2 OS=Mus musculus OX=10090 GN=Llgl2 PE=1 SV=2	0	63	33	0	57	27	0	61	36	-0.00960395	0.00195037	0.0453007	0.111613	-0.0238368	-0.0302552	0.0578961	0.010507	-0.0242806	0.0233394	-0.127062	-0.149844	-0.0867556	0.00952272	-0.0492149
P42859	Huntingtin OS=Mus musculus OX=10090 GN=Htt PE=1 SV=2	0	35	29	0	33	27	0	46	36	-0.00826362	0.217906	0.259299	0.211195	0.0363732	-0.120737	0.232453	0.37262	0.248916	0.181692	-0.277885	-0.133123	-0.0616447	0.001233	-0.0771925
Q80U49	Centrosomal protein of 170 kDa protein B OS=Mus musculus OX=10090 GN=Cep170b PE=1 SV=2	0	35	29	0	37	24	0	49	36	0.129564	0.347742	0.449812	0.394573	-0.0403672	0.330057	0.199985	0.0771466	0.344535	0.220846	0.31387	0.298474	0.283544	0.147972	0.0169619
Q91VR5	ATP-dependent RNA helicase DDX1 OS=Mus musculus OX=10090 GN=Ddx1 PE=1 SV=1	0	98	33	0	99	37	0	96	35	0.0585451	-0.0306123	-0.00906534	0.0865293	0.234866	0.0443132	-0.089954	-0.0932335	-0.0222819	0.00253521	0.039099	0.136374	1.50256e-05	-0.0130061	-0.0394798
O89001	Carboxypeptidase D OS=Mus musculus OX=10090 GN=Cpd PE=1 SV=2	0	61	36	0	48	35	0	55	35	0.195486	-0.0426973	-0.21871	0.243652	-0.166456	0.354912	0.0922845	-0.0821611	0.0753847	-0.00804662	0.438238	0.425782	0.358372	0.0399594	0.142082
Q8BHN3	Neutral alpha-glucosidase AB OS=Mus musculus OX=10090 GN=Ganab PE=1 SV=1	0	148	35	0	146	34	0	133	35	0.121489	-0.0305594	0.00939281	-0.166962	-0.110053	0.0616531	0.143266	0.13985	-0.000430359	-0.0800371	0.193086	0.140631	0.153608	0.216869	0.190087
Q8BIJ6	Isoleucine--tRNA ligase, mitochondrial OS=Mus musculus OX=10090 GN=Iars2 PE=1 SV=1	0	71	33	0	91	34	0	98	35	-0.246996	-0.561959	-0.437935	-0.157985	-0.228218	-0.317656	-0.399493	-0.126649	-0.210884	-0.00662548	-0.456436	-0.507666	-0.40441	-0.210287	0.0448419
Q61699	Heat shock protein 105 kDa OS=Mus musculus OX=10090 GN=Hsph1 PE=1 SV=2	0	59	31	0	62	33	0	72	35	0.453975	0.768691	0.506299	0.0993168	0.266037	0.71824	0.83928	0.306788	0.0446593	-0.0952582	1.00151	1.18297	0.731077	0.457015	-0.0257239
Q61087	Laminin subunit beta-3 OS=Mus musculus OX=10090 GN=Lamb3 PE=1 SV=2	0	48	37	0	45	31	0	51	35	0.498847	0.536433	0.662893	0.617139	-0.46014	0.358948	0.701546	0.624664	0.550652	-0.0206078	0.829908	0.782644	0.759409	0.688678	0.170266
P11499	Heat shock protein HSP 90-beta OS=Mus musculus OX=10090 GN=Hsp90ab1 PE=1 SV=3	0	841	30	0	667	31	0	748	35	0.328854	0.808129	0.821674	0.386947	0.391799	0.350577	0.641685	0.401659	0.232946	-0.0106129	0.533874	0.81597	0.563062	0.434353	0.0295312
P80318	T-complex protein 1 subunit gamma OS=Mus musculus OX=10090 GN=Cct3 PE=1 SV=1	0	128	38	0	79	30	0	116	35	0.151049	0.398106	0.496925	0.219028	0.381766	0.163571	0.413344	0.205375	0.182815	0.0807776	0.279055	0.524607	0.38033	0.33188	0.0372889
Q8K310	Matrin-3 OS=Mus musculus OX=10090 GN=Matr3 PE=1 SV=1	0	64	32	0	68	29	0	81	35	0.336544	0.159063	-0.0456554	0.390535	0.200207	0.574477	0.206093	-0.0509521	0.138007	0.143228	0.551643	0.531176	0.230741	0.0989524	-0.110556
O55201	Transcription elongation factor SPT5 OS=Mus musculus OX=10090 GN=Supt5h PE=1 SV=1	0	48	30	0	44	29	0	52	35	0.136759	0.0473804	-0.0162654	0.0531657	0.170749	0.20385	0.150665	0.0213549	0.0669733	0.0795034	0.255466	0.362024	0.225857	0.0733669	-0.0371641
P37040	NADPH--cytochrome P450 reductase OS=Mus musculus OX=10090 GN=Por PE=1 SV=2	0	106	33	0	79	28	0	80	35	-0.026108	-0.204666	-0.37266	-0.40087	-0.193806	-0.154679	-0.121944	-0.151194	-0.346405	-0.0478767	-0.106422	-0.123828	-0.112073	0.00293421	0.138494
Q08509	Epidermal growth factor receptor kinase substrate 8 OS=Mus musculus OX=10090 GN=Eps8 PE=1 SV=2	0	67	30	0	48	28	0	59	35	-0.0813612	0.515274	0.478708	0.34099	-0.099511	0.0544157	0.568875	0.503249	0.372923	0.193535	0.233449	0.149637	0.20793	0.565139	0.0535768
Q8BGQ7	Alanine--tRNA ligase, cytoplasmic OS=Mus musculus OX=10090 GN=Aars PE=1 SV=1	0	44	29	0	41	28	0	52	35	0.182487	0.734793	0.689179	0.425155	0.495626	0.165054	0.479011	0.255527	0.176918	-0.0720876	0.288232	0.609695	0.485389	0.281314	-0.0342039
Q8BX90	Fibronectin type-III domain-containing protein 3A OS=Mus musculus OX=10090 GN=Fndc3a PE=1 SV=3	0	47	27	0	51	28	0	54	35	0.27257	0.223498	0.226058	0.0797846	-0.2412	0.327538	0.340335	0.291318	0.217204	0.0966681	0.515498	0.454861	0.304104	0.341277	0.104243
A2BH40	AT-rich interactive domain-containing protein 1A OS=Mus musculus OX=10090 GN=Arid1a PE=1 SV=1	0	43	26	0	38	27	0	55	35	0.507584	0.45281	0.0782556	-0.201907	-0.124668	0.793669	0.524147	0.0587457	-0.213651	-0.242716	0.78158	0.807343	0.538877	0.166162	0.0217354
Q8C9B9	Death-inducer obliterator 1 OS=Mus musculus OX=10090 GN=Dido1 PE=1 SV=4	0	48	34	0	37	26	0	44	35	0.291041	0.128667	-0.0614104	-0.00314578	-0.102327	0.496072	0.189894	0.0476263	0.0636278	0.0935041	0.421752	0.354055	0.338726	0.114377	0.0261782
P43406	Integrin alpha-V OS=Mus musculus OX=10090 GN=Itgav PE=1 SV=2	0	38	29	0	43	24	0	52	35	0.298545	0.625392	0.885238	0.559217	-0.213988	0.169166	0.563537	0.619726	0.540068	0.116676	0.476984	0.543541	0.616963	0.7389	0.202308
Q62504	Msx2-interacting protein OS=Mus musculus OX=10090 GN=Spen PE=1 SV=2	0	25	22	0	23	21	0	39	35	0.931748	0.212804	-0.129268	0.192194	-0.0934413	0.99131	0.177035	-0.0553951	-0.128224	-0.124819	0.927471	0.636339	0.288729	0.1053	-0.0118474
P52480	Pyruvate kinase PKM OS=Mus musculus OX=10090 GN=Pkm PE=1 SV=4	0	613	33	0	547	38	0	538	34	-0.396036	0.199954	0.44197	0.342812	0.0979272	-0.552379	0.057776	-0.0145798	0.196385	0.085207	-0.610167	-0.351925	-0.200436	-0.0578532	-0.0710672
Q9R100	Cadherin-17 OS=Mus musculus OX=10090 GN=Cdh17 PE=1 SV=1	0	767	34	0	818	37	0	731	34	-0.0175592	-0.072547	-0.0512491	-0.0520277	-0.269082	-0.0648887	-0.143486	0.100713	-0.117671	-0.209935	-0.0364444	-0.126224	0.0597606	0.178518	0.0500218
Q8C5W0	Calmin OS=Mus musculus OX=10090 GN=Clmn PE=1 SV=2	0	75	40	0	64	36	0	66	34	-0.209081	-0.291489	0.0745847	0.154969	-0.351452	0.0106621	-0.0388449	0.0949277	0.107795	0.160646	-0.0324346	-0.275547	-0.0295486	0.0514361	-0.0436801
Q8BMK4	Cytoskeleton-associated protein 4 OS=Mus musculus OX=10090 GN=Ckap4 PE=1 SV=2	0	133	35	0	114	35	0	145	34	0.807743	0.811884	0.785123	0.882694	-0.36887	1.21607	1.00179	0.707119	0.472027	-0.013148	1.62623	1.53958	1.34639	1.03235	0.425125
Q9EP71	Ankycorbin OS=Mus musculus OX=10090 GN=Rai14 PE=1 SV=1	0	42	29	0	47	35	0	47	34	-0.626166	-0.462183	-0.197439	-0.191393	-0.267487	-0.505967	-0.394099	-0.215153	-0.216722	0.0400589	-0.634181	-0.691346	-0.314038	-0.223142	-0.058897
Q9D0I9	Arginine--tRNA ligase, cytoplasmic OS=Mus musculus OX=10090 GN=Rars PE=1 SV=2	0	69	34	0	64	33	0	73	34	0.138173	0.42146	0.527566	0.305642	0.334962	0.173529	0.399805	0.303104	0.232265	0.064342	0.185028	0.339512	0.275637	0.297023	0.105504
P21619	Lamin-B2 OS=Mus musculus OX=10090 GN=Lmnb2 PE=1 SV=2	0	98	36	0	85	32	0	98	34	-0.445592	-0.823836	-0.760977	-0.290335	-0.208499	-0.499072	-0.725861	-0.36889	-0.184305	0.100236	-0.800844	-0.869201	-0.679185	-0.494652	-0.0140013
Q9EQH2	Endoplasmic reticulum aminopeptidase 1 OS=Mus musculus OX=10090 GN=Erap1 PE=1 SV=2	0	75	34	0	86	32	0	70	34	0.620786	0.631202	0.501073	0.54354	0.30179	0.724278	0.808743	0.685074	0.492678	0.0925859	0.754913	0.871766	0.76378	0.749525	0.174254
Q9WUA3	ATP-dependent 6-phosphofructokinase, platelet type OS=Mus musculus OX=10090 GN=Pfkp PE=1 SV=1	0	114	30	0	132	31	0	140	34	0.254943	0.813118	0.814917	0.560985	0.560697	0.150563	0.643731	0.437081	0.386426	0.100839	0.270341	0.607749	0.543835	0.547333	0.141209
P05784	Keratin, type I cytoskeletal 18 OS=Mus musculus OX=10090 GN=Krt18 PE=1 SV=5	0	939	34	0	810	30	0	799	34	-0.141131	-0.203891	-0.134905	-0.170716	-0.305407	-0.0580196	0.0202131	-0.0674776	-0.206397	0.0303318	0.0302672	-0.107492	-0.0778714	-0.103227	0.170088
Q99P88	Nuclear pore complex protein Nup155 OS=Mus musculus OX=10090 GN=Nup155 PE=1 SV=1	0	41	25	0	45	29	0	54	34	0.261791	0.124977	0.0243193	0.053408	-0.108938	0.360139	0.240323	0.0938799	0.11082	0.136717	0.3454	0.429967	0.196342	0.0514963	0.138037
G5E870	E3 ubiquitin-protein ligase TRIP12 OS=Mus musculus OX=10090 GN=Trip12 PE=1 SV=1	0	39	30	0	37	28	0	50	34	0.32656	0.359074	0.350417	0.279009	0.0484445	0.33747	0.419252	0.23429	0.0946737	-0.14679	0.528863	0.594763	0.493872	0.281562	0.116557
Q9CZU3	Exosome RNA helicase MTR4 OS=Mus musculus OX=10090 GN=Mtrex PE=1 SV=1	0	42	27	0	39	26	0	48	34	0.383984	0.232693	-0.0536494	-0.149482	-0.0618734	0.484742	0.320861	0.0982594	-0.104394	-0.0772315	0.598024	0.675332	0.365598	0.086918	-0.0703778
P23249	Putative helicase MOV-10 OS=Mus musculus OX=10090 GN=Mov10 PE=1 SV=2	0	35	28	0	40	25	0	49	34	0.466831	0.252984	0.937663	0.829974	0.0270544	0.48832	0.842323	0.953358	0.712836	0.233623	0.566148	0.215649	0.969886	0.899317	0.30133
P11103	Poly [ADP-ribose] polymerase 1 OS=Mus musculus OX=10090 GN=Parp1 PE=1 SV=3	0	38	28	0	39	25	0	52	34	0.156437	-0.185734	-0.657694	-0.438684	0.0865209	0.494331	0.0404237	-0.352463	-0.370625	-0.0414304	0.452067	0.594908	0.104358	-0.462851	-0.173784
Q8R0G9	Nuclear pore complex protein Nup133 OS=Mus musculus OX=10090 GN=Nup133 PE=1 SV=2	0	44	29	0	39	24	0	50	34	0.241766	0.259967	-0.00343151	-0.0743668	-0.121054	0.448998	0.40321	0.207742	0.0410798	0.168831	0.375464	0.479657	0.195241	0.0181683	0.0895375
Q6NS46	Protein RRP5 homolog OS=Mus musculus OX=10090 GN=Pdcd11 PE=1 SV=2	0	31	23	0	27	24	0	45	34	1.35913	1.32432	0.205993	-0.0474224	0.0521917	1.65704	1.11293	0.117826	-0.0791042	0.039514	1.9635	2.18803	1.25434	0.33549	-0.0561333
Q8C196	Carbamoyl-phosphate synthase [ammonia], mitochondrial OS=Mus musculus OX=10090 GN=Cps1 PE=1 SV=2	0	95	52	0	58	38	0	50	33	0.993026	-0.00505539	0.788095	0.686469	5.35985	-0.202654	-0.285562	-0.838698	0.95115	0.210841	2.45181	0.971635	1.21635	1.38428	0.646938
Q9CQN1	Heat shock protein 75 kDa, mitochondrial OS=Mus musculus OX=10090 GN=Trap1 PE=1 SV=1	0	144	33	0	134	34	0	136	33	0.414938	0.289144	0.0841804	-0.0435541	-0.141291	0.57009	0.428145	0.198874	-0.0366219	-0.1132	0.690822	0.765879	0.486607	0.302759	0.0278783
P46460	Vesicle-fusing ATPase OS=Mus musculus OX=10090 GN=Nsf PE=1 SV=2	0	63	33	0	74	34	0	69	33	0.411066	0.346847	0.270981	0.168799	-0.0459508	0.389321	0.450193	0.300688	0.226186	0.0483561	0.40727	0.48238	0.252324	0.202668	-0.0764161
Q3V3R1	Monofunctional C1-tetrahydrofolate synthase, mitochondrial OS=Mus musculus OX=10090 GN=Mthfd1l PE=1 SV=2	0	49	29	0	54	34	0	48	33	0.304788	0.183138	-0.10775	0.0716737	-0.273374	0.541219	0.440464	0.0938327	0.116637	0.166195	0.702423	0.884544	0.404515	0.163971	-0.0378096
Q8CI94	Glycogen phosphorylase, brain form OS=Mus musculus OX=10090 GN=Pygb PE=1 SV=3	0	98	30	0	99	33	0	99	33	-0.266732	-0.302167	0.111689	0.0504193	-0.0805653	-0.532263	-0.309663	-0.0226224	0.0500566	-0.0841533	-0.489106	-0.500097	-0.115798	0.0824125	0.0633659
P40142	Transketolase OS=Mus musculus OX=10090 GN=Tkt PE=1 SV=1	0	335	31	0	348	32	0	351	33	-0.261713	0.00750702	0.146295	-0.0359324	0.376416	-0.36361	-0.0707136	0.0262561	0.131931	0.046383	-0.264296	-0.173657	-0.0278551	0.0840031	0.0593914
Q60710	Deoxynucleoside triphosphate triphosphohydrolase SAMHD1 OS=Mus musculus OX=10090 GN=Samhd1 PE=1 SV=3	0	54	30	0	73	32	0	72	33	-0.0524834	1.30508	1.20161	0.717511	0.243978	-0.0441412	0.662989	0.785889	0.664159	0.181776	-0.185517	0.124164	0.276703	0.319168	-0.149532
Q80XL6	Acyl-CoA dehydrogenase family member 11 OS=Mus musculus OX=10090 GN=Acad11 PE=1 SV=2	0	64	31	0	73	31	0	68	33	-0.000416315	-0.378692	-0.0915437	0.146578	0.0302599	-0.209985	-0.110799	0.0958497	0.169196	0.0788263	-0.376929	-0.587227	-0.259384	-0.00805429	0.00882039
Q9QZE5	Coatomer subunit gamma-1 OS=Mus musculus OX=10090 GN=Copg1 PE=1 SV=1	0	73	30	0	83	31	0	78	33	0.0532466	0.0233548	0.338491	0.306308	0.385232	-0.0634948	0.0740818	0.185361	0.0548171	0.155586	-0.178136	-0.100022	-0.03511	0.0839953	-0.0229789
Q68FL6	Methionine--tRNA ligase, cytoplasmic OS=Mus musculus OX=10090 GN=Mars PE=1 SV=1	0	47	30	0	51	31	0	53	33	0.112345	0.433612	0.294463	0.296161	0.233023	0.294336	0.417334	0.19954	0.12847	0.05121	0.359325	0.481417	0.255261	0.170949	0.0735373
Q9R112	Sulfide:quinone oxidoreductase, mitochondrial OS=Mus musculus OX=10090 GN=Sqor PE=1 SV=3	0	461	29	0	430	31	0	328	33	0.254847	-0.174988	-0.346483	-0.188004	-0.654876	0.0769728	0.0232662	0.127805	0.0755518	0.12808	0.0868322	0.0150336	-0.0352467	0.243333	0.0736006
O88342	WD repeat-containing protein 1 OS=Mus musculus OX=10090 GN=Wdr1 PE=1 SV=3	0	99	28	0	118	31	0	109	33	-0.425409	-0.0485428	0.284711	0.30474	0.450099	-0.426261	-0.182006	-0.0827641	0.69625	0.314707	-0.639321	-0.493818	-0.153595	0.0371571	-0.0307934
Q02819	Nucleobindin-1 OS=Mus musculus OX=10090 GN=Nucb1 PE=1 SV=2	0	212	30	0	186	30	0	217	33	0.0960426	-0.191794	-0.212707	-0.0414663	-0.224808	0.17458	-0.167398	-0.103125	-0.0588399	-0.119418	0.178728	0.00656238	0.1593	0.099112	0.126968
Q9Z0Z4	Hephaestin OS=Mus musculus OX=10090 GN=Heph PE=1 SV=3	0	62	31	0	75	29	0	73	33	-0.106833	-0.115028	-0.0203541	0.112618	0.0966213	-0.177814	-0.0563978	0.0526057	0.0226821	-0.087477	-0.184977	-0.19884	-0.040575	0.178034	0.052966
Q63ZW7	InaD-like protein OS=Mus musculus OX=10090 GN=Patj PE=1 SV=2	0	45	34	0	37	28	0	42	33	0.0316044	0.102527	0.121151	-0.0447024	0.093797	0.0045605	0.133207	0.131888	0.0573822	0.0379286	-0.032623	0.049821	0.0204895	0.0623929	-0.0958888
Q08189	Protein-glutamine gamma-glutamyltransferase E OS=Mus musculus OX=10090 GN=Tgm3 PE=1 SV=2	0	191	30	0	244	28	0	258	33	-4.29997	-4.1692	-1.57333	-0.572454	-0.0518107	-3.8972	-3.02515	-0.90135	-0.384468	0.00766283	-4.55468	-4.81941	-2.22689	-1.64814	-0.455159
P48722	Heat shock 70 kDa protein 4L OS=Mus musculus OX=10090 GN=Hspa4l PE=1 SV=2	0	55	32	0	53	27	0	66	33	-0.181058	0.0395778	0.585549	0.466085	0.0392382	-0.101935	0.372811	0.547572	0.397011	0.0272218	0.0553107	0.0718142	0.27527	0.372304	0.0315992
Q9Z1T1	AP-3 complex subunit beta-1 OS=Mus musculus OX=10090 GN=Ap3b1 PE=1 SV=2	0	43	29	0	37	26	0	46	33	-0.143219	0.173549	0.416413	0.20141	0.243353	-0.219324	0.164463	0.224013	0.105569	0.130907	-0.314545	-0.193708	0.00861426	0.120609	0.112247
Q8CG47	Structural maintenance of chromosomes protein 4 OS=Mus musculus OX=10090 GN=Smc4 PE=1 SV=1	0	37	31	0	31	25	0	39	33	0.933048	1.30814	0.973687	0.679976	0.703064	1.28235	1.23341	0.444614	0.0911832	-0.0611547	1.71044	1.98588	1.40349	0.625958	-0.0272574
P29341	Polyadenylate-binding protein 1 OS=Mus musculus OX=10090 GN=Pabpc1 PE=1 SV=2	0	73	31	0	74	25	0	78	33	0.504108	0.376164	0.426767	0.130901	0.14494	0.642488	0.508416	0.301235	-0.0115556	-0.0383875	0.722361	0.741471	0.46212	0.388494	-0.0533771
Q6ZQ58	La-related protein 1 OS=Mus musculus OX=10090 GN=Larp1 PE=1 SV=3	0	45	29	0	47	25	0	56	33	0.763563	0.974654	0.571456	0.293253	0.245635	0.985826	0.744136	0.19654	0.122707	0.0389489	1.16136	1.31388	0.757728	0.329484	-0.0557124
P29477	Nitric oxide synthase, inducible OS=Mus musculus OX=10090 GN=Nos2 PE=1 SV=1	0	30	22	0	33	23	0	51	33	2.72183	5.34339	4.22345	3.24866	0.717062	4.3624	5.44725	2.9553	2.9302	0.303478	4.09586	4.19123	3.31376	2.35344	0.449665
P97789	5'-3' exoribonuclease 1 OS=Mus musculus OX=10090 GN=Xrn1 PE=1 SV=1	0	24	19	0	30	22	0	38	33	0.301468	0.29048	0.430154	0.240039	0.261844	0.0792488	0.328945	0.205141	0.338791	0.101106	0.0801314	0.160119	0.150804	0.154531	-0.0288703
Q3U7R1	Extended synaptotagmin-1 OS=Mus musculus OX=10090 GN=Esyt1 PE=1 SV=2	0	45	27	0	49	32	0	53	32	-0.0866414	0.018221	0.0221055	0.239373	-0.285087	0.0154488	0.0727439	-0.0147131	0.223354	0.111578	0.0302522	0.0441263	0.0247878	-0.0750485	0.0844251
P01027	Complement C3 OS=Mus musculus OX=10090 GN=C3 PE=1 SV=3	0	51	36	0	33	31	0	38	32	0.759164	3.2554	1.09894	0.883895	-0.230551	0.858592	1.62554	0.853394	0.525014	0.239311	1.9136	2.10254	1.30222	0.535739	0.172266
Q6Q473	Calcium-activated chloride channel regulator 4A OS=Mus musculus OX=10090 GN=Clca4a PE=1 SV=2	0	142	32	0	125	31	0	108	32	0.514892	0.782423	1.05953	0.572751	0.142821	0.153919	0.61498	0.529089	0.25671	-0.0121549	0.799277	0.311936	0.381491	0.985735	0.156358
Q61194	Phosphatidylinositol 4-phosphate 3-kinase C2 domain-containing subunit alpha OS=Mus musculus OX=10090 GN=Pik3c2a PE=1 SV=2	0	27	24	0	40	31	0	41	32	0.178556	0.168424	0.29025	0.0682195	-0.158921	0.0828834	0.208833	0.225624	0.194892	0.0798933	0.25908	0.282949	0.33154	0.345241	0.172398
Q6A4J8	Ubiquitin carboxyl-terminal hydrolase 7 OS=Mus musculus OX=10090 GN=Usp7 PE=1 SV=1	0	35	25	0	47	30	0	50	32	0.0487562	-0.0428688	0.00635324	-0.140726	0.0377574	0.0319702	0.00402406	0.037778	-0.154161	-0.0872271	0.172428	0.207226	0.162023	0.104632	0.00376332
P17426	AP-2 complex subunit alpha-1 OS=Mus musculus OX=10090 GN=Ap2a1 PE=1 SV=1	0	72	25	0	78	30	0	78	32	0.177155	0.0586476	0.180146	0.192677	-0.0854574	0.213096	0.211334	0.264986	0.214709	0.0670859	0.191353	0.16332	0.194732	0.200839	0.0239696
E9Q3L2	Phosphatidylinositol 4-kinase alpha OS=Mus musculus OX=10090 GN=Pi4ka PE=1 SV=2	0	29	25	0	40	30	0	43	32	-0.132487	-0.404171	-0.237845	-0.0816735	0.0138231	-0.168159	-0.140269	-0.0506262	0.0341546	0.134202	-0.376604	-0.412065	-0.236469	-0.214692	-0.0393995
Q3TN34	MICAL-like protein 2 OS=Mus musculus OX=10090 GN=Micall2 PE=1 SV=1	0	40	32	0	40	29	0	51	32	0.512527	0.732529	0.74156	0.405763	-0.0663069	0.448227	0.637467	0.344638	0.0536882	-0.0474514	0.715254	0.68277	0.61594	0.419088	0.0402161
Q8K4Z5	Splicing factor 3A subunit 1 OS=Mus musculus OX=10090 GN=Sf3a1 PE=1 SV=1	0	62	30	0	67	29	0	72	32	0.270911	0.0978673	-0.0186831	-0.105967	-0.235306	0.527085	0.232363	0.0381552	-0.271232	-0.11121	0.498577	0.497784	0.32257	0.101104	0.0113326
Q8R1B4	Eukaryotic translation initiation factor 3 subunit C OS=Mus musculus OX=10090 GN=Eif3c PE=1 SV=1	0	56	30	0	51	29	0	51	32	0.416436	0.744666	0.723077	0.524071	0.671234	0.327645	0.590056	0.389188	0.294465	0.152899	0.290562	0.57224	0.320111	0.28524	0.0425981
Q3UPF5	Zinc finger CCCH-type antiviral protein 1 OS=Mus musculus OX=10090 GN=Zc3hav1 PE=1 SV=1	0	35	25	0	46	29	0	46	32	0.528867	0.663033	0.669143	0.597974	0.106363	0.6961	0.73575	0.594404	0.609266	0.222985	0.607689	0.583292	0.457759	0.471718	-0.0310366
Q9QY23	Plakophilin-3 OS=Mus musculus OX=10090 GN=Pkp3 PE=1 SV=2	0	56	33	0	58	28	0	61	32	0.14243	0.220627	0.535294	0.465212	0.155927	0.11097	0.298041	0.379329	0.425625	0.226327	0.0392954	0.134797	0.247969	0.387017	0.0428278
Q9JHR7	Insulin-degrading enzyme OS=Mus musculus OX=10090 GN=Ide PE=1 SV=1	0	48	30	0	54	28	0	57	32	0.0508057	0.0998207	0.0586065	-0.160652	-0.0310185	0.0111592	0.212039	0.0188365	0.0327114	-0.116485	0.0784436	0.229632	0.262719	0.154463	-0.0244775
P14211	Calreticulin OS=Mus musculus OX=10090 GN=Calr PE=1 SV=1	0	909	30	0	890	28	0	1157	32	0.422564	0.444256	0.433847	0.00397477	-0.200174	0.637013	0.598263	0.40426	0.09456	-0.0946398	0.857949	0.694451	0.605253	0.483975	0.257357
Q6PDG5	SWI/SNF complex subunit SMARCC2 OS=Mus musculus OX=10090 GN=Smarcc2 PE=1 SV=2	0	72	30	0	71	28	0	80	32	0.0129263	-0.176279	-0.213182	-0.277521	-0.234143	0.0501175	-0.0178988	-0.0800327	-0.383483	-0.207005	0.0899699	0.0218666	0.0146251	-0.0186969	0.0179452
Q8K4L4	Protein POF1B OS=Mus musculus OX=10090 GN=Pof1b PE=2 SV=3	0	131	29	0	106	28	0	78	32	0.216878	0.0876444	0.443861	0.274591	-0.198159	0.328631	0.341038	0.308792	0.030109	-0.0414326	0.32191	0.231621	0.420339	0.335647	0.0314949
E9Q634	Unconventional myosin-Ie OS=Mus musculus OX=10090 GN=Myo1e PE=1 SV=1	0	58	29	0	67	28	0	83	32	0.015221	0.0927138	0.423899	0.230061	-0.0148169	-0.157247	0.103975	0.232619	0.209583	0.0635453	-0.0583069	-0.131664	0.142746	0.322697	0.222597
Q9DCV7	Keratin, type II cytoskeletal 7 OS=Mus musculus OX=10090 GN=Krt7 PE=1 SV=1	0	455	30	0	440	27	0	454	32	0.0233126	-0.129169	-0.149035	-0.388627	-0.504052	-0.0537968	0.0989869	-0.0564718	-0.326231	-0.0504189	0.00250394	0.207293	0.0377213	-0.14716	0.0391588
O54774	AP-3 complex subunit delta-1 OS=Mus musculus OX=10090 GN=Ap3d1 PE=1 SV=1	0	38	25	0	39	27	0	46	32	-0.188571	0.0544621	0.329522	0.0471274	0.0808341	-0.158713	0.38713	0.223814	-0.0134614	0.0406127	-0.287133	-0.203167	0.0134309	0.148989	0.120637
Q920B9	FACT complex subunit SPT16 OS=Mus musculus OX=10090 GN=Supt16h PE=1 SV=2	0	39	24	0	42	27	0	52	32	0.419302	0.181516	0.0415607	-0.232835	0.0235323	0.49185	0.335252	0.0971068	0.00660387	-0.0971823	0.656498	0.815266	0.520515	0.137429	0.0287228
Q8BSQ9	Protein polybromo-1 OS=Mus musculus OX=10090 GN=Pbrm1 PE=1 SV=4	0	40	29	0	31	25	0	43	32	0.305688	0.135202	0.00625298	-0.118288	-0.149787	0.465524	0.306446	0.184327	-0.0721115	-0.000238082	0.424543	0.521535	0.322184	0.0725325	0.0346282
P97350	Plakophilin-1 OS=Mus musculus OX=10090 GN=Pkp1 PE=1 SV=1	0	30	20	0	28	25	0	41	32	0.505716	0.313774	0.683862	0.630651	0.0722364	0.387029	0.452426	0.664319	0.510401	0.118565	0.463392	0.657856	0.828962	0.745635	0.253476
Q60902	Epidermal growth factor receptor substrate 15-like 1 OS=Mus musculus OX=10090 GN=Eps15l1 PE=1 SV=3	0	41	23	0	32	24	0	45	32	0.0216747	0.0116403	0.0279696	-0.22968	-0.252535	0.0521887	0.0582195	0.0629507	-0.00848244	0.00461273	-0.103519	-0.14032	-0.126974	-0.109064	-0.155585
Q9CW79	Golgin subfamily A member 1 OS=Mus musculus OX=10090 GN=Golga1 PE=1 SV=2	0	23	20	0	27	24	0	42	32	0.350411	0.421803	0.391706	0.0761415	-0.184362	0.4206	0.375706	0.279239	0.0352568	-0.00873759	0.434717	0.435283	0.435088	0.326451	0.0281695
Q9Z103	Activity-dependent neuroprotector homeobox protein OS=Mus musculus OX=10090 GN=Adnp PE=1 SV=2	0	21	19	0	35	23	0	48	32	0.391756	0.068513	-0.132294	0.197186	0.295686	0.550183	0.102159	-0.153982	-0.157632	-0.134346	0.50756	0.542465	0.298167	-0.128842	-0.0839048
Q61315	Adenomatous polyposis coli protein OS=Mus musculus OX=10090 GN=Apc PE=1 SV=1	0	17	15	0	25	22	0	36	32	0.581652	0.493086	0.443984	0.21921	0.0826937	0.636838	0.474539	0.096055	-0.270959	-0.135282	0.562305	0.48701	0.273428	0.112246	-0.160925
Q8C0T5	Signal-induced proliferation-associated 1-like protein 1 OS=Mus musculus OX=10090 GN=Sipa1l1 PE=1 SV=2	0	26	21	0	23	20	0	38	32	0.392307	0.321711	0.113082	0.219696	-0.210001	0.360474	0.199713	-0.020747	-0.0377186	-0.00471868	0.394561	0.411386	0.217521	0.112054	-0.174096
Q6PDK2	Histone-lysine N-methyltransferase 2D OS=Mus musculus OX=10090 GN=Kmt2d PE=1 SV=2	0	21	18	0	23	20	0	36	32	0.496831	0.373854	0.113474	0.0864301	-0.0304661	0.666777	0.221732	-0.0845412	-0.145947	-0.140109	0.751814	0.740532	0.515175	0.173355	-0.0432919
Q02257	Junction plakoglobin OS=Mus musculus OX=10090 GN=Jup PE=1 SV=3	0	200	30	0	204	31	0	156	31	0.189384	0.0887973	0.424357	0.32248	-0.0382065	0.0670607	0.24588	0.312749	0.200287	0.0581535	0.156848	0.145486	0.245467	0.37737	0.0580382
Q8BJ64	Choline dehydrogenase, mitochondrial OS=Mus musculus OX=10090 GN=Chdh PE=1 SV=1	0	100	30	0	109	31	0	123	31	-0.367639	-0.741302	-0.336592	0.423176	0.301782	-0.489444	-0.466621	-0.0804719	0.326027	0.239491	-0.777991	-0.862925	-0.472709	-0.100727	0.074187
Q925I1	ATPase family AAA domain-containing protein 3 OS=Mus musculus OX=10090 GN=Atad3 PE=1 SV=1	0	64	28	0	57	31	0	67	31	0.101326	-0.314722	-0.469101	-0.264629	-0.207003	0.104824	-0.0698017	-0.0943828	0.0225841	0.0700252	-0.0126031	0.0482981	-0.154476	-0.179152	-0.0528144
Q99KY4	Cyclin-G-associated kinase OS=Mus musculus OX=10090 GN=Gak PE=1 SV=2	0	41	27	0	54	31	0	55	31	0.0726027	0.172305	0.222828	0.214723	0.187323	-0.02511	0.113298	0.0741414	0.24033	0.044152	-0.102425	0.0137821	-0.00261044	0.0487568	-0.0990251
P17563	Methanethiol oxidase OS=Mus musculus OX=10090 GN=Selenbp1 PE=1 SV=2	0	582	30	0	733	30	0	604	31	-1.02823	-1.1176	-1.17713	-0.520461	-0.120739	-1.65299	-1.52405	-0.979026	-0.463842	0.029845	-2.36139	-2.4686	-1.73287	-1.2538	-0.415078
Q9Z110	Delta-1-pyrroline-5-carboxylate synthase OS=Mus musculus OX=10090 GN=Aldh18a1 PE=1 SV=2	0	63	29	0	77	30	0	64	31	0.803737	0.630656	0.221133	0.376868	1.13942	0.921963	0.700009	0.18667	0.0843023	0.00591395	1.39534	1.55338	1.03442	0.662518	0.298293
Q5NBX1	Protein cordon-bleu OS=Mus musculus OX=10090 GN=Cobl PE=1 SV=1	0	47	28	0	39	30	0	45	31	-0.414069	-0.62958	-0.457736	-0.464313	0.587779	-0.693072	-0.448351	-0.458409	-0.478201	-0.216524	-1.0916	-1.02112	-0.782513	-0.695779	-0.328554
Q69ZF7	Metal transporter CNNM4 OS=Mus musculus OX=10090 GN=Cnnm4 PE=1 SV=2	0	144	28	0	167	29	0	151	31	-0.293185	-0.312881	-0.0949148	0.093869	-0.236986	-0.198523	-0.143098	0.172665	0.18145	0.0858996	-0.319155	-0.490472	-0.234353	-8.23523e-05	0.0267824
P52825	Carnitine O-palmitoyltransferase 2, mitochondrial OS=Mus musculus OX=10090 GN=Cpt2 PE=1 SV=2	0	96	28	0	96	29	0	90	31	-0.214136	-0.648538	-0.627988	-0.512054	-0.192105	-0.410819	-0.451947	-0.233577	-0.132408	0.0608577	-0.636905	-0.672859	-0.441703	-0.268663	-0.0127053
P26040	Ezrin OS=Mus musculus OX=10090 GN=Ezr PE=1 SV=3	0	292	28	0	292	29	0	284	31	-0.756877	-0.317011	-0.11065	-0.203332	0.239214	-0.800513	-0.377989	-0.251309	-0.198787	-0.0830227	-0.996671	-0.994114	-0.707896	-0.356306	-0.169474
Q922D4	Serine/threonine-protein phosphatase 6 regulatory subunit 3 OS=Mus musculus OX=10090 GN=Ppp6r3 PE=1 SV=1	0	47	27	0	50	29	0	50	31	-0.112177	0.0916142	0.202177	0.0570842	0.224251	-0.144651	-0.0923272	-0.0672589	-0.0942899	-0.0990285	-0.137183	0.0248316	0.058607	0.0422296	-0.0604701
Q62351	Transferrin receptor protein 1 OS=Mus musculus OX=10090 GN=Tfrc PE=1 SV=1	0	54	25	0	75	29	0	79	31	2.33987	2.5238	1.79924	0.973213	0.388032	2.45273	2.2566	1.13576	0.771837	0.10043	2.47235	2.95566	2.01796	1.43782	0.453377
Q62009	Periostin OS=Mus musculus OX=10090 GN=Postn PE=1 SV=2	0	78	30	0	139	28	0	99	31	0.686874	1.05858	0.312477	0.493907	0.151577	0.657894	0.406609	0.883358	0.279707	0.325956	0.618524	0.813341	0.101492	-0.113482	-0.221851
O55106	Striatin OS=Mus musculus OX=10090 GN=Strn PE=1 SV=2	0	44	25	0	48	28	0	56	31	0.0111743	0.0951851	0.179466	0.113254	-0.0588077	0.0706362	0.114118	0.150939	0.133232	0.0467518	0.0338398	-0.000850065	0.0784651	0.133682	0.0355344
Q69Z37	Sterile alpha motif domain-containing protein 9-like OS=Mus musculus OX=10090 GN=Samd9l PE=1 SV=2	0	38	29	0	36	27	0	40	31	-0.0628574	0.532319	0.798772	0.741361	0.159635	-0.142822	0.322844	0.464299	0.458175	0.102123	-0.299643	-0.155808	0.3449	0.5772	0.0798422
P08032	Spectrin alpha chain, erythrocytic 1 OS=Mus musculus OX=10090 GN=Spta1 PE=1 SV=3	0	33	28	0	36	27	0	40	31	-0.564906	-0.0179226	-0.40364	-0.147988	-0.524473	-0.318694	0.229569	-1.00687	0.581759	-0.184401	-0.173124	-0.95056	-0.184544	-0.639942	0.335999
Q9R1C7	Pre-mRNA-processing factor 40 homolog A OS=Mus musculus OX=10090 GN=Prpf40a PE=1 SV=1	0	58	25	0	47	26	0	73	31	0.244504	0.103069	-0.0703941	-0.314689	-0.329675	0.483263	0.257278	0.0980868	-0.18207	-0.194613	0.608347	0.585911	0.428624	0.142581	0.0463906
Q6EDY6	F-actin-uncapping protein LRRC16A OS=Mus musculus OX=10090 GN=Carmil1 PE=1 SV=2	0	27	21	0	32	26	0	42	31	-0.0189027	0.297381	0.532305	0.489345	0.949246	-0.10518	0.052921	0.0467709	0.187549	0.107788	-0.104078	0.100815	0.101556	0.213406	0.00382161
A2A5R2	Brefeldin A-inhibited guanine nucleotide-exchange protein 2 OS=Mus musculus OX=10090 GN=Arfgef2 PE=1 SV=1	0	56	34	0	51	25	0	62	31	0.0110893	0.114256	0.231118	0.24397	0.104637	-0.234006	-0.0120971	0.0482783	0.315258	0.192504	-0.293141	-0.161466	-0.0401063	0.041614	0.00825775
Q3UJB9	Enhancer of mRNA-decapping protein 4 OS=Mus musculus OX=10090 GN=Edc4 PE=1 SV=2	0	32	24	0	38	25	0	45	31	0.441259	0.387903	0.304015	0.391096	-0.0433809	0.446744	0.403266	0.18709	0.147633	0.0313381	0.500417	0.591122	0.393767	0.188084	-0.0730208
P20918	Plasminogen OS=Mus musculus OX=10090 GN=Plg PE=1 SV=3	0	37	24	0	34	24	0	43	31	1.04107	2.93701	1.4703	0.836225	-0.371496	0.564695	1.2982	0.601926	0.327978	0.183779	1.43785	1.67102	1.02157	0.417128	0.221313
Q9QUR6	Prolyl endopeptidase OS=Mus musculus OX=10090 GN=Prep PE=1 SV=1	0	56	25	0	47	23	0	51	31	0.0561121	0.279667	0.586148	0.650853	0.573317	0.00480216	0.31367	0.246602	0.411215	0.066062	0.0550934	0.310984	0.405798	0.341783	0.0546226
Q8BKI2	Trinucleotide repeat-containing gene 6B protein OS=Mus musculus OX=10090 GN=Tnrc6b PE=1 SV=2	0	31	26	0	28	22	0	42	31	0.84787	0.67765	0.47919	0.332449	0.136302	0.747591	0.463987	0.123671	-0.179562	-0.166142	0.498231	0.403243	0.24735	-0.0471951	-0.212319
Q3UH06	Ras-responsive element-binding protein 1 OS=Mus musculus OX=10090 GN=Rreb1 PE=1 SV=2	0	30	24	0	26	22	0	39	31	0.426951	-0.107349	-0.217566	-0.14662	-0.281472	0.790498	0.226582	-0.00030618	-0.354073	-0.225865	0.803084	0.777861	0.554384	0.0672912	-0.0273447
Q6P4S8	Integrator complex subunit 1 OS=Mus musculus OX=10090 GN=Ints1 PE=1 SV=2	0	20	17	0	29	22	0	38	31	0.344548	0.263333	0.177976	0.0324484	-0.0818213	0.482518	0.423788	0.28517	0.184723	0.15479	0.275818	0.319572	0.236889	0.154109	0.0774146
B2RY56	RNA-binding protein 25 OS=Mus musculus OX=10090 GN=Rbm25 PE=1 SV=2	0	56	26	0	39	20	0	54	31	0.222335	0.125719	0.0912064	-0.259358	-0.233406	0.476495	0.254956	0.127977	-0.115379	-0.0755747	0.470022	0.479185	0.340156	0.132075	0.0614546
Q80YV3	Transformation/transcription domain-associated protein OS=Mus musculus OX=10090 GN=Trrap PE=1 SV=2	0	21	20	0	18	17	0	34	31	0.37956	0.128386	-0.0742699	-0.0454272	-0.00117838	0.604848	0.349951	0.195003	0.0296205	-0.0258322	0.641125	0.735775	0.533074	0.209788	0.13091
Q91WQ3	Tyrosine--tRNA ligase, cytoplasmic OS=Mus musculus OX=10090 GN=Yars PE=1 SV=3	0	64	32	0	58	35	0	62	30	-0.389066	0.113168	0.287402	0.144409	0.0399929	-0.230697	0.0854995	0.0832189	0.0755254	0.0353788	-0.278374	-0.167841	-0.164027	-0.0551152	-0.0659763
P55292	Desmocollin-2 OS=Mus musculus OX=10090 GN=Dsc2 PE=1 SV=1	0	88	29	0	90	34	0	86	30	0.602882	0.351619	0.597665	0.573134	-0.106277	0.467931	0.440132	0.465896	0.273317	-0.0850193	0.677021	0.658465	0.741269	0.708005	0.157891
P42932	T-complex protein 1 subunit theta OS=Mus musculus OX=10090 GN=Cct8 PE=1 SV=3	0	101	34	0	89	33	0	86	30	0.114187	0.328338	0.403743	0.452079	0.438341	0.165259	0.340139	0.200408	0.351436	0.156169	0.256162	0.490145	0.341969	0.329258	0.0398097
O35350	Calpain-1 catalytic subunit OS=Mus musculus OX=10090 GN=Capn1 PE=1 SV=1	0	69	32	0	64	33	0	68	30	-0.177591	0.025289	0.133662	0.160151	0.429162	-0.488137	-0.161819	0.068052	0.198202	0.134062	-0.479229	-0.30218	-0.0735338	0.218075	0.0527536
P09803	Cadherin-1 OS=Mus musculus OX=10090 GN=Cdh1 PE=1 SV=1	0	358	30	0	279	33	0	296	30	0.149603	-0.15403	0.0639468	0.105214	-0.295263	0.287596	-0.0174718	0.149142	0.0355497	-0.130635	0.276413	0.219564	0.237614	0.210444	0.018066
Q9Z1Z0	General vesicular transport factor p115 OS=Mus musculus OX=10090 GN=Uso1 PE=1 SV=2	0	74	37	0	60	31	0	52	30	-0.266217	0.0903776	0.02781	-0.154614	0.0722153	-0.256444	-0.0175472	0.129158	-0.132575	-0.0419609	-0.382529	-0.349695	-0.244982	-0.108912	-0.0590094
P80314	T-complex protein 1 subunit beta OS=Mus musculus OX=10090 GN=Cct2 PE=1 SV=4	0	84	31	0	88	31	0	96	30	0.0626839	0.405502	0.449371	0.402359	0.503831	0.127043	0.356398	0.193739	0.299059	0.169745	0.186094	0.457175	0.309401	0.29675	0.0342647
Q9QY81	Nuclear pore membrane glycoprotein 210 OS=Mus musculus OX=10090 GN=Nup210 PE=1 SV=2	0	55	35	0	44	30	0	45	30	-0.0299371	-0.203413	-0.42258	-0.146772	-0.0777267	0.239653	-0.0280406	-0.0816512	-0.0380718	0.0492417	0.130583	0.237517	0.0630314	-0.0982182	0.0814367
Q8K2B3	Succinate dehydrogenase [ubiquinone] flavoprotein subunit, mitochondrial OS=Mus musculus OX=10090 GN=Sdha PE=1 SV=1	0	479	33	0	525	30	0	449	30	-0.308423	-0.836419	-0.619984	-0.168151	-0.145012	-0.480694	-0.685098	-0.244488	-0.0109205	0.067635	-0.606991	-0.840686	-0.499756	-0.274997	-0.00870898
Q9WV92	Band 4.1-like protein 3 OS=Mus musculus OX=10090 GN=Epb41l3 PE=1 SV=1	0	73	31	0	63	30	0	59	30	-0.0289683	-0.389737	-0.743077	-0.350986	0.835679	-0.381632	-0.580314	-0.574069	-0.353974	-0.109326	-0.701128	-0.725438	-0.647605	-0.39455	-0.191293
Q8CH25	SAFB-like transcription modulator OS=Mus musculus OX=10090 GN=Sltm PE=1 SV=1	0	42	31	0	51	30	0	50	30	0.408901	0.121504	0.0333148	-0.0618165	-0.149561	0.485009	0.281315	0.183939	-0.0325074	-0.0353848	0.440713	0.370885	0.323313	0.125462	0.00964881
Q8K1M6	Dynamin-1-like protein OS=Mus musculus OX=10090 GN=Dnm1l PE=1 SV=2	0	61	38	0	46	29	0	49	30	-0.287897	0.253566	0.325488	0.21095	0.164154	-0.452141	-0.093598	0.0652429	0.143906	0.194414	-0.499127	-0.285701	-0.22419	-0.128213	-0.0744271
P70335	Rho-associated protein kinase 1 OS=Mus musculus OX=10090 GN=Rock1 PE=1 SV=1	0	59	38	0	47	29	0	46	30	-0.29789	-0.197821	-0.152936	-0.0697612	0.114277	-0.557742	-0.33676	-0.084108	-0.153324	-0.0164574	-0.707033	-0.54429	-0.372853	-0.195682	-0.0653285
Q8BY87	Ubiquitin carboxyl-terminal hydrolase 47 OS=Mus musculus OX=10090 GN=Usp47 PE=1 SV=2	0	36	26	0	39	29	0	37	30	-0.0626316	0.408023	0.488501	0.234553	0.3244	-0.0197797	0.239622	0.231744	0.110761	0.00128668	0.0294328	0.210654	0.209926	0.189595	-0.0440017
Q99KD5	Protein unc-45 homolog A OS=Mus musculus OX=10090 GN=Unc45a PE=1 SV=2	0	25	22	0	38	29	0	38	30	-0.0411509	0.36608	0.446928	0.310667	0.183043	-0.138717	0.262133	0.306302	0.142162	0.115143	-0.136507	0.0458436	0.0403122	0.0537081	-0.099712
Q80YN3	Breast carcinoma-amplified sequence 1 homolog OS=Mus musculus OX=10090 GN=Bcas1 PE=1 SV=3	0	73	32	0	60	28	0	56	30	0.115697	-0.726404	-0.263777	0.210114	-0.0233437	-0.2839	-0.286948	0.168098	0.287285	-0.0200048	-0.501932	-0.519137	0.243737	0.0800882	-0.0602761
Q6A068	Cell division cycle 5-like protein OS=Mus musculus OX=10090 GN=Cdc5l PE=1 SV=2	0	68	27	0	56	28	0	65	30	0.299266	0.23962	0.046672	0.121566	-0.0987213	0.538392	0.36295	0.08323	-0.0369729	0.0173104	0.483472	0.489821	0.260929	0.0754684	-0.0422883
Q3UNX5	Acyl-coenzyme A synthetase ACSM3, mitochondrial OS=Mus musculus OX=10090 GN=Acsm3 PE=1 SV=2	0	80	31	0	83	27	0	79	30	-1.41618	-2.00283	-1.61063	-0.816912	-0.440892	-1.49583	-1.66821	-0.861374	-0.606512	-0.0804712	-1.91826	-2.39486	-1.79677	-1.1797	-0.226556
P16332	Methylmalonyl-CoA mutase, mitochondrial OS=Mus musculus OX=10090 GN=Mmut PE=1 SV=2	0	60	24	0	59	27	0	72	30	-0.436764	-0.895572	-0.855597	-0.618172	-0.504722	-0.46135	-0.630591	-0.392123	-0.323081	-0.0965139	-0.685227	-0.819247	-0.720218	-0.474121	-0.142627
O70570	Polymeric immunoglobulin receptor OS=Mus musculus OX=10090 GN=Pigr PE=1 SV=1	0	118	33	0	96	26	0	104	30	0.704014	-0.0869893	-0.230818	-0.110308	-0.77152	0.886727	0.402238	0.0613873	-0.0514765	-0.221272	0.553366	0.211374	0.230872	-0.118083	-0.0699475
Q58A65	C-Jun-amino-terminal kinase-interacting protein 4 OS=Mus musculus OX=10090 GN=Spag9 PE=1 SV=2	0	41	31	0	33	26	0	41	30	-0.428694	-0.0698718	0.202881	-0.0718389	-0.00699633	-0.521935	-0.134632	0.0370145	0.0388149	0.11495	-0.537885	-0.372986	-0.150397	0.0259807	-0.0127208
Q91WG8	Bifunctional UDP-N-acetylglucosamine 2-epimerase/N-acetylmannosamine kinase OS=Mus musculus OX=10090 GN=Gne PE=1 SV=1	0	109	30	0	75	26	0	101	30	-0.202946	-0.210668	0.531662	0.510013	0.0520885	-0.181168	-0.0144291	0.364678	0.370645	0.213513	-0.154352	-0.167314	0.124182	0.280295	0.103757
Q99LJ0	CTTNBP2 N-terminal-like protein OS=Mus musculus OX=10090 GN=Cttnbp2nl PE=1 SV=1	0	33	27	0	37	26	0	40	30	-0.0897108	0.300921	0.654802	0.478229	-0.0951656	0.0142141	0.0682226	0.164968	0.227147	0.0680902	0.0231125	0.0917051	0.328357	0.281518	0.0705869
P28867	Protein kinase C delta type OS=Mus musculus OX=10090 GN=Prkcd PE=1 SV=3	0	56	27	0	51	23	0	55	30	-0.519139	-0.383518	-0.129018	-0.135936	0.000859414	-0.66738	-0.3412	-0.123613	-0.144544	-0.026898	-1.00036	-0.982907	-0.612013	-0.336668	-0.218738
P56960	Exosome component 10 OS=Mus musculus OX=10090 GN=Exosc10 PE=1 SV=2	0	23	18	0	32	23	0	44	30	0.522972	0.536042	0.181727	0.0259094	0.0498598	0.673166	0.515019	0.0455988	-0.0747868	-0.00779904	0.762309	0.875386	0.466915	0.100301	0.00291138
Q6ZQA0	Neurobeachin-like protein 2 OS=Mus musculus OX=10090 GN=Nbeal2 PE=1 SV=2	0	22	20	0	25	22	0	33	30	0.00650165	0.509794	0.723297	0.344812	0.214302	-0.0833434	0.307823	0.279975	0.236203	0.136303	0.0766041	0.283573	0.325375	0.321073	0.0754533
Q810B6	Rabankyrin-5 OS=Mus musculus OX=10090 GN=Ankfy1 PE=1 SV=2	0	38	27	0	36	21	0	45	30	0.201678	0.351968	0.383537	0.294757	0.236406	0.163509	0.421883	0.378129	0.392361	0.153605	0.185462	0.336091	0.361084	0.282396	0.049073
P54276	DNA mismatch repair protein Msh6 OS=Mus musculus OX=10090 GN=Msh6 PE=1 SV=3	0	25	19	0	27	21	0	40	30	0.215989	0.54074	0.166983	-0.07408	0.4066	0.459826	0.382623	0.086492	-0.0117149	0.0194341	0.719751	0.990988	0.526021	0.037759	0.0128183
Q9JLN9	Serine/threonine-protein kinase mTOR OS=Mus musculus OX=10090 GN=Mtor PE=1 SV=2	0	26	23	0	21	18	0	35	30	-0.0221154	0.00748775	0.0838781	0.0809501	0.137928	-0.224434	0.0147548	0.120702	0.0542995	0.108476	-0.308199	-0.30317	-0.109532	-0.157781	0.0738923
Q9DBR1	5'-3' exoribonuclease 2 OS=Mus musculus OX=10090 GN=Xrn2 PE=1 SV=1	0	37	24	0	47	33	0	45	29	0.459933	0.17406	0.0165223	-0.110393	-0.0304956	0.398899	0.331844	0.0821211	0.0455013	0.0381528	0.36346	0.448209	0.262799	0.0368515	-0.136792
Q80WJ7	Protein LYRIC OS=Mus musculus OX=10090 GN=Mtdh PE=1 SV=1	0	91	30	0	73	31	0	87	29	0.396935	0.184328	0.0787386	-0.325739	-0.498248	0.543837	0.198333	-0.0816658	-0.497685	-0.36249	0.624169	0.602564	0.436932	0.233081	0.0457582
Q7TPR4	Alpha-actinin-1 OS=Mus musculus OX=10090 GN=Actn1 PE=1 SV=1	0	430	29	0	311	31	0	367	29	-0.0707804	0.104522	0.170193	-0.0749574	-0.0642038	-0.0621768	0.0374552	0.0994933	-0.014071	0.0207003	-0.145211	-0.008129	-0.0351786	0.000451406	-0.0720074
O35286	Pre-mRNA-splicing factor ATP-dependent RNA helicase DHX15 OS=Mus musculus OX=10090 GN=Dhx15 PE=1 SV=2	0	54	27	0	66	31	0	61	29	0.219785	0.0215384	-0.065045	0.0744217	0.0116983	0.441088	0.222229	0.0785841	0.0263642	0.038818	0.500726	0.467415	0.238645	0.0749117	-0.00209392
Q3U0V1	Far upstream element-binding protein 2 OS=Mus musculus OX=10090 GN=Khsrp PE=1 SV=2	0	100	24	0	117	31	0	103	29	0.330434	-0.063373	-0.0981545	-0.107942	-0.0834171	0.297178	0.0408858	-0.0982704	-0.151427	-0.0919371	0.329874	0.369675	0.2155	0.00877768	-0.201566
Q9R0H0	Peroxisomal acyl-coenzyme A oxidase 1 OS=Mus musculus OX=10090 GN=Acox1 PE=1 SV=5	0	120	30	0	132	30	0	101	29	0.143838	-0.196278	-0.277775	-0.114954	0.287724	-0.338628	-0.0813953	-0.118179	0.102274	0.10557	-0.430106	-0.319747	-0.103188	0.0852524	0.128435
Q05921	2-5A-dependent ribonuclease OS=Mus musculus OX=10090 GN=Rnasel PE=1 SV=2	0	42	29	0	45	30	0	43	29	-0.116704	-0.044579	0.0732082	-0.0567222	-0.250741	-0.413775	-0.0979534	0.14842	0.135924	0.0243032	-0.448427	-0.47347	-0.160977	0.12228	0.0132368
Q8CGF7	Transcription elongation regulator 1 OS=Mus musculus OX=10090 GN=Tcerg1 PE=1 SV=2	0	50	33	0	49	29	0	43	29	0.175866	-0.0387189	-0.0493435	-0.0124282	-0.0436091	0.253038	0.13365	-0.0126706	0.0483132	0.0664942	0.268472	0.338585	0.136077	0.00858403	-0.105351
Q7TMK9	Heterogeneous nuclear ribonucleoprotein Q OS=Mus musculus OX=10090 GN=Syncrip PE=1 SV=2	0	97	32	0	92	29	0	114	29	0.301846	0.0695332	0.140409	-0.136507	-0.0283962	0.428247	0.269076	0.17504	-0.116559	-0.0379763	0.455067	0.471746	0.25967	0.198275	-0.100992
Q3V0K9	Plastin-1 OS=Mus musculus OX=10090 GN=Pls1 PE=1 SV=1	0	303	31	0	255	29	0	235	29	-0.21624	0.293691	0.378383	0.173099	0.832717	-0.25723	0.242538	0.287572	0.162046	0.138521	-0.444646	-0.298498	-0.0772451	0.237272	-0.000230299
Q8BIL5	Protein Hook homolog 1 OS=Mus musculus OX=10090 GN=Hook1 PE=1 SV=2	0	43	31	0	43	29	0	44	29	-0.227237	-0.00549686	0.20834	-0.0699211	0.0786852	-0.255229	-0.00594261	0.00660544	-0.170326	-0.0288352	-0.32612	-0.191483	-0.0606731	0.00713001	-0.0326412
Q8JZM8	Mucin-4 OS=Mus musculus OX=10090 GN=Muc4 PE=2 SV=1	0	36	25	0	37	28	0	47	29	0.509579	0.994423	0.483996	0.129851	-0.488267	0.697793	0.689489	0.399646	0.239762	-0.159937	0.891439	0.980235	1.01159	0.856302	0.110491
P42225	Signal transducer and activator of transcription 1 OS=Mus musculus OX=10090 GN=Stat1 PE=1 SV=1	0	58	28	0	59	27	0	59	29	1.25762	2.94647	2.88549	2.0983	0.915263	2.18078	2.94377	2.60773	2.03224	0.60084	1.56639	2.01935	1.95871	1.67551	-0.144944
Q8K0D5	Elongation factor G, mitochondrial OS=Mus musculus OX=10090 GN=Gfm1 PE=1 SV=1	0	51	28	0	44	27	0	58	29	0.558826	0.394454	0.16172	-0.0296138	-0.313421	0.757101	0.653886	0.214866	-0.000851486	-0.104757	0.928505	1.02971	0.637311	0.29033	0.0494265
O70475	UDP-glucose 6-dehydrogenase OS=Mus musculus OX=10090 GN=Ugdh PE=1 SV=1	0	151	27	0	223	27	0	181	29	-0.29763	-0.40356	-0.972832	-0.888018	-0.384189	-1.08449	-0.82703	-0.788372	-0.713734	-0.249315	-1.38829	-1.14507	-0.745827	-0.682287	-0.353911
Q3UMY5	Echinoderm microtubule-associated protein-like 4 OS=Mus musculus OX=10090 GN=Eml4 PE=1 SV=1	0	35	22	0	40	27	0	43	29	-0.052578	-0.123305	0.0796575	0.274231	0.447039	-0.222869	-0.0556706	0.00889351	0.212132	0.16725	-0.309387	-0.134148	-0.0505173	0.041855	0.0586583
P16014	Secretogranin-1 OS=Mus musculus OX=10090 GN=Chgb PE=1 SV=2	0	97	35	0	73	26	0	75	29	-0.0241951	-0.46126	-1.72908	-1.49852	-1.18627	-0.0235029	-0.656129	-1.31279	-1.11234	-0.666977	0.0291333	-0.04173	-0.353808	-1.01123	-0.720455
Q62318	Transcription intermediary factor 1-beta OS=Mus musculus OX=10090 GN=Trim28 PE=1 SV=3	0	78	29	0	81	26	0	88	29	-0.0106334	-0.268001	-0.529074	-0.32467	-0.098575	0.203719	-0.181883	-0.223925	-0.296845	-0.113905	0.256999	0.275544	0.117645	-0.13602	-0.0914274
Q91VE0	Long-chain fatty acid transport protein 4 OS=Mus musculus OX=10090 GN=Slc27a4 PE=1 SV=1	0	53	29	0	45	26	0	44	29	0.132767	-0.326802	-0.722417	-0.407613	0.989311	-0.344738	-0.41382	-0.390202	-0.210219	-0.0795438	-0.31942	-0.28854	-0.224246	-0.165173	-0.027217
Q9Z2I8	Succinate--CoA ligase [GDP-forming] subunit beta, mitochondrial OS=Mus musculus OX=10090 GN=Suclg2 PE=1 SV=3	0	351	26	0	407	26	0	371	29	-0.490957	-0.861737	-0.945599	-0.626997	-0.405523	-0.567304	-0.795147	-0.445646	-0.259202	0.0269305	-0.799573	-0.956649	-0.7811	-0.456915	-0.0456689
Q148W0	Phospholipid-transporting ATPase IC OS=Mus musculus OX=10090 GN=Atp8b1 PE=1 SV=2	0	63	34	0	55	25	0	49	29	0.249445	-0.194099	-0.243293	-0.211384	-0.0388655	0.0342137	-0.149473	0.0556475	-0.0427086	-0.130873	0.0909215	0.0661767	0.0701615	0.178853	0.0334122
G3X9J0	Signal-induced proliferation-associated 1-like protein 3 OS=Mus musculus OX=10090 GN=Sipa1l3 PE=1 SV=1	0	38	30	0	37	25	0	36	29	-0.110244	-0.136812	0.0356613	0.104077	-0.0596828	-0.0511749	-0.0878251	-0.068746	-0.0760071	0.00200983	-0.257858	-0.416029	-0.209603	-0.202287	-0.125805
Q68FH0	Plakophilin-4 OS=Mus musculus OX=10090 GN=Pkp4 PE=1 SV=1	0	19	19	0	31	25	0	36	29	0.519828	0.320553	0.202481	0.190927	-0.132223	0.781061	0.572706	0.289189	0.321704	0.0246811	0.685291	0.710481	0.511589	0.31059	-0.0586154
Q8C7R4	Ubiquitin-like modifier-activating enzyme 6 OS=Mus musculus OX=10090 GN=Uba6 PE=1 SV=1	0	27	18	0	33	25	0	39	29	0.00462135	0.419361	0.469816	0.355664	0.529905	0.0732066	0.255044	0.191705	0.421709	0.180129	0.0560474	0.206599	0.184691	0.2209	-0.00420035
Q6P9Q6	FK506-binding protein 15 OS=Mus musculus OX=10090 GN=Fkbp15 PE=1 SV=2	0	37	26	0	32	24	0	39	29	-0.000247657	0.14509	0.364095	0.36332	-0.0442437	0.00143894	0.180048	0.197501	0.0877907	0.103685	0.0473978	0.0892585	0.176585	0.209973	0.0308004
Q148V7	RAB11-binding protein RELCH OS=Mus musculus OX=10090 GN=Relch PE=1 SV=1	0	36	26	0	33	24	0	35	29	-0.185848	0.144026	0.360983	0.22605	0.00568536	-0.31389	0.00833715	0.0972211	0.0703356	0.0196848	-0.356853	-0.261004	-0.0421732	0.0524649	0.00828452
Q91W50	Cold shock domain-containing protein E1 OS=Mus musculus OX=10090 GN=Csde1 PE=1 SV=1	0	44	29	0	42	23	0	45	29	0.629407	0.623645	0.507891	0.167053	0.208728	0.73275	0.602569	0.221786	0.0164808	0.00314439	0.856119	0.972644	0.554005	0.287221	-0.0947432
Q8K4G5	Actin-binding LIM protein 1 OS=Mus musculus OX=10090 GN=Ablim1 PE=1 SV=1	0	42	27	0	30	23	0	41	29	-0.284529	-0.278273	-0.220138	-0.433336	-0.377235	-0.31379	-0.29547	-0.297335	-0.520053	-0.149009	-0.650871	-0.703679	-0.638851	-0.450036	-0.22434
Q9CZD3	Glycine--tRNA ligase OS=Mus musculus OX=10090 GN=Gars PE=1 SV=1	0	50	25	0	49	23	0	62	29	0.161145	0.499084	0.458238	0.225064	0.241358	0.0598866	0.383906	0.160073	0.164703	-0.0215134	0.102484	0.362524	0.260062	0.219161	-0.0234248
Q99K30	Epidermal growth factor receptor kinase substrate 8-like protein 2 OS=Mus musculus OX=10090 GN=Eps8l2 PE=1 SV=1	0	51	25	0	50	23	0	55	29	-0.401396	0.0065959	0.252406	0.12159	0.334157	-0.537585	-0.0526433	0.157438	0.251832	0.184692	-0.629709	-0.603775	-0.211601	0.0690431	0.0741927
Q6PDN3	Myosin light chain kinase, smooth muscle OS=Mus musculus OX=10090 GN=Mylk PE=1 SV=3	0	34	23	0	30	23	0	43	29	-0.46285	0.943819	-0.270732	-0.0654589	0.483723	-0.670155	-0.300462	-0.0220081	-0.600103	0.529756	-0.690232	-0.91944	-0.774014	-0.688471	-0.209117
Q6PGL7	WASH complex subunit 2 OS=Mus musculus OX=10090 GN=Washc2 PE=1 SV=1	0	23	19	0	28	23	0	42	29	0.247036	0.446242	0.424798	0.0770709	0.00239546	0.328478	0.292247	0.0949246	0.0555353	0.0671077	0.214092	0.357036	0.344023	0.161374	-0.090856
P07901	Heat shock protein HSP 90-alpha OS=Mus musculus OX=10090 GN=Hsp90aa1 PE=1 SV=4	0	486	27	0	385	22	0	437	29	0.0307921	0.435365	0.397648	0.0727146	0.306174	0.151296	0.358509	0.152832	0.169823	-0.00499751	0.248437	0.403942	0.208125	0.139367	-0.0471579
Q8VD04	GRIP1-associated protein 1 OS=Mus musculus OX=10090 GN=Gripap1 PE=1 SV=1	0	33	25	0	26	22	0	38	29	0.0363328	0.048003	0.131932	0.0653219	-0.00621933	-0.257819	-0.183489	-0.0769875	-0.070812	-0.0757489	-0.246623	-0.197412	0.00235286	-0.0637163	-0.069864
Q8BH74	Nuclear pore complex protein Nup107 OS=Mus musculus OX=10090 GN=Nup107 PE=1 SV=1	0	29	20	0	34	22	0	42	29	0.257725	0.191372	0.0336173	0.182649	-0.0372341	0.458987	0.329926	0.156401	0.0715335	0.134874	0.386051	0.467359	0.242724	0.0302074	0.071911
Q91Z58	Uncharacterized protein C6orf132 homolog OS=Mus musculus OX=10090 PE=1 SV=2	0	39	30	0	31	21	0	35	29	0.46566	0.604233	0.917396	0.77733	-0.0301619	0.51012	0.694454	0.543224	0.460506	0.0500321	0.504205	0.520366	0.602304	0.577205	-0.00431299
Q1HFZ0	tRNA (cytosine(34)-C(5))-methyltransferase OS=Mus musculus OX=10090 GN=Nsun2 PE=1 SV=2	0	42	28	0	30	21	0	43	29	0.522769	0.739204	0.566084	0.180089	0.425074	0.615485	0.665367	0.203713	-0.022885	-0.141887	0.975559	1.2057	0.729581	0.231133	-0.0963022
Q8CI04	Conserved oligomeric Golgi complex subunit 3 OS=Mus musculus OX=10090 GN=Cog3 PE=1 SV=3	0	19	15	0	35	18	0	36	29	-0.0358921	0.0488049	0.104749	0.188167	0.157536	-0.24606	-0.0624447	0.041271	0.018999	0.103924	-0.224291	-0.0609345	-0.0159169	0.00474754	0.0579957
P14824	Annexin A6 OS=Mus musculus OX=10090 GN=Anxa6 PE=1 SV=3	0	40	23	0	26	17	0	37	29	-0.299141	1.07002	0.978896	1.19065	0.237366	-0.0184336	0.887968	0.873746	1.15047	0.418709	0.347213	0.668272	1.05253	0.86979	0.610425
P57016	Ladinin-1 OS=Mus musculus OX=10090 GN=Lad1 PE=1 SV=1	0	104	33	0	85	31	0	74	28	0.0605779	-0.141107	0.014658	-0.0366879	-0.103498	-0.101779	-0.1747	-0.178388	-0.21111	-0.157204	-0.267282	-0.425485	-0.256322	-0.112924	-0.198898
Q9DBJ3	Brain-specific angiogenesis inhibitor 1-associated protein 2-like protein 1 OS=Mus musculus OX=10090 GN=Baiap2l1 PE=1 SV=1	0	65	32	0	66	30	0	59	28	-0.199803	-0.0199309	0.0943671	-0.153608	-0.348356	-0.121282	0.263302	0.214355	-0.0682625	-0.00813152	-0.0454254	-0.0659771	0.0494091	0.201014	-0.0914553
P24527	Leukotriene A-4 hydrolase OS=Mus musculus OX=10090 GN=Lta4h PE=1 SV=4	0	64	24	0	82	30	0	67	28	-0.557768	-0.105655	-0.0365672	0.0611707	0.62684	-0.762816	-0.445158	-0.168695	0.0891251	0.0583484	-0.834345	-0.740587	-0.387996	-0.155282	-0.0521821
O08601	Microsomal triglyceride transfer protein large subunit OS=Mus musculus OX=10090 GN=Mttp PE=1 SV=2	0	66	35	0	43	29	0	36	28	0.276369	0.230621	1.60085	1.48156	6.12627	0.417584	0.621362	0.20405	1.08431	0.600913	0.438016	0.389485	0.266016	0.832978	0.566056
P56480	ATP synthase subunit beta, mitochondrial OS=Mus musculus OX=10090 GN=Atp5f1b PE=1 SV=2	0	1596	30	0	1572	29	0	1392	28	-0.139538	-0.355078	-0.326343	-0.00441665	-0.148356	-0.135326	-0.287575	-0.149911	0.0612754	0.0422679	-0.23263	-0.411563	-0.300755	-0.212965	-0.00205776
O89110	Caspase-8 OS=Mus musculus OX=10090 GN=Casp8 PE=1 SV=1	0	63	28	0	59	29	0	65	28	0.066747	0.7448	0.928389	0.557924	0.325612	0.0607425	0.472428	0.498147	0.505121	0.118044	0.149985	0.35558	0.461984	0.729822	0.0601398
Q80VA0	N-acetylgalactosaminyltransferase 7 OS=Mus musculus OX=10090 GN=Galnt7 PE=1 SV=2	0	81	28	0	103	29	0	92	28	-0.128469	-0.612587	-0.531591	-0.135658	-0.277646	-0.106788	-0.430862	-0.118518	-0.133458	0.0434806	-0.185378	-0.434278	-0.18585	-0.0438394	0.168821
P07356	Annexin A2 OS=Mus musculus OX=10090 GN=Anxa2 PE=1 SV=2	0	473	31	0	332	28	0	425	28	0.0480259	0.06426	0.424567	0.426913	0.357129	-0.300251	0.0902145	0.148877	0.31572	0.119601	-0.309777	-0.198516	-0.170282	0.109383	-0.060214
Q60598	Src substrate cortactin OS=Mus musculus OX=10090 GN=Cttn PE=1 SV=2	0	64	28	0	89	28	0	82	28	0.27999	0.268015	0.367467	0.492436	0.383564	-0.0159912	-0.0222438	-0.141726	-0.243026	-0.0558947	-0.067991	-0.0829357	-0.135706	0.00340923	-0.197839
Q8CAS9	Protein mono-ADP-ribosyltransferase PARP9 OS=Mus musculus OX=10090 GN=Parp9 PE=1 SV=2	0	43	27	0	44	28	0	53	28	0.711413	1.55438	1.52101	1.2915	0.659197	1.04132	1.52833	1.44158	1.12055	0.471199	0.764406	0.998409	0.905221	0.916475	0.0456494
Q64737	Trifunctional purine biosynthetic protein adenosine-3 OS=Mus musculus OX=10090 GN=Gart PE=1 SV=3	0	41	26	0	48	28	0	51	28	0.206033	0.628983	0.589444	0.35727	0.524431	0.448337	0.517385	0.302311	0.27981	0.0608074	0.493582	0.772677	0.505978	0.344287	0.0231235
A2A7S8	Uncharacterized protein KIAA1522 OS=Mus musculus OX=10090 GN=Kiaa1522 PE=1 SV=1	0	60	30	0	54	27	0	52	28	-0.296627	-0.34335	0.0171517	0.250953	0.120303	-0.468073	-0.460934	-0.30531	-0.0329975	0.00627619	-0.770581	-0.74185	-0.476208	-0.322547	-0.243165
P80315	T-complex protein 1 subunit delta OS=Mus musculus OX=10090 GN=Cct4 PE=1 SV=3	0	84	29	0	94	27	0	94	28	0.156039	0.314773	0.430534	0.190929	0.260101	0.187309	0.479773	0.312193	0.195939	0.0455895	0.257052	0.483495	0.359378	0.313897	0.0540554
Q9CZS1	Aldehyde dehydrogenase X, mitochondrial OS=Mus musculus OX=10090 GN=Aldh1b1 PE=1 SV=1	0	650	28	0	607	27	0	519	28	-0.142676	-0.75508	-0.976438	-0.503694	0.345218	-0.453812	-0.773519	-0.495777	-0.246681	0.0639693	-0.843032	-0.825946	-0.644742	-0.494921	-0.0293081
Q9CPY7	Cytosol aminopeptidase OS=Mus musculus OX=10090 GN=Lap3 PE=1 SV=3	0	80	27	0	61	27	0	78	28	0.359451	0.825671	0.825582	0.642875	0.875109	0.692563	0.86019	0.745471	0.750201	0.314896	0.510704	0.690552	0.621725	0.571619	0.0333617
Q80X50	Ubiquitin-associated protein 2-like OS=Mus musculus OX=10090 GN=Ubap2l PE=1 SV=1	0	62	27	0	57	27	0	63	28	0.66529	0.8326	0.678669	0.242468	0.142189	0.772161	0.661795	0.072229	-0.219135	-0.126924	0.802079	0.951303	0.583571	0.286621	-0.167284
P27612	Phospholipase A-2-activating protein OS=Mus musculus OX=10090 GN=Plaa PE=1 SV=4	0	36	25	0	38	27	0	44	28	0.0346152	0.529829	0.585798	0.254675	0.202637	0.142858	0.447875	0.318959	0.267989	0.11934	0.265739	0.442003	0.375909	0.297041	0.00549149
Q7TQH0	Ataxin-2-like protein OS=Mus musculus OX=10090 GN=Atxn2l PE=1 SV=1	0	40	22	0	47	27	0	49	28	0.457205	0.755657	0.652576	0.35214	0.0311432	0.636772	0.534681	0.163688	-0.050869	-0.0526904	0.631822	0.665368	0.391689	0.278646	-0.086279
Q9EPU4	Cleavage and polyadenylation specificity factor subunit 1 OS=Mus musculus OX=10090 GN=Cpsf1 PE=1 SV=1	0	26	21	0	31	27	0	37	28	0.116599	-0.0849768	-0.237421	-0.176413	-0.210819	0.407797	0.150386	0.0647679	-0.053481	-0.0376229	0.399425	0.345399	0.22597	0.0322394	0.00979473
P20152	Vimentin OS=Mus musculus OX=10090 GN=Vim PE=1 SV=3	0	223	27	0	176	26	0	224	28	-0.426667	1.19636	0.108145	0.598416	-0.139409	0.274835	0.643579	0.441905	0.602811	0.263027	0.942327	1.38664	1.2206	0.922146	0.916977
P47738	Aldehyde dehydrogenase, mitochondrial OS=Mus musculus OX=10090 GN=Aldh2 PE=1 SV=1	0	819	24	0	875	26	0	923	28	-1.05574	-1.47271	-0.873332	-0.383081	-0.266505	-1.33271	-1.35951	-0.484343	-0.316823	-0.00494227	-1.61506	-1.96729	-1.181	-0.705779	0.00613121
Q3UW53	Protein Niban OS=Mus musculus OX=10090 GN=Fam129a PE=1 SV=2	0	60	28	0	54	25	0	44	28	-0.649739	-0.172913	-0.265917	-0.218982	-0.267966	-0.850457	-0.396496	-0.421955	-0.379399	-0.0584768	-0.916336	-0.774554	-0.722562	-0.586705	-0.316258
P30416	Peptidyl-prolyl cis-trans isomerase FKBP4 OS=Mus musculus OX=10090 GN=Fkbp4 PE=1 SV=5	0	62	27	0	60	25	0	60	28	0.352668	0.742734	0.77433	0.383607	0.609431	0.543077	0.670174	0.345539	0.264387	-0.0174285	0.731219	0.936526	0.656517	0.422634	-0.0187269
P05202	Aspartate aminotransferase, mitochondrial OS=Mus musculus OX=10090 GN=Got2 PE=1 SV=1	0	192	26	0	209	25	0	245	28	-0.0456247	-0.237398	-0.167267	-0.150879	-0.386865	0.0310683	0.041515	0.0581182	-0.104107	0.0226139	-0.0744837	-0.0374976	-0.0419766	-0.0181281	0.0997545
O35598	Disintegrin and metalloproteinase domain-containing protein 10 OS=Mus musculus OX=10090 GN=Adam10 PE=1 SV=2	0	41	25	0	58	24	0	55	28	0.250531	0.190168	0.243401	0.304391	0.019963	0.206205	0.177049	0.281059	0.363449	0.0823632	0.258825	0.312577	0.311924	0.295801	0.124439
Q99L45	Eukaryotic translation initiation factor 2 subunit 2 OS=Mus musculus OX=10090 GN=Eif2s2 PE=1 SV=1	0	93	28	0	50	23	0	76	28	0.247046	0.622429	0.551419	0.00681269	-0.0318064	0.345444	0.529508	0.243782	-0.177757	-0.0730466	0.539455	0.600101	0.374127	0.25009	0.0706401
Q8K010	5-oxoprolinase OS=Mus musculus OX=10090 GN=Oplah PE=1 SV=1	0	36	27	0	30	23	0	34	28	-0.968203	-1.06016	-0.659134	0.0240482	0.154936	-1.34849	-1.201	-0.505993	-0.083869	0.0646421	-1.95976	-1.84981	-0.981186	-0.574546	-0.129615
Q6P5F9	Exportin-1 OS=Mus musculus OX=10090 GN=Xpo1 PE=1 SV=1	0	42	24	0	37	23	0	49	28	0.109405	0.243744	0.129228	0.122543	0.231708	0.123219	0.207155	0.117423	-0.105497	-0.0346585	0.0924726	0.218848	0.042032	-0.00413839	-0.167271
Q91YR7	Pre-mRNA-processing factor 6 OS=Mus musculus OX=10090 GN=Prpf6 PE=1 SV=1	0	43	34	0	30	22	0	36	28	0.357783	0.248557	0.0602511	0.0783726	-0.0540846	0.628863	0.40027	0.149045	0.150065	0.0840618	0.572322	0.574207	0.388092	0.0771375	0.0602142
Q9JL35	High mobility group nucleosome-binding domain-containing protein 5 OS=Mus musculus OX=10090 GN=Hmgn5 PE=1 SV=2	0	57	29	0	52	22	0	54	28	-0.149855	-0.598276	-0.514465	-1.06632	-0.389942	-0.205197	-0.394818	-0.280021	-1.11597	-0.762564	-0.273644	-0.329099	-0.268585	-0.315366	-0.184225
Q80UG5	Septin-9 OS=Mus musculus OX=10090 GN=Sept9 PE=1 SV=1	0	45	27	0	41	22	0	45	28	0.163603	0.283914	0.584852	0.502712	0.313442	0.142962	0.377368	0.242989	0.269371	0.126605	0.23828	0.253129	0.263887	0.309439	-0.0230354
Q9WVK4	EH domain-containing protein 1 OS=Mus musculus OX=10090 GN=Ehd1 PE=1 SV=1	0	57	26	0	55	22	0	59	28	0.0306784	0.697587	0.426139	0.164609	0.560653	-0.31273	0.062091	0.163502	-0.00642804	0.190333	-0.318774	-0.0424963	-0.184735	-0.0827582	-0.0994196
Q8K019	Bcl-2-associated transcription factor 1 OS=Mus musculus OX=10090 GN=Bclaf1 PE=1 SV=2	0	30	20	0	35	22	0	51	28	0.438778	0.210533	0.008842	-0.229315	-0.161868	0.701438	0.330684	-0.0839818	-0.402949	-0.204507	0.612517	0.610709	0.468125	0.141828	-0.0366264
P97311	DNA replication licensing factor MCM6 OS=Mus musculus OX=10090 GN=Mcm6 PE=1 SV=1	0	30	19	0	29	22	0	39	28	0.456866	0.6531	0.359539	-0.0219626	0.529677	0.980009	0.881753	0.357728	-0.154013	-0.216768	1.18461	1.49954	0.991549	0.115974	-0.0987959
P17427	AP-2 complex subunit alpha-2 OS=Mus musculus OX=10090 GN=Ap2a2 PE=1 SV=2	0	75	27	0	62	21	0	72	28	0.11734	0.0226321	-0.107606	-0.193747	0.184208	-0.0216481	-0.0242774	0.00771136	-0.0399539	-0.0117622	-0.0462944	0.000932136	0.0218059	0.110287	-0.000383776
Q4VA53	Sister chromatid cohesion protein PDS5 homolog B OS=Mus musculus OX=10090 GN=Pds5b PE=1 SV=1	0	38	27	0	36	21	0	43	28	0.165855	-0.0422664	-0.229804	-0.099337	0.0918528	0.205423	0.0412795	0.0284396	-0.106714	0.0867228	0.144058	0.243207	0.0945901	-0.0855353	0.0308167
Q8CCJ3	E3 UFM1-protein ligase 1 OS=Mus musculus OX=10090 GN=Ufl1 PE=1 SV=2	0	36	25	0	36	21	0	50	28	0.250314	0.132	0.0181487	0.0632106	-0.0489171	0.475538	0.410212	0.286833	0.287995	0.119473	0.587227	0.417992	0.384452	0.282983	0.162627
Q6ZQ88	Lysine-specific histone demethylase 1A OS=Mus musculus OX=10090 GN=Kdm1a PE=1 SV=2	0	33	22	0	27	20	0	41	28	0.181191	0.0549808	0.0171349	-0.108216	-0.0435267	0.245586	0.151191	0.102413	0.0113228	-0.0370708	0.345109	0.393194	0.278928	0.120838	0.0496128
Q99NH0	Ankyrin repeat domain-containing protein 17 OS=Mus musculus OX=10090 GN=Ankrd17 PE=1 SV=2	0	22	19	0	22	19	0	31	28	0.295934	0.593699	0.520199	0.14402	0.0417149	0.507395	0.634549	0.299539	0.0699356	0.00736895	0.53579	0.701524	0.394189	0.138176	-0.12718
Q8BKC5	Importin-5 OS=Mus musculus OX=10090 GN=Ipo5 PE=1 SV=3	0	51	26	0	62	31	0	48	27	0.562477	1.13852	1.02253	0.552593	0.606733	0.66327	0.922243	0.59458	0.466781	0.0984528	0.911465	1.17349	0.849802	0.593307	0.0587803
P24270	Catalase OS=Mus musculus OX=10090 GN=Cat PE=1 SV=4	0	71	27	0	80	29	0	63	27	0.421698	-0.0959993	-0.0773476	-0.0137493	0.883824	0.0897501	0.0134526	0.0373518	0.0734713	-0.117271	0.18862	0.0804291	0.214245	0.209151	0.0313525
Q922B2	Aspartate--tRNA ligase, cytoplasmic OS=Mus musculus OX=10090 GN=Dars PE=1 SV=2	0	66	26	0	49	29	0	49	27	-0.0227591	0.243565	0.172445	0.127288	0.166533	0.043545	0.110777	0.102273	0.19527	0.0916761	0.11128	0.166799	0.103345	0.121846	0.113507
Q9CZW5	Mitochondrial import receptor subunit TOM70 OS=Mus musculus OX=10090 GN=Tomm70 PE=1 SV=2	0	76	29	0	60	28	0	64	27	-0.0738596	-0.235216	-0.343528	-0.29001	-0.29768	0.0659029	-0.112578	-0.194182	-0.111118	-0.077949	0.0335493	-0.0416372	-0.167942	-0.21219	-0.0322161
P50516	V-type proton ATPase catalytic subunit A OS=Mus musculus OX=10090 GN=Atp6v1a PE=1 SV=2	0	58	28	0	56	28	0	41	27	-0.1858	0.154928	0.269654	0.373895	0.196351	-0.319023	0.0337185	-0.0252149	0.170482	0.0757306	-0.252774	-0.265359	-0.0822963	0.0424263	0.107028
Q5XJY5	Coatomer subunit delta OS=Mus musculus OX=10090 GN=Arcn1 PE=1 SV=2	0	57	27	0	63	28	0	62	27	-0.0936368	-0.115398	0.129455	-0.204186	-0.0223116	-0.168936	0.0798732	0.198993	-0.031898	0.023705	-0.173112	-0.197703	-0.0378159	0.0612149	-0.0544241
Q99MN1	Lysine--tRNA ligase OS=Mus musculus OX=10090 GN=Kars PE=1 SV=1	0	83	24	0	67	28	0	63	27	0.178882	0.514521	0.665935	0.53707	0.25112	0.310077	0.428918	0.396949	0.229094	0.0158706	0.343982	0.399867	0.400505	0.376078	0.0318899
Q8JZN5	Acyl-CoA dehydrogenase family member 9, mitochondrial OS=Mus musculus OX=10090 GN=Acad9 PE=1 SV=2	0	50	24	0	59	28	0	53	27	-0.125422	-0.508601	-0.517811	-0.299014	-0.20952	-0.173241	-0.338918	-0.208624	-0.0807442	0.0498137	-0.320935	-0.407086	-0.399572	-0.235654	0.00939829
P51660	Peroxisomal multifunctional enzyme type 2 OS=Mus musculus OX=10090 GN=Hsd17b4 PE=1 SV=3	0	74	29	0	77	27	0	75	27	0.506323	0.142989	0.0823243	-0.0349402	0.513155	0.288522	0.252795	0.252437	0.127792	-0.116755	0.470766	0.499428	0.528085	0.502638	0.146307
Q9CWJ9	Bifunctional purine biosynthesis protein PURH OS=Mus musculus OX=10090 GN=Atic PE=1 SV=2	0	75	27	0	54	27	0	67	27	0.00175303	0.267009	0.470853	0.336307	0.503212	0.00847587	0.23969	0.237494	0.353745	0.0624895	-0.06794	0.16584	0.192779	0.212779	0.0480151
Q3THK7	GMP synthase [glutamine-hydrolyzing] OS=Mus musculus OX=10090 GN=Gmps PE=1 SV=2	0	38	26	0	34	27	0	35	27	0.133596	0.292802	0.29523	0.19822	0.363554	0.150517	0.365386	0.163453	0.0305312	0.0110455	0.344306	0.631179	0.389286	0.191317	-0.0250766
Q99KC8	von Willebrand factor A domain-containing protein 5A OS=Mus musculus OX=10090 GN=Vwa5a PE=1 SV=2	0	71	26	0	65	27	0	56	27	-0.0993274	0.520086	0.645083	0.510357	0.187576	-0.110214	0.401241	0.541087	0.561648	0.305437	-0.318864	-0.132255	0.137158	0.382675	0.0655949
P25206	DNA replication licensing factor MCM3 OS=Mus musculus OX=10090 GN=Mcm3 PE=1 SV=2	0	47	27	0	41	26	0	41	27	0.635143	0.860012	0.487208	0.384189	0.812221	1.11845	0.883997	0.250748	0.0570148	0.0595596	1.2942	1.61561	1.0294	0.156814	-0.0122804
P09055	Integrin beta-1 OS=Mus musculus OX=10090 GN=Itgb1 PE=1 SV=1	0	79	25	0	117	26	0	106	27	0.427828	0.267197	-0.0650699	-0.0229002	-0.348153	0.487576	0.245802	0.097701	0.0173094	-0.163309	0.633537	0.684457	0.455067	0.327563	0.0720142
Q8VCT3	Aminopeptidase B OS=Mus musculus OX=10090 GN=Rnpep PE=1 SV=2	0	53	25	0	48	26	0	53	27	-0.0652874	0.241474	0.628637	0.405071	0.706348	-0.0940012	0.273413	0.376857	0.557731	0.148045	-0.129357	0.0316623	0.202071	0.311077	-0.0373664
Q8K1R3	Polyribonucleotide nucleotidyltransferase 1, mitochondrial OS=Mus musculus OX=10090 GN=Pnpt1 PE=1 SV=1	0	49	24	0	49	26	0	52	27	0.158733	-0.0614456	-0.187652	-0.146791	-0.210304	0.330784	0.102698	-0.00410957	0.102582	0.0790518	0.246262	0.312839	0.0852927	0.048701	0.0746264
Q9R190	Metastasis-associated protein MTA2 OS=Mus musculus OX=10090 GN=Mta2 PE=1 SV=1	0	41	22	0	48	26	0	55	27	0.234937	0.102053	0.0380784	-0.0309877	-0.164485	0.412994	0.286853	0.178446	0.102747	-0.0333544	0.359541	0.374412	0.29445	0.124299	-0.0149124
P97742	Carnitine O-palmitoyltransferase 1, liver isoform OS=Mus musculus OX=10090 GN=Cpt1a PE=1 SV=4	0	108	31	0	95	25	0	92	27	-0.34861	-0.87441	-0.718	-0.293691	-0.217649	-0.657855	-0.765764	-0.32965	-0.221549	0.0576881	-1.01686	-1.10028	-0.629375	-0.412423	0.0374265
Q9D6Z1	Nucleolar protein 56 OS=Mus musculus OX=10090 GN=Nop56 PE=1 SV=2	0	52	23	0	50	25	0	47	27	0.326328	0.0732653	-0.186601	-0.0874092	-0.0669773	0.611906	0.214936	-0.0485929	-0.0978294	0.0342929	0.496131	0.634466	0.237212	-0.0199003	0.0139534
Q9ER72	Cysteine--tRNA ligase, cytoplasmic OS=Mus musculus OX=10090 GN=Cars PE=1 SV=2	0	35	23	0	31	25	0	34	27	0.28156	0.957868	0.965712	0.489483	0.42005	0.406802	0.822691	0.423303	0.278623	-0.0425511	0.62401	0.925989	0.660415	0.468901	0.0897636
Q05512	Serine/threonine-protein kinase MARK2 OS=Mus musculus OX=10090 GN=Mark2 PE=1 SV=3	0	45	23	0	52	25	0	58	27	-0.0945554	0.0968892	0.363003	0.569314	0.434892	-0.200943	0.088126	0.190897	0.232375	0.233568	-0.262852	-0.231287	-0.0483338	0.0851688	0.082988
Q8R5F7	Interferon-induced helicase C domain-containing protein 1 OS=Mus musculus OX=10090 GN=Ifih1 PE=1 SV=1	0	33	22	0	32	25	0	35	27	-0.0231091	0.494372	0.612367	0.659523	0.266412	0.0214401	0.606082	0.588355	0.615639	0.208032	-0.171989	0.0467006	0.245486	0.392216	0.0187223
P97434	Myosin phosphatase Rho-interacting protein OS=Mus musculus OX=10090 GN=Mprip PE=1 SV=2	0	20	18	0	29	25	0	33	27	-0.181195	-0.332652	-0.411183	-0.177876	-0.0735679	-0.171158	-0.341916	-0.439982	-0.364731	-0.0944183	-0.156848	-0.109049	-0.176949	-0.292114	-0.0899095
Q62469	Integrin alpha-2 OS=Mus musculus OX=10090 GN=Itga2 PE=1 SV=2	0	43	26	0	47	24	0	56	27	0.447315	0.256265	-0.134195	-0.39963	-0.387512	0.610493	0.291667	0.126618	-0.0917936	-0.128145	0.647379	0.796916	0.595045	0.435296	0.118275
Q8K2Q9	Shootin-1 OS=Mus musculus OX=10090 GN=Shtn1 PE=1 SV=1	0	39	26	0	37	24	0	38	27	0.141996	0.364283	0.579901	0.576792	0.480986	0.149667	0.26965	0.221446	0.129543	-0.0163405	0.184122	0.50111	0.508047	0.433428	0.0448044
P50247	Adenosylhomocysteinase OS=Mus musculus OX=10090 GN=Ahcy PE=1 SV=3	0	98	24	0	118	24	0	83	27	-0.702924	-0.667314	-0.519363	-0.197303	0.264712	-0.921219	-0.773075	-0.577314	-0.167413	0.00932715	-1.08495	-1.00487	-0.748601	-0.601633	-0.208198
Q9D0R2	Threonine--tRNA ligase, cytoplasmic OS=Mus musculus OX=10090 GN=Tars PE=1 SV=2	0	45	23	0	54	24	0	54	27	0.0323226	0.235757	0.344976	0.19114	0.435422	-0.0315829	0.249175	0.178971	0.127515	-0.0704327	0.00382205	0.21554	0.214809	0.161494	0.0233697
Q9R0A1	Chloride channel protein 2 OS=Mus musculus OX=10090 GN=Clcn2 PE=1 SV=2	0	44	23	0	46	24	0	43	27	-0.477633	-0.383971	0.0839664	0.187303	-0.243311	-0.410598	-0.273537	0.190899	0.129652	-0.00741199	-0.376908	-0.514038	-0.0704396	0.321268	0.108226
Q3TZZ7	Extended synaptotagmin-2 OS=Mus musculus OX=10090 GN=Esyt2 PE=1 SV=1	0	39	22	0	39	23	0	42	27	0.0271743	-0.0504207	0.0254715	0.204984	-0.143896	-0.0728851	-0.0464598	0.015106	0.0802167	0.0615805	-0.0403025	-0.153399	-0.0686588	0.0379954	0.0201135
Q3UIR3	E3 ubiquitin-protein ligase DTX3L OS=Mus musculus OX=10090 GN=Dtx3l PE=1 SV=1	0	44	24	0	41	22	0	59	27	0.66595	1.42652	1.43441	1.23519	0.675359	0.975675	1.45246	1.35118	1.18636	0.388211	0.829367	1.08212	0.998881	1.04013	0.0538573
Q6NZF1	Zinc finger CCCH domain-containing protein 11A OS=Mus musculus OX=10090 GN=Zc3h11a PE=1 SV=1	0	35	24	0	38	22	0	42	27	0.539558	0.339042	0.0867156	-0.0944991	-0.27082	0.809056	0.454723	0.129778	-0.179141	-0.149828	0.839982	0.828318	0.54274	0.146925	-0.0557864
Q8CHY6	Transcriptional repressor p66 alpha OS=Mus musculus OX=10090 GN=Gatad2a PE=1 SV=2	0	43	23	0	33	22	0	45	27	0.303541	0.246059	0.168406	0.142959	-0.208055	0.397434	0.243957	0.0964569	0.115732	-0.0504112	0.519991	0.543129	0.468202	0.21946	0.0586677
Q14C51	Pentatricopeptide repeat domain-containing protein 3, mitochondrial OS=Mus musculus OX=10090 GN=Ptcd3 PE=1 SV=2	0	38	23	0	44	21	0	55	27	0.235696	-0.0585789	-0.171458	-0.225239	-0.216366	0.26329	0.0587527	0.0888416	-0.0713658	-0.0724541	0.259385	0.253648	0.103701	0.0445351	-0.00405449
Q0VBM2	Protein FAM83B OS=Mus musculus OX=10090 GN=Fam83b PE=2 SV=1	0	30	22	0	25	21	0	34	27	0.146989	-0.0219411	-0.0186624	-0.117095	0.105685	0.0241765	-0.0502212	-0.186833	-0.368862	-0.05349	0.0176497	0.0668807	0.119499	0.0790066	-0.0347696
Q80VC9	Calmodulin-regulated spectrin-associated protein 3 OS=Mus musculus OX=10090 GN=Camsap3 PE=1 SV=1	0	30	22	0	31	21	0	40	27	-0.0842579	-0.0529263	0.217947	0.38589	0.222226	-0.0118354	0.215364	0.209738	0.367616	0.352991	-0.271834	-0.28331	-0.0438425	-0.150189	-0.0299255
Q9Z0R6	Intersectin-2 OS=Mus musculus OX=10090 GN=Itsn2 PE=1 SV=2	0	29	21	0	32	21	0	39	27	0.232476	0.408719	0.35243	0.109682	-0.183668	0.0865961	0.288021	0.215867	0.118062	0.0693187	0.209267	0.261226	0.199375	0.188601	-0.0618179
O88532	Zinc finger RNA-binding protein OS=Mus musculus OX=10090 GN=Zfr PE=1 SV=2	0	29	20	0	31	21	0	44	27	0.399395	0.23901	0.101367	0.0734485	0.0686717	0.492123	0.224347	0.105056	0.00985968	0.112363	0.56318	0.346113	0.176632	0.0966803	-0.132438
P97310	DNA replication licensing factor MCM2 OS=Mus musculus OX=10090 GN=Mcm2 PE=1 SV=3	0	19	16	0	29	21	0	39	27	0.510709	0.729664	0.449227	0.094517	0.640495	0.907597	0.817018	0.278816	0.0563274	-0.104415	1.1414	1.51083	0.915619	0.104419	-0.133109
Q8VDR9	Dedicator of cytokinesis protein 6 OS=Mus musculus OX=10090 GN=Dock6 PE=1 SV=4	0	24	15	0	26	21	0	37	27	0.0529972	0.210023	0.567075	0.437219	0.0141601	0.129906	0.22657	0.33875	0.264538	0.242475	-0.132492	-0.0880071	0.0831184	0.106179	0.0375887
Q9QVP9	Protein-tyrosine kinase 2-beta OS=Mus musculus OX=10090 GN=Ptk2b PE=1 SV=2	0	30	21	0	23	20	0	39	27	-0.349381	0.266295	0.328279	0.0925347	-0.0380456	-0.367945	0.107316	0.192237	0.203612	0.056379	-0.457896	-0.427285	-0.131376	0.167187	0.0111923
P35822	Receptor-type tyrosine-protein phosphatase kappa OS=Mus musculus OX=10090 GN=Ptprk PE=1 SV=1	0	38	23	0	31	19	0	38	27	0.407018	-0.137654	-0.158639	-0.341162	-0.363595	0.433777	0.110916	0.212331	0.105259	-0.0580321	0.419804	0.413506	0.390286	0.169342	-0.319351
Q8R3N6	THO complex subunit 1 OS=Mus musculus OX=10090 GN=Thoc1 PE=1 SV=1	0	37	21	0	34	19	0	35	27	0.212442	0.00999183	-0.133231	-0.191162	-0.268228	0.402447	0.190071	0.0967195	-0.125527	-0.0742382	0.427757	0.452901	0.261611	0.0759073	0.0523802
Q6PAR5	GTPase-activating protein and VPS9 domain-containing protein 1 OS=Mus musculus OX=10090 GN=Gapvd1 PE=1 SV=2	0	24	19	0	20	18	0	34	27	0.0510101	0.47154	0.536008	0.429965	0.324542	-0.090154	0.291715	0.307177	0.242836	0.143848	0.00151954	0.223033	0.21258	0.175119	0.044485
P97496	SWI/SNF complex subunit SMARCC1 OS=Mus musculus OX=10090 GN=Smarcc1 PE=1 SV=2	0	48	24	0	42	17	0	59	27	0.79496	0.67291	0.182985	-0.198357	-0.0347377	0.918477	0.610587	0.0316097	0.0216338	-0.233484	1.24326	1.33275	0.872839	0.300557	-0.0481222
Q02248	Catenin beta-1 OS=Mus musculus OX=10090 GN=Ctnnb1 PE=1 SV=1	0	221	27	0	222	28	0	162	26	-0.035753	-0.162446	0.0445536	0.154231	-0.0640176	0.0192775	0.00232301	0.124294	0.225633	0.131275	-0.0346272	-0.0812881	0.0186451	0.168429	0.0103735
Q64430	Copper-transporting ATPase 1 OS=Mus musculus OX=10090 GN=Atp7a PE=1 SV=3	0	32	24	0	38	28	0	37	26	0.272264	0.193808	0.289193	0.465215	0.0244631	0.450533	0.282604	0.24724	0.300616	-0.0485245	0.448131	0.287442	0.244592	0.191321	0.0790176
Q60520	Paired amphipathic helix protein Sin3a OS=Mus musculus OX=10090 GN=Sin3a PE=1 SV=3	0	30	24	0	35	27	0	32	26	0.0851751	-0.142987	-0.273352	-0.0944344	-0.0969383	0.245578	0.026592	-0.0695437	-0.103904	0.091107	0.285746	0.258056	0.14854	-0.0544143	0.0528562
Q60847	Collagen alpha-1(XII) chain OS=Mus musculus OX=10090 GN=Col12a1 PE=2 SV=3	0	17	15	0	38	27	0	30	26	-0.531247	-0.314462	-0.768125	-0.298814	-0.102795	-0.281178	-0.955052	-0.348076	-0.414989	0.376873	0.0740657	-0.0593799	-0.294099	0.20787	0.12775
Q5SV85	Synergin gamma OS=Mus musculus OX=10090 GN=Synrg PE=1 SV=1	0	34	26	0	35	26	0	33	26	0.095236	0.27519	0.23669	0.173144	-0.0234857	0.133873	0.167128	0.0847761	-0.0959726	-0.106881	-0.092831	-0.0620493	-0.0330201	0.0394631	-0.115273
P70168	Importin subunit beta-1 OS=Mus musculus OX=10090 GN=Kpnb1 PE=1 SV=2	0	126	26	0	149	26	0	136	26	-0.0461842	0.230909	0.17758	0.110372	0.0448344	0.194353	0.214721	0.100132	0.117641	0.00771645	0.230762	0.270597	0.120734	0.0637576	-0.0537979
Q9CWL2	Zinc finger protein castor homolog 1 OS=Mus musculus OX=10090 GN=Casz1 PE=1 SV=3	0	33	25	0	36	26	0	35	26	0.292026	0.298163	0.202964	0.404066	0.26333	0.37422	0.277709	0.17075	-0.0152923	0.0498131	0.485218	0.607752	0.329612	0.153765	0.12273
Q3UHQ6	Protein dopey-2 OS=Mus musculus OX=10090 GN=Dop1b PE=1 SV=3	0	29	23	0	32	26	0	36	26	-0.425201	-0.359126	-0.0080154	-0.0153693	0.273281	-0.464429	-0.0355625	0.135783	0.181377	0.103024	-0.666106	-0.706157	-0.261003	-0.049389	0.0500432
Q99KK7	Dipeptidyl peptidase 3 OS=Mus musculus OX=10090 GN=Dpp3 PE=1 SV=2	0	38	22	0	48	26	0	51	26	0.0419679	0.309561	0.497823	0.44761	0.448596	-0.182854	0.210113	0.129514	0.345204	0.0630761	-0.169407	0.0117526	0.151633	0.173236	-0.104065
P11983	T-complex protein 1 subunit alpha OS=Mus musculus OX=10090 GN=Tcp1 PE=1 SV=3	0	61	26	0	83	25	0	71	26	0.200271	0.462345	0.446819	0.410442	0.465603	0.203086	0.415486	0.23285	0.257189	0.142605	0.270744	0.547157	0.402825	0.351295	0.0179266
P46471	26S proteasome regulatory subunit 7 OS=Mus musculus OX=10090 GN=Psmc2 PE=1 SV=5	0	69	26	0	53	25	0	69	26	0.0930607	0.4192	0.519306	0.218255	0.155433	0.177551	0.408409	0.246695	0.0727563	-0.079787	0.315295	0.461017	0.425346	0.308875	0.112462
Q8R081	Heterogeneous nuclear ribonucleoprotein L OS=Mus musculus OX=10090 GN=Hnrnpl PE=1 SV=2	0	199	24	0	198	25	0	166	26	0.329999	0.0210711	0.0564622	0.00769775	0.00567759	0.516496	0.293142	0.224651	-0.0229765	0.0870516	0.391096	0.3317	0.22516	0.200774	-0.170443
Q8R0K2	E3 ubiquitin-protein ligase TRIM31 OS=Mus musculus OX=10090 GN=Trim31 PE=1 SV=1	0	42	23	0	53	25	0	54	26	0.152527	0.639242	0.918065	0.629333	0.580066	0.216266	0.713797	0.747751	0.602188	0.262139	0.133541	0.22608	0.378984	0.628779	0.167512
Q80YT7	Myomegalin OS=Mus musculus OX=10090 GN=Pde4dip PE=1 SV=2	0	31	21	0	32	25	0	32	26	-0.395448	-0.491184	-0.232482	0.0762047	-0.0154123	-0.282195	-0.285947	-0.210292	-0.433363	-0.0993314	-0.46914	-0.52138	-0.361726	-0.392091	-0.113017
P27659	60S ribosomal protein L3 OS=Mus musculus OX=10090 GN=Rpl3 PE=1 SV=3	0	124	28	0	135	24	0	123	26	0.39001	0.606382	0.539624	0.450817	0.321442	0.608825	0.584221	0.253308	0.355741	0.263648	0.763489	0.90565	0.629177	0.491497	0.162017
Q8VIJ6	Splicing factor, proline- and glutamine-rich OS=Mus musculus OX=10090 GN=Sfpq PE=1 SV=1	0	150	27	0	160	24	0	178	26	0.366193	0.117056	0.070144	-0.098661	-0.135535	0.455389	0.192042	0.0743059	-0.212471	-0.0405968	0.49132	0.397397	0.23404	0.169645	-0.144804
Q8CH18	Cell division cycle and apoptosis regulator protein 1 OS=Mus musculus OX=10090 GN=Ccar1 PE=1 SV=1	0	46	26	0	38	24	0	49	26	0.156901	-0.17424	-0.0876455	-0.366175	-0.221544	0.0139282	-0.0655793	-0.0966718	-0.139471	-0.0673827	-0.0150863	-0.0605568	-0.0311975	-0.0546121	-0.0742152
Q3TKT4	Transcription activator BRG1 OS=Mus musculus OX=10090 GN=Smarca4 PE=1 SV=1	0	39	18	0	50	24	0	57	26	0.408301	0.179566	0.0911977	0.103646	-0.0425835	0.475722	0.293415	0.124791	0.0747078	-0.0260997	0.549141	0.598908	0.447707	0.200828	0.0601489
Q9Z280	Phospholipase D1 OS=Mus musculus OX=10090 GN=Pld1 PE=1 SV=1	0	45	29	0	36	23	0	41	26	0.353957	-0.0498657	0.0845612	0.12672	0.268975	0.16466	0.123446	0.204716	0.197294	0.00241102	0.194808	0.204087	0.301479	0.424031	0.0938398
Q65Z40	Wings apart-like protein homolog OS=Mus musculus OX=10090 GN=Wapl PE=1 SV=2	0	39	29	0	31	23	0	39	26	0.37037	0.439578	0.217532	-0.105891	0.211336	0.386926	0.345729	0.0262788	-0.304072	-0.133425	0.610053	0.6976	0.423505	0.118609	-0.0602373
Q8K284	General transcription factor 3C polypeptide 1 OS=Mus musculus OX=10090 GN=Gtf3c1 PE=1 SV=2	0	35	28	0	26	23	0	28	26	0.127324	-0.0352884	-0.0463292	0.224622	0.0819911	0.285919	0.11062	0.00742073	0.157494	-0.00364764	0.30273	0.338553	0.264131	0.100233	0.0841555
P70302	Stromal interaction molecule 1 OS=Mus musculus OX=10090 GN=Stim1 PE=1 SV=2	0	66	27	0	71	23	0	56	26	-0.321222	-0.605084	-0.262327	0.529474	0.0484701	-0.37385	-0.542783	-0.20836	0.0960083	0.0759405	-0.479965	-0.759718	-0.434137	-0.215957	0.00823085
Q61233	Plastin-2 OS=Mus musculus OX=10090 GN=Lcp1 PE=1 SV=4	0	64	26	0	51	23	0	62	26	-0.201281	2.7267	1.84164	1.48107	0.350609	0.661214	1.98188	1.6218	1.86347	0.732858	1.58421	1.62821	1.62151	1.37406	0.676077
Q6P542	ATP-binding cassette sub-family F member 1 OS=Mus musculus OX=10090 GN=Abcf1 PE=1 SV=1	0	45	26	0	37	23	0	49	26	0.368971	0.566759	0.630085	0.270443	0.191319	0.511895	0.551532	0.319354	0.0367517	-0.0537697	0.642344	0.759675	0.520897	0.344199	0.0161415
P80313	T-complex protein 1 subunit eta OS=Mus musculus OX=10090 GN=Cct7 PE=1 SV=1	0	88	26	0	78	23	0	74	26	0.150904	0.394252	0.487714	0.360631	0.457911	0.21569	0.412943	0.225227	0.274353	0.127251	0.267518	0.501888	0.382746	0.297875	0.0533969
Q99KG3	RNA-binding protein 10 OS=Mus musculus OX=10090 GN=Rbm10 PE=1 SV=1	0	39	23	0	31	23	0	44	26	0.318377	0.0286195	-0.203206	0.0427655	-0.0722091	0.575546	0.289001	0.0169116	0.025024	-0.0179398	0.599363	0.561306	0.326911	0.0780174	-0.142907
Q3TEA8	Heterochromatin protein 1-binding protein 3 OS=Mus musculus OX=10090 GN=Hp1bp3 PE=1 SV=1	0	39	21	0	61	23	0	66	26	-0.029681	-0.370619	-0.298834	-0.00235557	-0.186128	0.0669619	-0.109187	0.0404185	0.188998	0.114441	-0.166818	-0.101267	-0.0211441	-0.0233387	0.0258884
Q811P8	Rho GTPase-activating protein 32 OS=Mus musculus OX=10090 GN=Arhgap32 PE=1 SV=2	0	22	17	0	28	23	0	36	26	0.44255	0.3283	0.356824	0.188735	-0.227779	0.47304	0.403678	0.176749	0.097415	-0.0340347	0.522153	0.346303	0.354614	0.116557	-0.13085
Q64378	Peptidyl-prolyl cis-trans isomerase FKBP5 OS=Mus musculus OX=10090 GN=Fkbp5 PE=1 SV=1	0	33	21	0	35	22	0	45	26	0.128318	0.053585	-0.132892	-0.357513	-0.309691	-0.205732	-0.175951	-0.284242	-0.238358	-0.0335498	-0.17291	0.267503	-0.116888	-0.175452	-0.226703
Q9QYI3	DnaJ homolog subfamily C member 7 OS=Mus musculus OX=10090 GN=Dnajc7 PE=1 SV=2	0	33	19	0	35	21	0	36	26	0.147782	0.679352	0.575502	-0.0231222	0.208341	0.299297	0.527109	0.270842	0.0943772	-0.0545062	0.560044	0.784322	0.455329	0.233215	-0.052822
P21981	Protein-glutamine gamma-glutamyltransferase 2 OS=Mus musculus OX=10090 GN=Tgm2 PE=1 SV=4	0	44	24	0	34	20	0	42	26	1.87025	2.64093	1.87034	1.08075	1.65967	2.06561	2.17299	1.26653	1.24457	0.0664491	3.03884	3.29036	2.29067	2.02164	0.554482
P41216	Long-chain-fatty-acid--CoA ligase 1 OS=Mus musculus OX=10090 GN=Acsl1 PE=1 SV=2	0	38	24	0	39	20	0	49	26	-0.071173	-0.441179	-0.361576	-0.270582	0.0664364	-0.151403	-0.276624	-0.126908	-0.00213883	0.0994337	-0.116985	-0.219539	-0.257818	-0.184412	0.129557
Q9EP69	Phosphatidylinositide phosphatase SAC1 OS=Mus musculus OX=10090 GN=Sacm1l PE=1 SV=1	0	47	23	0	40	20	0	50	26	0.129597	-0.129325	-0.033971	0.0729399	0.0376427	0.0441367	0.0821747	0.151141	0.153659	0.0115914	0.0691909	0.000758818	0.0539639	0.158929	0.116327
Q61510	E3 ubiquitin/ISG15 ligase TRIM25 OS=Mus musculus OX=10090 GN=Trim25 PE=1 SV=2	0	34	23	0	36	20	0	41	26	0.153829	0.404568	0.412119	0.554648	0.265054	0.20454	0.433693	0.210552	0.268582	0.155421	0.391825	0.464021	0.340733	0.445934	0.0608417
Q8K224	RNA cytidine acetyltransferase OS=Mus musculus OX=10090 GN=Nat10 PE=1 SV=1	0	24	20	0	25	20	0	33	26	1.04557	0.850231	0.173078	-0.0255575	0.0517013	1.14522	0.780104	-0.0400171	-0.342624	-0.154431	1.47068	1.63736	0.913761	0.238037	-0.0175242
Q9Z329	Inositol 1,4,5-trisphosphate receptor type 2 OS=Mus musculus OX=10090 GN=Itpr2 PE=1 SV=4	0	30	17	0	31	20	0	35	26	-0.555658	-0.875904	-1.54117	-1.23693	-0.428766	-0.788974	-1.04179	-0.805021	-0.732885	-0.176263	-1.17336	-1.27886	-1.18936	-0.947608	-0.261542
Q80TL7	Protein MON2 homolog OS=Mus musculus OX=10090 GN=Mon2 PE=1 SV=2	0	22	21	0	21	19	0	33	26	-0.155432	0.0566729	0.303255	0.307077	0.281607	-0.347144	-0.0873376	0.0457757	0.253077	0.145127	-0.387018	-0.316092	-0.127924	0.0292259	0.0754564
Q7TMC8	L-fucose kinase OS=Mus musculus OX=10090 GN=Fuk PE=1 SV=1	0	29	22	0	26	18	0	34	26	-0.435294	-0.45145	-0.248769	0.0666955	0.204708	-0.697707	-0.564115	-0.257542	-0.0919377	-0.0845002	-0.74676	-0.723322	-0.42312	-0.193888	-0.061007
Q9ESZ8	General transcription factor II-I OS=Mus musculus OX=10090 GN=Gtf2i PE=1 SV=3	0	18	15	0	25	18	0	37	26	0.259993	-0.426991	-0.738639	-0.737367	-0.072742	0.493514	-0.0317176	-0.300959	-0.487997	-0.242387	0.374736	0.496572	0.331295	-0.224228	-0.235231
Q69ZR2	E3 ubiquitin-protein ligase HECTD1 OS=Mus musculus OX=10090 GN=Hectd1 PE=1 SV=2	0	21	20	0	18	17	0	30	26	0.194313	0.721442	0.561921	0.0345	0.200839	0.367256	0.568027	0.283361	-0.0771793	-0.117662	0.429762	0.723251	0.385146	0.154889	-0.068561
Q9JLV5	Cullin-3 OS=Mus musculus OX=10090 GN=Cul3 PE=1 SV=1	0	32	20	0	22	17	0	33	26	-0.220311	0.100455	0.0632482	-0.086852	0.159137	-0.116678	0.195723	0.140627	0.00604926	0.0926582	-0.229161	-0.126997	-0.073906	-0.101292	-0.0523916
Q80YD1	ATP-dependent RNA helicase SUPV3L1, mitochondrial OS=Mus musculus OX=10090 GN=Supv3l1 PE=1 SV=1	0	34	25	0	26	16	0	40	26	0.119719	-0.162386	-0.262534	-0.038076	-0.208413	0.200678	0.0155942	-0.038581	0.0914268	0.0938227	0.1949	0.257799	0.0364742	-0.0345262	0.0427522
Q921L5	Conserved oligomeric Golgi complex subunit 2 OS=Mus musculus OX=10090 GN=Cog2 PE=1 SV=2	0	27	18	0	23	15	0	32	26	-0.168761	-0.0412845	0.101893	0.0771029	0.0106281	0.00230355	0.0748375	0.150555	0.0500267	0.141284	-0.201508	-0.150738	-0.0174496	-0.0345458	0.00121576
B2RQC6	CAD protein OS=Mus musculus OX=10090 GN=Cad PE=1 SV=1	0	27	19	0	15	12	0	33	26	0.361281	0.428372	-0.719312	-0.632895	0.161143	0.656062	0.156818	-0.387202	-0.567344	-0.220338	0.732033	1.11657	0.441516	-0.322645	-0.0197839
Q8BFR5	Elongation factor Tu, mitochondrial OS=Mus musculus OX=10090 GN=Tufm PE=1 SV=1	0	218	27	0	274	29	0	239	25	-0.0257755	-0.232403	-0.4531	-0.357458	-0.411755	0.0364087	-0.111554	-0.145453	-0.134068	-0.0404274	0.0460846	0.0177855	-0.125923	-0.0540844	-0.1808
O88685	26S proteasome regulatory subunit 6A OS=Mus musculus OX=10090 GN=Psmc3 PE=1 SV=2	0	65	24	0	77	28	0	65	25	-0.0424744	0.342316	0.487156	0.242612	0.114533	0.0565851	0.275589	0.235953	0.0976207	-0.0475242	0.197815	0.328874	0.292245	0.210962	-0.0251367
Q9D8S3	ADP-ribosylation factor GTPase-activating protein 3 OS=Mus musculus OX=10090 GN=Arfgap3 PE=1 SV=2	0	39	22	0	43	27	0	45	25	-0.250758	-0.18546	0.0980911	-0.000281772	0.13379	-0.278305	-0.0597149	0.0229164	-0.136184	0.0371357	-0.516324	-0.507164	-0.255703	-0.202892	-0.201591
Q9Z2I9	Succinate--CoA ligase [ADP-forming] subunit beta, mitochondrial OS=Mus musculus OX=10090 GN=Sucla2 PE=1 SV=2	0	145	26	0	114	26	0	130	25	-0.253296	-0.664935	-0.687716	-0.372647	-0.201879	-0.42978	-0.554028	-0.3847	-0.229387	-0.0167542	-0.570934	-0.637008	-0.549902	-0.377592	-0.0632743
Q8JZQ9	Eukaryotic translation initiation factor 3 subunit B OS=Mus musculus OX=10090 GN=Eif3b PE=1 SV=1	0	59	24	0	49	26	0	50	25	0.247516	0.492142	0.48298	0.315002	0.289484	0.408268	0.475324	0.217904	0.10727	0.00993095	0.458315	0.665779	0.421608	0.257649	0.0610958
P18653	Ribosomal protein S6 kinase alpha-1 OS=Mus musculus OX=10090 GN=Rps6ka1 PE=1 SV=1	0	86	22	0	97	26	0	84	25	-0.0609	0.19074	0.390706	0.706053	0.849264	-0.220004	0.000124689	0.021176	0.270324	0.276873	-0.323211	-0.156278	-0.11863	0.0161374	-0.0622623
Q8BMD8	Calcium-binding mitochondrial carrier protein SCaMC-1 OS=Mus musculus OX=10090 GN=Slc25a24 PE=1 SV=1	0	96	27	0	129	25	0	133	25	-0.298566	-0.651357	-0.375605	-0.462807	-0.0369041	-0.544364	-0.455909	-0.217293	-0.210824	0.0919671	-0.808867	-0.799896	-0.618164	-0.331914	-0.0768286
P10107	Annexin A1 OS=Mus musculus OX=10090 GN=Anxa1 PE=1 SV=2	0	155	23	0	185	25	0	191	25	-0.166201	1.09278	0.946295	0.74936	0.0539644	-0.205443	0.453324	0.400659	0.358675	0.182073	0.244723	0.257137	0.0800451	0.30949	0.0556525
Q8VDC1	FYVE and coiled-coil domain-containing protein 1 OS=Mus musculus OX=10090 GN=Fyco1 PE=1 SV=1	0	35	28	0	31	24	0	29	25	0.091105	0.144707	0.162682	0.0289678	-0.0570052	0.105935	0.119914	0.143404	-0.0873178	-0.0486861	0.0977996	0.0629486	0.0676614	0.0900347	-0.118614
P06745	Glucose-6-phosphate isomerase OS=Mus musculus OX=10090 GN=Gpi PE=1 SV=4	0	119	27	0	176	24	0	137	25	-0.316907	0.0922978	0.29762	0.344363	0.353853	-0.511318	-0.0827506	-0.0913326	0.223468	0.122655	-0.455551	-0.302613	-0.0713051	0.118261	-0.0297343
Q7TSV4	Phosphoglucomutase-2 OS=Mus musculus OX=10090 GN=Pgm2 PE=1 SV=1	0	61	26	0	56	24	0	54	25	-0.615486	-0.441617	-0.146735	-0.20526	0.0893278	-0.797701	-0.448741	-0.26673	-0.0964362	-0.0156755	-0.789691	-0.71968	-0.329058	-0.0934424	-0.049644
Q921G7	Electron transfer flavoprotein-ubiquinone oxidoreductase, mitochondrial OS=Mus musculus OX=10090 GN=Etfdh PE=1 SV=1	0	86	26	0	87	24	0	103	25	-0.50697	-1.10803	-0.846884	-0.333365	-0.108496	-0.807218	-0.965713	-0.477477	-0.143765	0.0692702	-1.08707	-1.32432	-0.820301	-0.496153	-0.045163
P61922	4-aminobutyrate aminotransferase, mitochondrial OS=Mus musculus OX=10090 GN=Abat PE=1 SV=1	0	128	26	0	165	24	0	126	25	-1.4984	-2.00929	-1.3889	-0.441017	-0.170624	-1.89232	-1.84636	-0.849733	-0.317375	0.0403632	-2.72299	-3.19273	-1.92757	-1.32321	-0.333956
Q9EQH3	Vacuolar protein sorting-associated protein 35 OS=Mus musculus OX=10090 GN=Vps35 PE=1 SV=1	0	41	25	0	41	24	0	39	25	-0.141705	-0.0178988	0.176769	-0.0244437	0.173495	-0.328316	0.0804977	0.124383	0.00645707	0.0617186	-0.429086	-0.278864	-0.157136	-0.0632186	-0.0845038
P62192	26S proteasome regulatory subunit 4 OS=Mus musculus OX=10090 GN=Psmc1 PE=1 SV=1	0	69	23	0	72	24	0	58	25	0.0929607	0.41347	0.525271	0.389652	0.216384	0.202813	0.334929	0.226757	0.247663	0.0250237	0.290846	0.391109	0.316569	0.264396	0.0192025
P54071	Isocitrate dehydrogenase [NADP], mitochondrial OS=Mus musculus OX=10090 GN=Idh2 PE=1 SV=3	0	134	26	0	162	23	0	126	25	-0.31159	-0.574897	-0.65554	-0.373003	-0.311177	-0.430552	-0.576859	-0.390953	-0.23053	0.02777	-0.561834	-0.637973	-0.517716	-0.411817	-0.0371531
Q9CZW4	Long-chain-fatty-acid--CoA ligase 3 OS=Mus musculus OX=10090 GN=Acsl3 PE=1 SV=2	0	50	23	0	39	23	0	51	25	-0.129901	-0.519479	-0.312407	0.00784004	-0.42475	-0.281099	-0.157423	-0.024121	-0.259872	0.141786	-0.368874	-0.341542	-0.191789	-0.139831	0.0109028
Q9Z0X1	Apoptosis-inducing factor 1, mitochondrial OS=Mus musculus OX=10090 GN=Aifm1 PE=1 SV=1	0	90	23	0	98	23	0	112	25	-0.243449	-0.702191	-0.592575	-0.40854	-0.320043	-0.264634	-0.389325	-0.25297	-0.216518	-0.0387788	-0.458005	-0.545283	-0.435854	-0.338525	-0.0711914
P62196	26S proteasome regulatory subunit 8 OS=Mus musculus OX=10090 GN=Psmc5 PE=1 SV=1	0	49	22	0	63	23	0	51	25	0.083088	0.401477	0.506165	0.279267	0.196012	0.15345	0.379585	0.224072	0.168441	-0.0604953	0.32521	0.435268	0.411255	0.316812	0.0703991
Q921X9	Protein disulfide-isomerase A5 OS=Mus musculus OX=10090 GN=Pdia5 PE=1 SV=1	0	47	21	0	61	23	0	52	25	-0.0768675	-0.382854	-0.358559	0.139262	-0.248084	-0.0236575	-0.134353	-0.0734684	0.15249	0.123865	0.0536806	-0.0539798	0.180473	0.280017	0.266729
Q8C1A5	Thimet oligopeptidase OS=Mus musculus OX=10090 GN=Thop1 PE=1 SV=1	0	29	20	0	30	23	0	35	25	-0.29042	0.0668611	0.387944	-0.14978	0.0820187	-0.368919	-0.0181863	0.104552	0.0548071	-0.105321	-0.237572	-0.0965225	-0.0337758	0.107476	-0.0291836
P46061	Ran GTPase-activating protein 1 OS=Mus musculus OX=10090 GN=Rangap1 PE=1 SV=2	0	43	25	0	42	22	0	49	25	0.262969	0.507489	0.054287	-0.0766077	-0.15284	0.601902	0.493759	0.03908	-0.153623	-0.0957105	0.643985	0.685435	0.32152	-0.00272594	-0.067068
O35857	Mitochondrial import inner membrane translocase subunit TIM44 OS=Mus musculus OX=10090 GN=Timm44 PE=1 SV=2	0	38	23	0	35	22	0	39	25	0.235703	-0.0149766	-0.129948	-0.0965646	-0.287647	0.305029	0.164682	0.0517108	-0.025185	-0.0224098	0.344435	0.367313	0.222885	0.0631738	-0.00884107
Q99KE1	NAD-dependent malic enzyme, mitochondrial OS=Mus musculus OX=10090 GN=Me2 PE=1 SV=1	0	130	23	0	160	22	0	152	25	-0.233335	-0.435726	-0.435191	-0.0870543	0.476922	-0.242827	-0.338577	-0.111826	0.0649046	0.156738	-0.625958	-0.728108	-0.540272	-0.273616	-0.0409274
Q91YT0	NADH dehydrogenase [ubiquinone] flavoprotein 1, mitochondrial OS=Mus musculus OX=10090 GN=Ndufv1 PE=1 SV=1	0	108	23	0	145	22	0	118	25	-0.433354	-1.11214	-0.768295	-0.207507	-0.198938	-0.63577	-0.899514	-0.364458	-0.00516379	0.0678183	-0.809284	-1.12232	-0.643654	-0.393497	-0.0245388
Q60997	Deleted in malignant brain tumors 1 protein OS=Mus musculus OX=10090 GN=Dmbt1 PE=1 SV=2	0	83	22	0	119	22	0	153	25	1.88633	1.18814	0.602264	0.829636	-0.647561	1.92899	1.26227	0.691073	0.707634	0.0628822	2.51849	2.29064	1.83337	1.44061	0.452822
Q61656	Probable ATP-dependent RNA helicase DDX5 OS=Mus musculus OX=10090 GN=Ddx5 PE=1 SV=2	0	83	22	0	101	22	0	99	25	0.724025	0.532523	0.092145	-0.190071	-0.0813411	0.68188	0.561018	0.194349	-0.217957	-0.0941361	0.709631	0.80854	0.419966	0.139427	-0.150887
O88428	Bifunctional 3'-phosphoadenosine 5'-phosphosulfate synthase 2 OS=Mus musculus OX=10090 GN=Papss2 PE=1 SV=2	0	65	25	0	62	21	0	56	25	-0.228394	-0.148572	-0.3817	-0.215931	0.00768858	-0.533813	-0.336895	-0.219932	-0.16118	-0.0491489	-0.870131	-0.747795	-0.530225	-0.263431	-0.236995
P18654	Ribosomal protein S6 kinase alpha-3 OS=Mus musculus OX=10090 GN=Rps6ka3 PE=1 SV=2	0	76	22	0	77	21	0	72	25	-0.10324	0.145186	0.30511	0.250236	0.234254	-0.268581	-0.0428885	0.00286869	0.182081	0.179738	-0.241134	-0.199414	-0.194738	-0.0389234	-0.0645649
Q9D8E6	60S ribosomal protein L4 OS=Mus musculus OX=10090 GN=Rpl4 PE=1 SV=3	0	151	21	0	170	21	0	207	25	0.399948	0.579022	0.481462	0.124404	-0.00656621	0.507991	0.674003	0.340502	0.0866617	-0.0369852	0.752135	0.840295	0.59079	0.354263	0.110344
P11835	Integrin beta-2 OS=Mus musculus OX=10090 GN=Itgb2 PE=1 SV=2	0	36	25	0	26	20	0	34	25	0.434219	3.46014	2.12874	1.87835	0.230287	1.73036	2.69086	1.64464	1.98646	0.933189	3.07814	2.99756	2.44474	1.9921	1.05961
Q3UWA6	Heat-stable enterotoxin receptor OS=Mus musculus OX=10090 GN=Gucy2c PE=2 SV=1	0	40	24	0	32	20	0	36	25	0.580573	0.0597542	-0.604182	-0.524553	-0.117173	0.737322	0.304018	-0.266082	-0.24514	-0.172179	0.900691	0.836497	0.416089	0.0285556	-0.0458368
Q9JMA1	Ubiquitin carboxyl-terminal hydrolase 14 OS=Mus musculus OX=10090 GN=Usp14 PE=1 SV=3	0	35	18	0	43	20	0	45	25	0.152588	0.641574	0.68594	0.354368	0.381722	0.215468	0.557972	0.371389	0.208949	-0.0050811	0.319728	0.510182	0.467916	0.295902	0.0143779
Q8VDC0	Probable leucine--tRNA ligase, mitochondrial OS=Mus musculus OX=10090 GN=Lars2 PE=1 SV=1	0	29	24	0	25	19	0	32	25	0.130701	-0.330756	-0.34818	-0.407807	-0.262902	0.0735302	-0.074388	0.0518464	-0.0363452	0.148723	0.021612	0.0137614	-0.00533075	0.0185597	0.0580665
P97429	Annexin A4 OS=Mus musculus OX=10090 GN=Anxa4 PE=1 SV=4	0	231	23	0	146	19	0	178	25	-0.156639	-0.021641	0.398614	0.236764	1.11401	-0.437854	0.0853505	0.201731	0.27795	0.0333142	-0.391957	-0.257714	0.0744253	0.218043	0.0708155
Q80X82	Symplekin OS=Mus musculus OX=10090 GN=Sympk PE=1 SV=1	0	29	22	0	25	19	0	32	25	0.364061	0.178227	-0.0232663	-0.152616	-0.134629	0.426569	0.179259	0.0405971	0.0210143	-0.00459475	0.477397	0.47271	0.29122	0.0788863	0.0572376
P97393	Rho GTPase-activating protein 5 OS=Mus musculus OX=10090 GN=Arhgap5 PE=1 SV=2	0	19	15	0	22	19	0	36	25	-0.054474	0.380844	0.488713	0.141494	0.108029	0.124461	0.375748	0.296463	0.102934	0.101479	-0.0703572	0.163973	0.135139	0.201118	0.0261673
Q91YP2	Neurolysin, mitochondrial OS=Mus musculus OX=10090 GN=Nln PE=1 SV=1	0	31	22	0	31	18	0	40	25	-0.0507539	-0.206521	-0.23477	-0.207861	-0.0763822	-0.131019	-0.180269	-0.133855	-0.176813	-0.0315393	-0.286377	-0.152315	-0.192978	-0.177573	-0.03041
Q01279	Epidermal growth factor receptor OS=Mus musculus OX=10090 GN=Egfr PE=1 SV=1	0	25	19	0	25	18	0	36	25	0.658411	0.640387	0.850904	0.739829	-0.150298	0.614754	0.58316	0.65273	0.573847	0.230951	1.0211	0.974075	0.771024	0.841297	0.134949
P35951	Low-density lipoprotein receptor OS=Mus musculus OX=10090 GN=Ldlr PE=1 SV=2	0	30	18	0	26	18	0	41	25	1.02927	0.82234	0.726102	0.192218	-0.495722	0.944076	0.489878	0.564826	-0.0956357	-0.333035	1.48606	1.29488	1.0083	0.879788	0.0362274
Q8K370	Acyl-CoA dehydrogenase family member 10 OS=Mus musculus OX=10090 GN=Acad10 PE=1 SV=1	0	32	23	0	23	17	0	31	25	-0.885258	-1.5519	-1.54223	-0.775455	-0.325243	-1.06064	-1.39355	-0.812345	-0.302982	0.0455291	-1.78172	-2.07132	-1.50627	-1.08733	-0.129321
Q80UW5	Serine/threonine-protein kinase MRCK gamma OS=Mus musculus OX=10090 GN=Cdc42bpg PE=1 SV=2	0	28	21	0	24	17	0	33	25	-0.140262	-0.0351787	0.0844861	0.765775	-0.0111551	-0.170953	-0.0096408	-0.0449761	0.128738	0.146462	-0.201132	-0.208307	-0.0197948	0.0215654	-0.0381262
Q5SUR0	Phosphoribosylformylglycinamidine synthase OS=Mus musculus OX=10090 GN=Pfas PE=1 SV=1	0	22	17	0	22	17	0	32	25	-0.349176	-0.0562745	0.016206	0.232899	0.375517	-0.315426	0.0158514	0.0138578	0.107911	0.187497	-0.360576	-0.20699	-0.237424	-0.27441	-0.169551
Q80TV8	CLIP-associating protein 1 OS=Mus musculus OX=10090 GN=Clasp1 PE=1 SV=2	0	24	20	0	23	16	0	35	25	0.172616	0.518242	0.490311	0.423097	0.140892	0.238517	0.353421	0.327349	0.136559	0.0224234	0.223649	0.352927	0.307993	0.194402	0.0297104
P54763	Ephrin type-B receptor 2 OS=Mus musculus OX=10090 GN=Ephb2 PE=1 SV=3	0	18	12	0	23	16	0	33	25	0.29362	0.0194445	-0.247975	-0.112751	-0.328149	0.486867	0.164131	-0.115572	-0.269966	0.00796777	0.552328	0.531953	0.249295	-0.0477619	-0.11326
Q6PR54	Telomere-associated protein RIF1 OS=Mus musculus OX=10090 GN=Rif1 PE=1 SV=2	0	22	20	0	17	15	0	27	25	0.81075	0.792972	-0.0123919	-0.151092	-0.210373	1.58132	0.841418	-0.127419	-0.0257889	-0.124207	1.50414	1.70742	0.981738	-0.0285421	-0.133259
P10126	Elongation factor 1-alpha 1 OS=Mus musculus OX=10090 GN=Eef1a1 PE=1 SV=3	0	556	20	0	676	13	0	677	25	0.236941	0.653136	0.568908	0.242166	0.382252	0.315171	0.528955	0.384544	0.0343905	0.00995462	0.403474	0.542926	0.359107	0.275986	0.0757081
P09411	Phosphoglycerate kinase 1 OS=Mus musculus OX=10090 GN=Pgk1 PE=1 SV=4	0	257	29	0	329	28	0	329	24	-0.313997	0.229967	0.505396	0.0911986	0.12261	-0.245631	0.236697	0.103715	0.0883514	-0.0142919	-0.248159	-0.118736	-0.0188524	0.0563147	-0.0632001
P80316	T-complex protein 1 subunit epsilon OS=Mus musculus OX=10090 GN=Cct5 PE=1 SV=1	0	80	28	0	79	28	0	85	24	0.0967733	0.337781	0.381964	0.066654	0.272002	0.149717	0.372615	0.229126	0.0722492	-0.0191789	0.257298	0.504026	0.393762	0.345202	0.0543097
Q99MN9	Propionyl-CoA carboxylase beta chain, mitochondrial OS=Mus musculus OX=10090 GN=Pccb PE=1 SV=2	0	75	27	0	103	26	0	79	24	-0.836949	-1.31532	-1.12698	-0.446953	-0.329327	-0.944444	-1.13183	-0.487439	-0.268126	0.0185673	-1.38997	-1.63565	-1.16548	-0.692031	-0.0643627
P26443	Glutamate dehydrogenase 1, mitochondrial OS=Mus musculus OX=10090 GN=Glud1 PE=1 SV=1	0	191	29	0	106	25	0	121	24	-0.172982	-0.535297	-0.681425	-0.504919	0.016935	-0.411388	-0.496074	-0.394931	-0.399168	-0.0884873	-0.442337	-0.464834	-0.445381	-0.270954	0.0718354
P13020	Gelsolin OS=Mus musculus OX=10090 GN=Gsn PE=1 SV=3	0	105	27	0	92	25	0	107	24	-1.34907	-0.692185	-0.157146	0.0747453	0.0572316	-1.41696	-0.811067	-0.265725	-0.032288	0.126392	-1.4824	-1.89485	-1.05933	-0.723839	-0.306708
O08688	Calpain-5 OS=Mus musculus OX=10090 GN=Capn5 PE=1 SV=1	0	41	26	0	43	25	0	40	24	0.134792	-0.0265754	0.465823	0.614736	-0.121761	0.0810574	0.214585	0.489899	0.467633	0.10382	0.0253015	-0.0545744	0.304366	0.435233	0.129265
P97807	Fumarate hydratase, mitochondrial OS=Mus musculus OX=10090 GN=Fh PE=1 SV=3	0	274	26	0	309	25	0	302	24	-0.275664	-0.518152	-0.487859	-0.295708	-0.249195	-0.407131	-0.486268	-0.301853	-0.175718	-0.021358	-0.519824	-0.634047	-0.486288	-0.293441	-0.0133346
O88844	Isocitrate dehydrogenase [NADP] cytoplasmic OS=Mus musculus OX=10090 GN=Idh1 PE=1 SV=2	0	121	25	0	109	25	0	91	24	-0.0384097	-0.0984722	0.220476	0.223173	0.277137	-0.427323	-0.0898274	0.164001	0.251321	0.0685614	-0.428995	-0.27993	-0.0517914	0.171318	-0.0415764
Q9ERK4	Exportin-2 OS=Mus musculus OX=10090 GN=Cse1l PE=1 SV=1	0	35	23	0	41	25	0	41	24	0.00170415	0.307333	0.326664	0.248073	0.453068	0.137456	0.395718	0.204519	0.279534	0.202018	0.0867004	0.315838	0.180373	0.0699663	-0.102817
P55096	ATP-binding cassette sub-family D member 3 OS=Mus musculus OX=10090 GN=Abcd3 PE=1 SV=2	0	106	22	0	135	25	0	116	24	0.563675	0.150099	0.19119	-0.144095	-0.0559303	0.373071	0.458521	0.380423	-0.0386576	-0.19113	0.498146	0.561146	0.557118	0.579607	0.0922089
Q8C2Q3	RNA-binding protein 14 OS=Mus musculus OX=10090 GN=Rbm14 PE=1 SV=1	0	52	22	0	73	25	0	63	24	0.338891	0.350317	0.0997805	0.265743	-0.0287338	0.498318	0.31256	0.139911	0.15186	0.0550482	0.515125	0.384554	0.316738	0.215383	-0.0830004
Q8VCW8	Acyl-CoA synthetase family member 2, mitochondrial OS=Mus musculus OX=10090 GN=Acsf2 PE=1 SV=1	0	163	22	0	175	25	0	137	24	-0.229673	-0.858032	-1.76103	-1.24331	-0.912862	-0.55432	-0.991299	-0.868977	-0.686943	-0.0184056	-0.691407	-0.777709	-0.824362	-0.528234	-0.102953
E9Q7P9	Cadherin-related family member 2 OS=Mus musculus OX=10090 GN=Cdhr2 PE=1 SV=1	0	53	21	0	45	25	0	40	24	0.102101	0.133296	-0.140283	-0.360966	-0.409831	-0.277908	-0.23079	0.0636638	-0.0223129	-0.0559852	-0.306801	-0.197195	0.0526609	0.256531	0.0327878
Q8CI51	PDZ and LIM domain protein 5 OS=Mus musculus OX=10090 GN=Pdlim5 PE=1 SV=4	0	49	27	0	47	24	0	50	24	-0.00155257	0.348712	0.359762	0.268594	0.240041	-0.0147204	0.193014	0.239429	0.217763	0.159224	-0.142617	-0.0623776	0.00262632	0.0601143	-0.0215274
O70305	Ataxin-2 OS=Mus musculus OX=10090 GN=Atxn2 PE=1 SV=1	0	41	26	0	31	24	0	37	24	0.253125	0.263124	0.313685	0.203348	-0.0648433	0.200655	0.159951	-0.0309679	-0.251665	-0.1441	0.24269	0.243085	0.155195	-0.00332432	-0.187254
Q91VI7	Ribonuclease inhibitor OS=Mus musculus OX=10090 GN=Rnh1 PE=1 SV=1	0	73	25	0	93	24	0	87	24	-0.160198	0.255059	0.538034	0.291739	0.174298	-0.179315	0.139635	0.130507	0.192017	-0.0119736	-0.0271224	0.0713237	0.210972	0.217348	-0.0487511
Q9EQ20	Methylmalonate-semialdehyde dehydrogenase [acylating], mitochondrial OS=Mus musculus OX=10090 GN=Aldh6a1 PE=1 SV=1	0	57	24	0	53	24	0	52	24	-0.865191	-1.51727	-1.79721	-0.938098	-0.348402	-1.17642	-1.65438	-1.08522	-0.668578	-0.0314812	-1.73687	-2.07375	-1.68635	-1.17419	-0.166547
Q9D0F9	Phosphoglucomutase-1 OS=Mus musculus OX=10090 GN=Pgm1 PE=1 SV=4	0	58	23	0	60	24	0	52	24	-0.2137	-0.208634	-0.27861	-0.314271	-0.0456993	-0.848672	-0.445744	-0.338823	-0.236394	-0.122413	-1.03777	-0.855756	-0.433352	-0.284724	-0.146213
P35486	Pyruvate dehydrogenase E1 component subunit alpha, somatic form, mitochondrial OS=Mus musculus OX=10090 GN=Pdha1 PE=1 SV=1	0	101	20	0	133	24	0	105	24	-0.181196	-0.389407	-0.364253	0.0835102	-0.193812	-0.196894	-0.240612	-0.192834	0.138374	0.0219124	-0.207577	-0.270886	-0.233178	-0.164828	0.0102742
Q3U5C8	Rho guanine nucleotide exchange factor 16 OS=Mus musculus OX=10090 GN=Arhgef16 PE=1 SV=3	0	46	26	0	31	23	0	47	24	-0.0334754	0.135392	0.430898	0.613109	0.28918	-0.0503007	0.160797	0.255005	0.45755	0.255477	-0.0949965	-0.0262243	0.128636	0.261855	0.0235421
Q8BSY0	Aspartyl/asparaginyl beta-hydroxylase OS=Mus musculus OX=10090 GN=Asph PE=1 SV=1	0	77	23	0	72	23	0	64	24	-0.129874	-0.447728	-0.41613	-0.126782	-0.243691	-0.132055	-0.240382	-0.0158644	-0.0945378	-0.102452	-0.111092	-0.155793	0.0239879	0.076737	0.275868
Q8BMA6	Signal recognition particle subunit SRP68 OS=Mus musculus OX=10090 GN=Srp68 PE=1 SV=2	0	38	23	0	36	23	0	40	24	0.358821	0.404716	0.480758	0.271098	0.407638	0.388909	0.537579	0.321257	0.184688	0.0788099	0.507177	0.665019	0.449365	0.344412	0.0648729
Q8K0C9	GDP-mannose 4,6 dehydratase OS=Mus musculus OX=10090 GN=Gmds PE=1 SV=1	0	77	22	0	102	23	0	96	24	0.111873	0.130053	0.434723	0.297871	0.294556	-0.0269245	0.141503	0.369197	0.221164	0.0278368	-0.026585	0.0305499	0.241659	0.395612	0.127408
Q9DB77	Cytochrome b-c1 complex subunit 2, mitochondrial OS=Mus musculus OX=10090 GN=Uqcrc2 PE=1 SV=1	0	410	22	0	452	23	0	418	24	-0.18793	-0.52536	-0.38345	-0.0947961	-0.20456	-0.151793	-0.287475	-0.131505	0.186986	0.0992123	-0.285285	-0.47794	-0.319771	-0.200801	-0.0134822
Q8R146	Acylamino-acid-releasing enzyme OS=Mus musculus OX=10090 GN=Apeh PE=1 SV=3	0	41	22	0	45	23	0	44	24	-0.235753	-0.0694182	0.336582	0.36607	0.360089	-0.39312	0.00265931	0.192195	0.426797	0.0891827	-0.355542	-0.331487	0.15213	0.284082	0.068369
Q5XG71	Small subunit processome component 20 homolog OS=Mus musculus OX=10090 GN=Utp20 PE=1 SV=2	0	24	21	0	25	23	0	27	24	1.27723	1.08722	0.129753	-0.0412505	-0.141304	1.52414	1.02109	0.0908545	-0.237219	0.0240484	1.64183	1.96302	1.06236	0.0956795	0.00746386
Q8C0I1	Alkyldihydroxyacetonephosphate synthase, peroxisomal OS=Mus musculus OX=10090 GN=Agps PE=1 SV=1	0	36	18	0	40	23	0	44	24	0.959846	0.836149	1.00884	0.64714	-0.23629	1.01517	1.03083	0.774417	0.560286	0.000697353	1.25371	1.3041	1.07963	0.744285	0.195804
Q8BH04	Phosphoenolpyruvate carboxykinase [GTP], mitochondrial OS=Mus musculus OX=10090 GN=Pck2 PE=1 SV=1	0	70	26	0	53	22	0	50	24	-0.0329543	-0.437995	-0.881508	-0.488678	-0.275871	-0.0746825	-0.433932	-0.321549	-0.212373	0.0247652	-0.232934	-0.231772	-0.432476	-0.400571	-0.202768
P97449	Aminopeptidase N OS=Mus musculus OX=10090 GN=Anpep PE=1 SV=4	0	63	25	0	41	22	0	37	24	1.71216	1.04087	2.49933	2.31638	7.17655	-0.156455	-0.0510419	-0.13356	1.19219	0.299319	-0.0630476	0.348826	0.166995	1.09732	0.515234
P14685	26S proteasome non-ATPase regulatory subunit 3 OS=Mus musculus OX=10090 GN=Psmd3 PE=1 SV=3	0	38	22	0	39	22	0	40	24	0.0969013	0.324673	0.420036	0.260066	0.245782	0.215735	0.382998	0.219988	0.203834	0.0103389	0.255412	0.468579	0.401337	0.295489	0.0601305
Q8BM55	Transmembrane protein 214 OS=Mus musculus OX=10090 GN=Tmem214 PE=1 SV=1	0	30	20	0	38	22	0	40	24	0.945701	0.825699	0.596754	0.496154	0.0886926	1.08473	1.00455	0.380833	0.267326	0.0797187	1.29395	1.34169	0.87529	0.50149	0.246888
P29452	Caspase-1 OS=Mus musculus OX=10090 GN=Casp1 PE=1 SV=1	0	34	18	0	55	22	0	56	24	0.0291408	0.4967	0.781963	1.44319	1.28359	-0.0802576	0.266266	0.380096	0.493593	0.330086	-0.196113	-0.0241936	0.293406	0.439223	0.0503403
Q91YE5	Bromodomain adjacent to zinc finger domain protein 2A OS=Mus musculus OX=10090 GN=Baz2a PE=1 SV=2	0	23	18	0	25	22	0	25	24	0.557555	0.441359	0.342585	0.31398	0.0186165	0.596936	0.427975	0.177184	0.0947137	0.022597	0.753838	0.761565	0.579621	0.248765	0.109682
Q99JI4	26S proteasome non-ATPase regulatory subunit 6 OS=Mus musculus OX=10090 GN=Psmd6 PE=1 SV=1	0	29	18	0	33	22	0	39	24	0.124894	0.415482	0.57115	0.0889568	0.152881	0.174677	0.495973	0.368375	0.330908	0.0916499	0.307718	0.470461	0.419473	0.313363	0.11071
Q8BPM0	Disheveled-associated activator of morphogenesis 1 OS=Mus musculus OX=10090 GN=Daam1 PE=1 SV=4	0	40	29	0	25	21	0	31	24	0.0651856	0.051814	7.20371e-06	-0.223509	-0.397243	0.0459231	0.220249	0.0909756	-0.219142	-0.187507	0.0312309	-0.0422246	-0.0724285	0.0279485	-0.0482963
Q3B7Z2	Oxysterol-binding protein 1 OS=Mus musculus OX=10090 GN=Osbp PE=1 SV=3	0	45	26	0	33	21	0	39	24	-0.30818	-0.168701	0.00509823	-0.00481609	0.227002	-0.378679	-0.150621	-0.0536363	-0.00468943	-0.0455092	-0.516297	-0.393311	-0.234627	-0.107328	-0.0943766
Q8R2S8	CD177 antigen OS=Mus musculus OX=10090 GN=Cd177 PE=2 SV=1	0	39	21	0	34	21	0	46	24	2.0662	2.46021	1.82379	1.60239	-0.669931	2.56253	2.38289	1.63059	1.11886	-0.0942398	3.87895	3.49073	3.48596	2.54976	1.2353
Q9DBG7	Signal recognition particle receptor subunit alpha OS=Mus musculus OX=10090 GN=Srpra PE=1 SV=1	0	46	28	0	37	20	0	44	24	0.531027	0.549279	0.349945	0.114503	-0.0717983	0.853178	0.833082	0.43653	0.148028	0.0606657	1.07656	1.0602	0.766773	0.427873	0.136967
P32921	Tryptophan--tRNA ligase, cytoplasmic OS=Mus musculus OX=10090 GN=Wars PE=1 SV=2	0	50	24	0	67	20	0	64	24	0.525123	1.7482	1.47759	1.17101	0.446537	0.835584	1.27028	0.971116	0.976943	0.305491	0.60575	1.00355	0.856527	0.740377	-0.138532
Q99JY0	Trifunctional enzyme subunit beta, mitochondrial OS=Mus musculus OX=10090 GN=Hadhb PE=1 SV=1	0	180	24	0	176	20	0	182	24	-0.280318	-0.785701	-0.677545	-0.102093	-0.0191325	-0.445578	-0.565134	-0.352979	0.0805081	0.19212	-0.68612	-0.730686	-0.543153	-0.293209	-0.0209509
Q6NZN0	RNA-binding protein 26 OS=Mus musculus OX=10090 GN=Rbm26 PE=1 SV=2	0	30	23	0	29	20	0	34	24	0.431335	0.291387	0.0805486	-0.133979	0.0121638	0.527891	0.185159	0.0140939	-0.182877	-0.124954	0.662981	0.640415	0.474652	0.15524	-0.15352
P15508	Spectrin beta chain, erythrocytic OS=Mus musculus OX=10090 GN=Sptb PE=1 SV=4	0	45	22	0	44	20	0	54	24	-0.77126	-0.102255	-0.496501	0.133445	-0.468512	-0.640683	-0.0956837	-0.654094	0.211159	-0.0898114	-0.0807541	-0.803104	-0.127043	-0.561237	0.368591
P08249	Malate dehydrogenase, mitochondrial OS=Mus musculus OX=10090 GN=Mdh2 PE=1 SV=3	0	810	22	0	761	20	0	891	24	-0.130954	-0.377137	-0.264246	-0.145242	-0.141181	-0.107443	-0.216134	-0.104468	-0.0139647	-0.012012	-0.231514	-0.330242	-0.214617	-0.138179	0.0252506
Q9WTX6	Cullin-1 OS=Mus musculus OX=10090 GN=Cul1 PE=1 SV=1	0	30	21	0	27	20	0	29	24	-0.101738	0.0748671	0.252954	0.094731	0.256378	-0.291913	-0.0368015	-0.0334804	0.0440199	-0.0803554	-0.179574	-0.107818	-0.0559444	-0.0735187	-0.0476037
Q61881	DNA replication licensing factor MCM7 OS=Mus musculus OX=10090 GN=Mcm7 PE=1 SV=1	0	31	20	0	26	20	0	31	24	0.614711	0.869521	0.530723	0.0785295	0.617535	0.886407	0.862415	0.277923	-0.122873	-0.129505	1.06847	1.41595	0.841928	0.0530128	-0.00827586
Q5PR69	Uncharacterized protein KIAA1211 OS=Mus musculus OX=10090 GN=Kiaa1211 PE=1 SV=3	0	25	19	0	26	20	0	29	24	-0.162451	-0.300054	-0.0612309	-0.287205	0.231005	-0.427603	-0.300799	-0.294739	-0.561483	-0.371171	-0.659336	-0.707126	-0.542736	-0.452971	-0.454479
Q9Z1F9	SUMO-activating enzyme subunit 2 OS=Mus musculus OX=10090 GN=Uba2 PE=1 SV=1	0	31	18	0	29	20	0	38	24	0.0490049	0.350088	0.25777	0.192665	0.374076	0.243904	0.171262	0.123486	-0.0559752	-0.0199336	0.202603	0.333553	0.193384	-0.0377896	-0.0128977
Q6NV83	U2 snRNP-associated SURP motif-containing protein OS=Mus musculus OX=10090 GN=U2surp PE=1 SV=3	0	40	23	0	25	19	0	36	24	0.412071	0.240228	0.0388724	-0.25074	-0.137229	0.527184	0.315726	0.0517829	-0.170496	-0.0532374	0.535191	0.581808	0.328648	0.114869	-0.0066434
Q6NZC7	SEC23-interacting protein OS=Mus musculus OX=10090 GN=Sec23ip PE=1 SV=2	0	31	23	0	33	19	0	34	24	-0.0232664	0.237492	0.375589	0.268053	0.116865	-0.0591248	0.209892	0.177655	0.178045	0.177188	-0.111152	-0.0209167	0.0228357	0.110999	0.0308746
Q6P5B0	RRP12-like protein OS=Mus musculus OX=10090 GN=Rrp12 PE=1 SV=1	0	20	17	0	23	19	0	28	24	1.4856	1.47782	0.609373	0.260546	0.201401	1.80581	1.43113	0.456562	-0.0649236	0.0691	1.85482	2.18339	1.25742	0.300349	-0.0843886
P50580	Proliferation-associated protein 2G4 OS=Mus musculus OX=10090 GN=Pa2g4 PE=1 SV=3	0	59	17	0	47	18	0	64	24	0.202821	0.268805	0.464487	0.288198	0.389643	0.256153	0.449884	0.189209	-0.056104	-0.0429581	0.300501	0.493844	0.298536	0.218588	-0.0573689
P54775	26S proteasome regulatory subunit 6B OS=Mus musculus OX=10090 GN=Psmc4 PE=1 SV=2	0	38	16	0	55	18	0	58	24	0.00387197	0.480452	0.575841	0.412074	0.253397	0.0691209	0.263756	0.194308	0.227508	-0.0244443	0.282536	0.385991	0.326018	0.255036	0.0349214
Q8C0D5	Elongation factor-like GTPase 1 OS=Mus musculus OX=10090 GN=Efl1 PE=1 SV=1	0	27	21	0	23	17	0	31	24	0.148209	0.485586	0.513021	0.423055	0.497327	-0.166213	0.131051	0.19756	0.197353	0.0663326	-0.214978	0.029406	0.0617813	0.106689	0.0228483
Q8C129	Leucyl-cystinyl aminopeptidase OS=Mus musculus OX=10090 GN=Lnpep PE=1 SV=1	0	22	18	0	24	17	0	36	24	0.311814	0.326712	0.356222	0.411997	-0.0725953	0.249569	0.183766	0.271344	0.226855	0.0686905	0.466473	0.430945	0.370855	0.370045	0.253008
Q5BLK4	Terminal uridylyltransferase 7 OS=Mus musculus OX=10090 GN=Tut7 PE=1 SV=3	0	35	27	0	20	16	0	33	24	0.0974079	0.524145	0.539912	0.45825	0.246005	-0.0726989	0.338955	0.261451	0.244824	0.0948761	0.0963786	0.221994	0.347851	0.307436	0.0566167
Q5H8C4	Vacuolar protein sorting-associated protein 13A OS=Mus musculus OX=10090 GN=Vps13a PE=1 SV=1	0	20	15	0	18	16	0	26	24	-0.0399108	-0.192538	-0.175361	-0.193997	-3.26477e-05	-0.179122	-0.0951424	-0.266249	-0.108945	-0.112661	-0.221903	-0.242075	-0.211626	-0.271282	-0.184162
P70399	TP53-binding protein 1 OS=Mus musculus OX=10090 GN=Tp53bp1 PE=1 SV=3	0	26	21	0	21	15	0	36	24	0.330897	-0.0593659	-0.168096	-0.0887676	-0.341613	0.333942	0.0409772	-0.0337341	-0.0626339	-0.139847	0.393067	0.387465	0.40825	0.137503	0.0415808
A2A6A1	G patch domain-containing protein 8 OS=Mus musculus OX=10090 GN=Gpatch8 PE=1 SV=1	0	29	19	0	18	15	0	30	24	0.198721	0.0149289	-0.0991994	-0.147916	-0.207253	0.542386	0.232526	-0.0770555	-0.0553942	-0.100185	0.490013	0.45214	0.344822	0.100983	0.0197853
O35161	Cadherin EGF LAG seven-pass G-type receptor 1 OS=Mus musculus OX=10090 GN=Celsr1 PE=1 SV=3	0	12	12	0	12	11	0	25	24	0.870028	0.551982	0.452906	0.0954404	-0.877687	1.10332	0.866819	0.526756	0.572242	0.143868	1.06875	1.02671	0.758618	0.458156	0.105729
Q80YX1	Tenascin OS=Mus musculus OX=10090 GN=Tnc PE=1 SV=1	0	15	13	0	32	27	0	26	23	0.533409	0.972401	1.2227	0.785641	0.905948	0.360477	-0.117531	0.887921	0.0987769	0.282622	0.482231	1.1677	0.628566	0.625642	0.127336
Q91YW3	DnaJ homolog subfamily C member 3 OS=Mus musculus OX=10090 GN=Dnajc3 PE=1 SV=1	0	53	25	0	48	26	0	48	23	0.470147	0.319137	0.143701	-0.169397	-0.185865	0.688076	0.571331	0.282002	-0.0844774	-0.157733	0.967414	0.869634	0.664714	0.479041	0.368132
Q99MR8	Methylcrotonoyl-CoA carboxylase subunit alpha, mitochondrial OS=Mus musculus OX=10090 GN=Mccc1 PE=1 SV=2	0	39	24	0	52	26	0	38	23	-0.571309	-1.06101	-1.04792	-0.387084	-0.147868	-0.620557	-0.862335	-0.488425	-0.155377	0.136618	-1.00862	-1.07612	-0.807078	-0.485649	-0.118358
Q99KK2	N-acylneuraminate cytidylyltransferase OS=Mus musculus OX=10090 GN=Cmas PE=1 SV=2	0	65	20	0	81	26	0	76	23	-0.463419	-0.817151	-0.506083	-0.11277	-0.142567	-0.384086	-0.369043	-0.124527	-0.00168024	0.194215	-0.652937	-0.780024	-0.43224	-0.23326	0.107219
Q8K3G9	DCC-interacting protein 13-beta OS=Mus musculus OX=10090 GN=Appl2 PE=1 SV=1	0	34	20	0	39	25	0	39	23	-0.602652	-0.691879	-0.305486	-0.075931	-0.0174439	-0.778776	-0.731708	-0.306909	-0.28479	0.0408334	-0.950246	-1.04373	-0.65237	-0.509075	-0.150726
Q9D8N0	Elongation factor 1-gamma OS=Mus musculus OX=10090 GN=Eef1g PE=1 SV=3	0	76	24	0	99	24	0	73	23	0.331283	0.501076	0.519735	0.224426	0.258642	0.3982	0.56642	0.317288	0.167185	0.0530195	0.506621	0.6657	0.437642	0.357369	0.0136367
Q9JLI8	Squamous cell carcinoma antigen recognized by T-cells 3 OS=Mus musculus OX=10090 GN=Sart3 PE=1 SV=1	0	34	23	0	31	24	0	30	23	-0.189716	-0.0828433	-0.0804786	-0.0125555	0.0792304	-0.20051	-0.121731	-0.0442726	-0.0778122	-0.0563073	-0.172156	-0.0743896	-0.143308	-0.103511	-0.104197
P56677	Suppressor of tumorigenicity 14 protein homolog OS=Mus musculus OX=10090 GN=St14 PE=1 SV=2	0	59	22	0	71	24	0	65	23	0.288576	0.284038	0.341479	0.277232	-0.250566	0.362568	0.269147	0.284781	0.238625	-0.0148894	0.435725	0.338238	0.359015	0.337319	0.0940568
P97363	Serine palmitoyltransferase 2 OS=Mus musculus OX=10090 GN=Sptlc2 PE=1 SV=2	0	38	19	0	38	24	0	36	23	0.546132	0.426496	0.37689	0.134774	-0.180889	0.493676	0.583158	0.451268	0.252717	0.01291	0.631115	0.671117	0.52489	0.506009	0.10722
Q91WL0	Epidermal growth factor receptor kinase substrate 8-like protein 3 OS=Mus musculus OX=10090 GN=Eps8l3 PE=2 SV=1	0	61	26	0	70	23	0	68	23	-0.417827	-0.128727	0.142729	0.105942	0.176746	-0.511767	-0.0297367	0.0312685	-0.00362836	0.0851742	-0.624059	-0.725753	-0.445552	-0.195119	-0.130444
Q9JHS4	ATP-dependent Clp protease ATP-binding subunit clpX-like, mitochondrial OS=Mus musculus OX=10090 GN=Clpx PE=1 SV=2	0	42	25	0	41	23	0	41	23	0.330061	0.208777	-0.0135318	-0.268563	-0.245362	0.526342	0.46088	0.0862447	-0.2313	-0.234614	0.693418	0.713964	0.347795	0.14594	-0.183831
E9Q5C9	Nucleolar and coiled-body phosphoprotein 1 OS=Mus musculus OX=10090 GN=Nolc1 PE=1 SV=1	0	48	24	0	65	23	0	79	23	0.906533	0.930955	0.243809	0.104694	-0.0660788	1.51731	0.892934	0.133285	-0.112071	-0.0156133	1.50452	1.55984	0.947445	0.227794	-0.00496077
Q5DTM8	E3 ubiquitin-protein ligase BRE1A OS=Mus musculus OX=10090 GN=Rnf20 PE=1 SV=2	0	31	23	0	28	23	0	33	23	0.13126	0.0674473	0.0200414	-0.0657992	-0.0104886	0.182094	0.0531232	0.0518528	-0.133315	-0.184778	0.274854	0.264834	0.143039	-0.0504799	-0.0285621
Q99LF4	tRNA-splicing ligase RtcB homolog OS=Mus musculus OX=10090 GN=Rtcb PE=1 SV=1	0	51	23	0	54	23	0	53	23	-0.116493	-0.0709447	-0.134602	-0.166097	0.00717489	-0.0738869	-0.0873636	-0.0969888	-0.0305194	-0.0380448	-0.0822539	-0.0307211	-0.119271	-0.104289	-0.058713
P47226	Testin OS=Mus musculus OX=10090 GN=Tes PE=1 SV=1	0	53	22	0	55	23	0	50	23	-0.381485	0.237312	0.249004	-0.284756	-0.119299	-0.46948	0.0356862	0.0793472	-0.333571	0.0262671	-0.450493	-0.367499	-0.364147	-0.208762	-0.0959656
Q3TYD6	Serine/threonine-protein kinase LMTK2 OS=Mus musculus OX=10090 GN=Lmtk2 PE=1 SV=3	0	27	22	0	30	23	0	27	23	0.256274	0.201313	0.025807	-0.0909135	-0.120554	0.116437	0.0560826	-0.0806313	-0.034278	-0.0824847	0.06269	0.12755	0.0494496	0.0603336	-0.115205
Q8BG32	26S proteasome non-ATPase regulatory subunit 11 OS=Mus musculus OX=10090 GN=Psmd11 PE=1 SV=3	0	32	18	0	43	23	0	45	23	0.101621	0.49034	0.545223	0.36369	0.269432	0.101759	0.363888	0.245113	0.29659	0.135941	0.279303	0.409534	0.396497	0.321686	0.0434083
Q8R1F1	Niban-like protein 1 OS=Mus musculus OX=10090 GN=Fam129b PE=1 SV=2	0	48	24	0	45	22	0	39	23	-0.386335	0.121855	0.426685	0.321567	0.0652089	-0.636349	0.00188914	0.305003	0.254691	0.265949	-0.68364	-0.491415	-0.12331	0.176773	0.015577
Q8R3B1	1-phosphatidylinositol 4,5-bisphosphate phosphodiesterase delta-1 OS=Mus musculus OX=10090 GN=Plcd1 PE=1 SV=2	0	42	24	0	43	22	0	32	23	-0.550172	-0.783492	-0.664994	-0.416448	-0.0616761	-1.02361	-0.75484	-0.461234	-0.0889727	0.084456	-1.38818	-1.39188	-0.897294	-0.512131	-0.210212
Q9JIH2	Nuclear pore complex protein Nup50 OS=Mus musculus OX=10090 GN=Nup50 PE=1 SV=3	0	37	23	0	50	22	0	49	23	0.430253	0.349869	0.140774	-0.0462324	-0.180483	0.741985	0.456059	0.03412	-0.257311	-0.167754	0.824399	0.873975	0.55876	0.259365	-0.0820525
Q8BG05	Heterogeneous nuclear ribonucleoprotein A3 OS=Mus musculus OX=10090 GN=Hnrnpa3 PE=1 SV=1	0	292	21	0	217	22	0	216	23	0.286548	0.19066	0.201383	0.290706	0.2028	0.393225	0.18339	0.114314	0.149419	0.174688	0.229675	0.251429	0.156811	0.195314	-0.166252
Q99NB1	Acetyl-coenzyme A synthetase 2-like, mitochondrial OS=Mus musculus OX=10090 GN=Acss1 PE=1 SV=1	0	47	21	0	43	22	0	41	23	-0.37847	-0.829464	-1.16033	-0.497948	-0.320094	-0.549127	-0.913911	-0.596358	-0.311459	-0.0243758	-0.725511	-0.992613	-0.712934	-0.461681	0.0349892
Q64133	Amine oxidase [flavin-containing] A OS=Mus musculus OX=10090 GN=Maoa PE=1 SV=3	0	465	21	0	564	22	0	414	23	-0.460551	-0.88869	-0.789435	-0.489011	-0.0994385	-0.638723	-0.703547	-0.438348	-0.185747	0.040952	-0.992971	-1.32879	-0.80392	-0.571453	-0.0313981
Q8BFW7	Lipoma-preferred partner homolog OS=Mus musculus OX=10090 GN=Lpp PE=1 SV=1	0	63	20	0	83	22	0	62	23	-0.189576	0.722096	0.266941	0.376505	0.258799	-0.148436	-0.0116012	-0.0088967	-0.226959	0.24355	-0.152447	-0.220367	-0.241479	-0.197378	-0.172101
Q8QZY1	Eukaryotic translation initiation factor 3 subunit L OS=Mus musculus OX=10090 GN=Eif3l PE=1 SV=1	0	32	20	0	34	22	0	38	23	0.396592	0.721278	0.663029	0.219895	0.308305	0.404883	0.593334	0.407428	0.187734	0.13459	0.460679	0.695719	0.390061	0.316413	0.0465301
Q9CZU6	Citrate synthase, mitochondrial OS=Mus musculus OX=10090 GN=Cs PE=1 SV=1	0	366	20	0	509	22	0	465	23	-0.163272	-0.433128	-0.196736	0.0723773	-0.133546	-0.329834	-0.320058	-0.109689	0.0732956	0.106225	-0.500259	-0.664314	-0.492768	-0.280662	-0.0559991
Q3U186	Probable arginine--tRNA ligase, mitochondrial OS=Mus musculus OX=10090 GN=Rars2 PE=1 SV=1	0	21	15	0	32	22	0	37	23	0.118032	-0.387488	-0.414548	-0.360668	-0.287543	-0.00657816	-0.161649	-0.141015	-0.281295	-0.0662844	-0.102461	-0.0697185	-0.173257	-0.114617	-0.00678808
Q810A7	ATP-dependent RNA helicase DDX42 OS=Mus musculus OX=10090 GN=Ddx42 PE=1 SV=3	0	42	27	0	39	21	0	37	23	0.312766	0.199139	0.0688702	0.126832	0.0184182	0.522032	0.291201	0.107029	0.0891008	0.0573473	0.444934	0.496843	0.205214	-0.00618351	-0.219348
Q8VDM6	Heterogeneous nuclear ribonucleoprotein U-like protein 1 OS=Mus musculus OX=10090 GN=Hnrnpul1 PE=1 SV=1	0	37	24	0	47	21	0	47	23	0.122399	-0.279913	-0.0977911	-0.463721	-0.166176	0.124893	-0.0237169	0.0166411	-0.286892	-0.0432732	-0.0667572	-0.128609	-0.0693016	-0.00943978	-0.188389
Q6RHR9	Membrane-associated guanylate kinase, WW and PDZ domain-containing protein 1 OS=Mus musculus OX=10090 GN=Magi1 PE=1 SV=1	0	33	24	0	29	21	0	29	23	0.0406761	-0.283525	-0.0780266	-0.0127372	-0.0344757	-0.039158	-0.080339	-0.0103697	-0.324937	-0.268376	-0.0187725	-0.184082	-0.0172057	0.0160273	-0.0238291
Q9Z2H5	Band 4.1-like protein 1 OS=Mus musculus OX=10090 GN=Epb41l1 PE=1 SV=2	0	38	21	0	34	21	0	39	23	-0.518414	-0.7103	-0.810335	-0.513501	-0.213703	-1.05212	-0.966414	-0.613892	-0.175507	0.121947	-1.49701	-1.63823	-1.15333	-0.783215	-0.277995
Q4VAC9	Pleckstrin homology domain-containing family G member 3 OS=Mus musculus OX=10090 GN=Plekhg3 PE=1 SV=2	0	26	18	0	24	21	0	29	23	-0.0512846	0.147144	0.304122	0.227892	-0.0984201	-0.0198304	0.0451495	-0.215118	-0.145602	-0.0719796	-0.0309097	0.00665709	-0.138188	-0.182125	-0.219437
Q9Z0R4	Intersectin-1 OS=Mus musculus OX=10090 GN=Itsn1 PE=1 SV=2	0	24	15	0	28	21	0	32	23	-0.22092	-0.192985	-0.217355	-0.220091	-0.25428	-0.198859	-0.262905	-0.125003	-0.194249	0.0253491	-0.35364	-0.50102	-0.490584	-0.3757	-0.133966
P32020	Non-specific lipid-transfer protein OS=Mus musculus OX=10090 GN=Scp2 PE=1 SV=3	0	147	25	0	133	20	0	117	23	0.484209	0.24247	0.325251	0.155757	0.566773	0.350065	0.270372	0.367574	0.0914208	-0.14542	0.467623	0.431702	0.553929	0.590377	0.120164
D3Z7P3	Glutaminase kidney isoform, mitochondrial OS=Mus musculus OX=10090 GN=Gls PE=1 SV=1	0	49	23	0	54	20	0	48	23	-0.338251	-0.453132	-0.490907	-0.4499	0.254347	-0.407122	-0.422721	-0.315075	-0.301658	0.0937287	-0.649608	-0.548735	-0.548673	-0.459926	-0.0994538
Q9Z160	Conserved oligomeric Golgi complex subunit 1 OS=Mus musculus OX=10090 GN=Cog1 PE=1 SV=3	0	28	22	0	23	20	0	32	23	0.0207221	0.100223	0.241759	0.158939	0.115665	-0.253023	-0.0968231	0.0865025	0.155237	0.189646	-0.300937	-0.17223	-0.0414647	0.0940503	0.113405
Q61033	Lamina-associated polypeptide 2, isoforms alpha/zeta OS=Mus musculus OX=10090 GN=Tmpo PE=1 SV=4	0	129	21	0	93	20	0	143	23	0.35676	0.305472	-0.12871	0.161806	0.186507	0.623576	0.349451	-0.0479497	-0.0978166	0.0286284	0.658694	0.751896	0.317914	-0.0629302	-0.026122
Q9CSH3	Exosome complex exonuclease RRP44 OS=Mus musculus OX=10090 GN=Dis3 PE=1 SV=4	0	29	21	0	24	20	0	35	23	0.3376	0.356855	0.296574	0.162925	0.265326	0.493023	0.487297	0.210733	0.422296	0.154156	0.591936	0.773998	0.524647	0.1615	-0.0289224
Q501J6	Probable ATP-dependent RNA helicase DDX17 OS=Mus musculus OX=10090 GN=Ddx17 PE=1 SV=1	0	72	20	0	59	20	0	73	23	0.0811034	0.00132559	-0.0462444	-0.0632472	-0.0991477	0.124233	0.100112	0.110656	-0.0481904	0.101404	0.187237	0.127122	0.00187051	0.0170161	-0.0832909
Q9D666	SUN domain-containing protein 1 OS=Mus musculus OX=10090 GN=Sun1 PE=1 SV=2	0	30	20	0	28	20	0	33	23	-0.140394	-0.417061	-0.383991	-0.14769	-0.123766	0.0159853	-0.052316	0.125531	0.0775229	0.263612	-0.334084	-0.284867	-0.236367	-0.26859	0.0329376
Q8C547	HEAT repeat-containing protein 5B OS=Mus musculus OX=10090 GN=Heatr5b PE=1 SV=3	0	22	20	0	26	20	0	27	23	-0.0770515	0.0427303	0.241465	0.477265	0.339975	-0.237541	-0.0748971	0.120251	0.317869	0.305687	-0.299568	-0.158327	-0.0853066	0.0405194	-0.0574426
Q8BMG7	Rab3 GTPase-activating protein non-catalytic subunit OS=Mus musculus OX=10090 GN=Rab3gap2 PE=1 SV=2	0	21	19	0	26	20	0	25	23	0.132938	0.0907979	0.295308	0.17764	0.166688	0.0484332	0.178877	0.174295	0.082256	0.0408076	0.0942136	0.10382	0.0569034	0.0865651	-0.0386376
Q921S7	39S ribosomal protein L37, mitochondrial OS=Mus musculus OX=10090 GN=Mrpl37 PE=1 SV=1	0	34	18	0	40	20	0	38	23	0.434144	-0.0402481	0.00234765	0.199068	-0.0305695	0.292827	0.168523	0.080995	0.104874	0.0465807	0.364835	0.40697	0.292467	0.180669	0.108392
Q9D819	Inorganic pyrophosphatase OS=Mus musculus OX=10090 GN=Ppa1 PE=1 SV=1	0	211	23	0	197	19	0	175	23	-1.01968	-0.409485	-0.026159	-0.0330114	0.184888	-0.806497	-0.541429	-0.213954	-0.22405	-0.0778959	-1.06476	-0.94246	-0.781224	-0.492313	-0.35308
Q9Z0W3	Nuclear pore complex protein Nup160 OS=Mus musculus OX=10090 GN=Nup160 PE=1 SV=2	0	24	19	0	22	19	0	32	23	0.300832	0.225218	0.101824	-0.000606198	-0.0469378	0.446652	0.330231	0.138446	0.0607225	0.115755	0.36179	0.476855	0.247954	0.0460362	0.0830983
P70424	Receptor tyrosine-protein kinase erbB-2 OS=Mus musculus OX=10090 GN=Erbb2 PE=1 SV=3	0	30	19	0	29	19	0	36	23	-0.0475063	-0.423394	-0.278321	0.10978	-0.16871	-0.0875607	-0.19598	0.0611618	0.286032	0.0870496	-0.186911	-0.207953	0.0150287	0.117883	0.0789546
O55131	Septin-7 OS=Mus musculus OX=10090 GN=Sept7 PE=1 SV=1	0	46	18	0	44	19	0	49	23	-0.158139	0.151397	0.465145	0.143866	0.177222	-0.1963	0.289248	0.23606	0.0198892	0.131696	-0.176932	-0.066248	0.0429835	0.136657	0.0147858
P52332	Tyrosine-protein kinase JAK1 OS=Mus musculus OX=10090 GN=Jak1 PE=1 SV=1	0	22	18	0	27	19	0	34	23	0.216524	0.123599	0.197185	0.169143	-0.0376728	0.206997	0.282569	0.164706	-0.00243104	-0.0126164	0.213289	0.362527	0.174156	0.0895769	0.0205509
A2ALU4	Protein Shroom2 OS=Mus musculus OX=10090 GN=Shroom2 PE=1 SV=1	0	20	14	0	22	19	0	29	23	0.366497	0.212616	0.196985	0.0769519	-0.1132	0.499035	0.260469	0.153159	-0.211032	-0.188461	0.567746	0.504178	0.418843	0.287719	-0.0695303
O70589	Peripheral plasma membrane protein CASK OS=Mus musculus OX=10090 GN=Cask PE=1 SV=2	0	25	22	0	26	18	0	30	23	-0.464462	-0.620402	-0.615749	-0.347221	0.102791	-0.559909	-0.584077	-0.454637	-0.200156	0.108129	-0.891703	-0.859159	-0.830692	-0.563871	-0.2138
P59325	Eukaryotic translation initiation factor 5 OS=Mus musculus OX=10090 GN=Eif5 PE=1 SV=1	0	37	20	0	36	18	0	41	23	0.103157	0.410523	0.370795	0.00896936	0.305428	0.128373	0.191239	-0.0490201	-0.120785	-0.216454	0.379674	0.519535	0.265546	0.086341	-0.0357211
Q91WG2	Rab GTPase-binding effector protein 2 OS=Mus musculus OX=10090 GN=Rabep2 PE=1 SV=3	0	25	18	0	21	18	0	35	23	-0.0531417	-0.0693076	0.151665	0.253435	0.000464108	-0.189331	-0.134958	0.0352541	0.113271	-0.0519365	-0.187649	-0.153207	0.0529564	0.121587	-0.0324066
Q9WU40	Inner nuclear membrane protein Man1 OS=Mus musculus OX=10090 GN=Lemd3 PE=1 SV=2	0	18	16	0	23	18	0	29	23	0.182009	0.02955	0.114156	0.140163	-0.23513	0.150793	0.187696	0.10712	-0.047595	-0.0281793	0.291162	0.301867	0.271637	0.156064	0.0320724
Q8BX17	Gem-associated protein 5 OS=Mus musculus OX=10090 GN=Gemin5 PE=1 SV=2	0	15	13	0	19	18	0	24	23	0.47611	0.494089	0.130975	0.0471134	0.182991	0.638742	0.677482	0.205986	0.0687254	0.0233381	0.921357	1.05983	0.665542	0.253646	0.00234493
Q91WM1	Spermatid perinuclear RNA-binding protein OS=Mus musculus OX=10090 GN=Strbp PE=1 SV=1	0	34	21	0	34	17	0	40	23	0.115112	-0.423692	-0.377002	-0.333882	-0.350879	0.247991	-0.057679	-0.0355131	-0.324627	-0.0345102	0.155906	0.114469	0.0277445	-0.0420101	-0.18481
O35382	Exocyst complex component 4 OS=Mus musculus OX=10090 GN=Exoc4 PE=1 SV=2	0	28	19	0	23	17	0	31	23	0.112882	0.192874	0.278945	0.0327353	-0.0497593	-0.00681999	0.228642	0.223531	0.138847	0.183701	-0.158765	-0.0737451	-0.0734595	0.0256722	0.029907
Q9JJY3	Sphingomyelin phosphodiesterase 3 OS=Mus musculus OX=10090 GN=Smpd3 PE=1 SV=1	0	26	19	0	25	17	0	39	23	0.0171281	-0.504072	0.00772445	0.22	0.0363523	0.0610021	-0.120349	0.244331	0.53936	0.169953	-0.188916	-0.291919	-0.0713502	0.0162411	-0.0336677
A2AI08	Taperin OS=Mus musculus OX=10090 GN=Tprn PE=1 SV=1	0	29	17	0	30	17	0	32	23	-0.0833638	0.173497	0.344253	0.437111	-0.0457733	0.0252188	0.36067	0.316244	0.403132	0.0861384	0.0013913	0.0591817	0.211631	0.298765	0.0184784
Q9ERA6	Tuftelin-interacting protein 11 OS=Mus musculus OX=10090 GN=Tfip11 PE=1 SV=1	0	14	11	0	23	17	0	30	23	0.224461	0.194067	0.186969	0.552787	0.461813	0.267081	0.234086	0.0988553	0.127323	0.136805	0.351696	0.401712	0.259232	0.132874	0.0706276
Q8CIM8	Integrator complex subunit 4 OS=Mus musculus OX=10090 GN=Ints4 PE=1 SV=1	0	23	18	0	19	16	0	28	23	0.740031	0.451377	0.299821	0.570162	0.250627	0.226635	0.24563	0.234183	0.284891	0.0502812	0.267285	0.385189	0.286274	0.176762	0.091683
Q921T2	Torsin-1A-interacting protein 1 OS=Mus musculus OX=10090 GN=Tor1aip1 PE=1 SV=3	0	39	17	0	33	16	0	51	23	0.0882999	0.217369	0.134764	-0.00724465	-0.363357	0.335392	0.348808	0.234	0.321857	0.0606575	0.254047	0.228112	0.260925	0.157804	0.0149888
P49718	DNA replication licensing factor MCM5 OS=Mus musculus OX=10090 GN=Mcm5 PE=1 SV=1	0	21	16	0	26	16	0	30	23	0.572484	0.836409	0.396773	0.0349481	0.491662	0.968717	0.98153	0.345999	0.0345765	0.0910398	1.15972	1.49906	0.900141	0.111258	-0.0607489
Q6ZQH8	Nucleoporin NUP188 homolog OS=Mus musculus OX=10090 GN=Nup188 PE=1 SV=2	0	16	14	0	24	16	0	29	23	0.344874	0.165518	0.0959851	0.141987	-0.0303267	0.452296	0.281704	0.185014	0.076933	0.163792	0.407225	0.548134	0.280114	0.126136	0.13482
Q3U0M1	Trafficking protein particle complex subunit 9 OS=Mus musculus OX=10090 GN=Trappc9 PE=1 SV=2	0	12	11	0	19	16	0	25	23	-0.226546	-0.0563542	0.106995	0.910465	0.373919	-0.37392	-0.152434	0.0759671	0.203571	0.182464	-0.473924	-0.548783	-0.303433	0.00445812	-0.0391072
Q8CDG3	Deubiquitinating protein VCIP135 OS=Mus musculus OX=10090 GN=Vcpip1 PE=1 SV=1	0	22	19	0	19	15	0	28	23	0.20299	0.627503	0.535674	0.345689	0.327525	0.197503	0.28617	0.00162184	0.359644	0.200261	0.382841	0.624128	0.37816	0.281302	-0.00350059
Q6ZPE2	Myotubularin-related protein 5 OS=Mus musculus OX=10090 GN=Sbf1 PE=1 SV=2	0	21	19	0	15	13	0	28	23	0.0568708	0.186152	0.309233	0.409551	0.0594032	0.0329203	0.179831	0.278216	0.298895	0.127511	0.0832877	0.106703	0.221512	0.245754	0.0482989
P33174	Chromosome-associated kinesin KIF4 OS=Mus musculus OX=10090 GN=Kif4 PE=1 SV=3	0	20	13	0	12	10	0	29	23	1.25527	1.49424	0.400753	-0.27485	0.0338465	1.81113	1.23056	-0.0397863	-0.325054	-0.279125	1.78862	2.05485	1.20773	0.257083	-0.0537346
A2AFS3	UPF0577 protein KIAA1324 OS=Mus musculus OX=10090 GN=Kiaa1324 PE=1 SV=1	0	39	25	0	42	27	0	39	22	-0.254403	-1.02178	-1.2597	-0.608249	-0.230022	-0.0518478	-0.820705	-0.638892	-0.603417	-0.090104	-0.0284344	-0.258779	-0.157235	-0.256524	0.227376
Q811D0	Disks large homolog 1 OS=Mus musculus OX=10090 GN=Dlg1 PE=1 SV=1	0	44	26	0	59	26	0	51	22	-0.24906	-0.408598	-0.365329	0.158475	0.012865	-0.207252	-0.318448	-0.185142	-0.0433922	0.0358206	-0.430034	-0.479757	-0.397101	-0.342261	-0.185311
Q61598	Rab GDP dissociation inhibitor beta OS=Mus musculus OX=10090 GN=Gdi2 PE=1 SV=1	0	110	24	0	145	26	0	88	22	-0.199272	0.0638704	0.296583	0.104445	0.373263	-0.365103	0.00793617	0.076012	0.00575291	-0.0500761	-0.44767	-0.286281	-0.0414227	0.0676289	-0.0692828
Q9WV91	Prostaglandin F2 receptor negative regulator OS=Mus musculus OX=10090 GN=Ptgfrn PE=1 SV=2	0	23	17	0	34	25	0	30	22	-0.0782164	-0.21199	-0.0847617	0.0855113	-0.27541	0.164827	-0.0439889	0.12963	0.196557	0.119461	0.067077	0.0344674	-0.0171477	0.0131399	0.0449738
Q9WVC8	Chloride anion exchanger OS=Mus musculus OX=10090 GN=Slc26a3 PE=1 SV=1	0	35	20	0	57	24	0	54	22	-1.56238	-1.42335	-1.3501	-0.958689	-0.423413	-1.27575	-1.20846	-0.948418	-0.749199	-0.223866	-2.04728	-2.42611	-1.90272	-1.62268	-0.651063
Q9QXY1	Tight junction protein ZO-3 OS=Mus musculus OX=10090 GN=Tjp3 PE=1 SV=1	0	39	27	0	39	23	0	42	22	0.201536	0.0556798	0.27095	0.567527	0.19495	0.175942	0.177854	0.288037	0.407321	0.192563	0.0517772	0.038756	0.0946156	0.162459	0.00908046
Q80YR5	Scaffold attachment factor B2 OS=Mus musculus OX=10090 GN=Safb2 PE=1 SV=2	0	66	23	0	50	23	0	53	22	0.306082	-0.0279651	-0.128914	-0.318147	-0.335916	0.538289	0.108845	-0.0613413	-0.211722	-0.162231	0.524345	0.409907	0.242961	0.0654658	-0.14981
Q9D154	Leukocyte elastase inhibitor A OS=Mus musculus OX=10090 GN=Serpinb1a PE=1 SV=1	0	252	23	0	302	23	0	281	22	-0.428295	-0.210106	0.320956	0.275832	0.468639	-0.738215	-0.22062	0.1118	0.363732	0.17961	-0.913236	-0.881832	-0.328831	0.117434	0.0328499
Q80UJ7	Rab3 GTPase-activating protein catalytic subunit OS=Mus musculus OX=10090 GN=Rab3gap1 PE=1 SV=4	0	25	22	0	27	23	0	27	22	0.0991392	0.184602	0.323102	0.255925	0.178573	0.0207988	0.167186	0.221026	0.0958584	0.0405933	0.0147811	0.0874357	0.0277189	0.0874137	-0.0655788
P40124	Adenylyl cyclase-associated protein 1 OS=Mus musculus OX=10090 GN=Cap1 PE=1 SV=4	0	107	21	0	142	23	0	112	22	-0.212337	0.455994	0.634217	0.665154	0.514893	-0.19279	0.189598	0.293019	0.409447	0.196149	-0.207603	-0.0638059	0.131064	0.335289	0.0842261
Q91ZJ5	UTP--glucose-1-phosphate uridylyltransferase OS=Mus musculus OX=10090 GN=Ugp2 PE=1 SV=3	0	53	21	0	47	22	0	53	22	-0.25539	-0.074025	0.179943	0.0493567	-0.0902856	-0.450372	-0.0937839	0.0528362	0.180424	0.0320291	-0.312484	-0.31526	0.0741735	0.266296	0.0893754
Q9D816	Cytochrome P450 2C55 OS=Mus musculus OX=10090 GN=Cyp2c55 PE=1 SV=1	0	194	20	0	159	22	0	96	22	-0.68186	-0.970269	-2.90553	-2.00503	-1.13638	-0.952169	-1.46623	-1.52134	-1.32909	-0.211034	-1.60311	-2.18972	-1.1752	-0.861478	0.0777013
Q5SSL4	Active breakpoint cluster region-related protein OS=Mus musculus OX=10090 GN=Abr PE=1 SV=1	0	28	18	0	41	22	0	36	22	-0.21353	-0.154822	0.0231824	-0.200475	-0.0018188	-0.400581	-0.134876	0.0938439	-0.0795901	0.0569259	-0.532622	-0.488509	-0.138339	-0.021291	-0.0406452
O35639	Annexin A3 OS=Mus musculus OX=10090 GN=Anxa3 PE=1 SV=4	0	77	24	0	50	21	0	75	22	-1.25372	-0.614844	0.278872	0.316044	-0.0516125	-1.32768	-0.539491	-0.095451	0.186808	0.036381	-1.28427	-1.37407	-0.777685	-0.36631	-0.110714
Q9DBS5	Kinesin light chain 4 OS=Mus musculus OX=10090 GN=Klc4 PE=1 SV=1	0	53	23	0	66	21	0	68	22	-0.107361	0.0112173	0.427692	0.258004	0.0773667	-0.0716575	-0.0375739	0.0601716	-0.0589855	-0.213844	-0.108236	-0.128341	0.0914112	0.164191	-0.015939
Q9Z1X4	Interleukin enhancer-binding factor 3 OS=Mus musculus OX=10090 GN=Ilf3 PE=1 SV=2	0	49	23	0	42	21	0	53	22	0.0513013	-0.195445	-0.196581	-0.119715	-0.0279939	0.278743	-0.0844632	-0.0952145	0.00763302	0.130728	0.188955	0.12918	0.00660877	-0.064169	-0.237628
Q6Y7W8	GRB10-interacting GYF protein 2 OS=Mus musculus OX=10090 GN=Gigyf2 PE=1 SV=2	0	36	22	0	31	21	0	34	22	0.6553	0.685013	0.491294	0.0874806	0.147883	0.696158	0.410066	0.160854	-0.169251	-0.0848996	0.681948	0.77622	0.464371	0.173916	-0.166322
O88569	Heterogeneous nuclear ribonucleoproteins A2/B1 OS=Mus musculus OX=10090 GN=Hnrnpa2b1 PE=1 SV=2	0	470	22	0	449	21	0	463	22	0.184741	0.040082	0.0640538	0.184232	0.0552047	0.32176	0.162275	0.150305	0.0471116	0.0901414	0.340533	0.0622007	0.0395941	0.110391	-0.225127
Q80UM3	N-alpha-acetyltransferase 15, NatA auxiliary subunit OS=Mus musculus OX=10090 GN=Naa15 PE=1 SV=1	0	28	22	0	36	21	0	36	22	0.208039	0.642754	0.687612	0.277525	0.433432	0.209897	0.539559	0.376366	0.363214	0.177837	0.224513	0.546764	0.417622	0.31371	-0.00698267
P05064	Fructose-bisphosphate aldolase A OS=Mus musculus OX=10090 GN=Aldoa PE=1 SV=2	0	682	22	0	566	21	0	587	22	-0.299881	0.254588	0.461173	0.536639	0.117978	-0.329806	0.0662788	-0.00670433	0.40296	0.136327	-0.317878	-0.19607	-0.0363479	0.150065	-0.0681263
Q9CY58	Plasminogen activator inhibitor 1 RNA-binding protein OS=Mus musculus OX=10090 GN=Serbp1 PE=1 SV=2	0	98	21	0	97	21	0	114	22	0.420163	0.512194	0.544625	0.388552	0.314253	0.59756	0.486078	0.0611529	-0.0204506	-0.133877	0.731889	0.890174	0.645315	0.423426	-0.0480915
Q9D2R0	Acetoacetyl-CoA synthetase OS=Mus musculus OX=10090 GN=Aacs PE=1 SV=1	0	41	21	0	37	21	0	35	22	0.490307	0.813343	1.10321	1.01306	0.38764	0.36122	0.706717	0.713522	0.654515	0.0515182	0.669943	0.970969	1.02016	0.923436	0.309504
Q9D7B6	Isobutyryl-CoA dehydrogenase, mitochondrial OS=Mus musculus OX=10090 GN=Acad8 PE=1 SV=2	0	42	21	0	49	21	0	50	22	-0.481483	-1.03048	-0.935356	-0.316613	-0.234189	-0.676739	-0.90492	-0.482691	-0.154567	0.0405359	-1.0556	-1.21019	-0.888872	-0.558491	-0.011072
Q9WTS2	Alpha-(1,6)-fucosyltransferase OS=Mus musculus OX=10090 GN=Fut8 PE=1 SV=2	0	40	20	0	30	21	0	37	22	0.290887	-0.0989491	0.190568	0.388945	-0.0517055	0.362266	0.177462	0.280971	0.464944	0.223599	0.297013	0.14307	0.267525	0.24557	0.0639056
Q9DBG6	Dolichyl-diphosphooligosaccharide--protein glycosyltransferase subunit 2 OS=Mus musculus OX=10090 GN=Rpn2 PE=1 SV=1	0	148	19	0	164	21	0	125	22	0.362412	0.0139618	-0.027176	0.036293	0.00158456	0.39151	0.327489	0.232168	0.129947	-0.00702204	0.556995	0.491828	0.400071	0.308264	0.265768
Q91YN5	UDP-N-acetylhexosamine pyrophosphorylase OS=Mus musculus OX=10090 GN=Uap1 PE=1 SV=1	0	48	19	0	42	21	0	44	22	0.294909	0.410776	0.355649	0.251131	-0.00387242	0.144458	0.272562	0.182119	0.268381	-0.0133003	0.28535	0.247461	0.316078	0.263814	0.0622616
Q8CHT0	Delta-1-pyrroline-5-carboxylate dehydrogenase, mitochondrial OS=Mus musculus OX=10090 GN=Aldh4a1 PE=1 SV=3	0	34	18	0	36	21	0	39	22	-0.580489	-0.859934	-0.891931	-0.401018	-0.478005	-0.552416	-0.696872	-0.335661	-0.0468423	0.130449	-0.966778	-1.1405	-0.881025	-0.602007	-0.148895
O08715	A-kinase anchor protein 1, mitochondrial OS=Mus musculus OX=10090 GN=Akap1 PE=1 SV=4	0	48	25	0	38	20	0	36	22	0.390102	0.118862	0.116893	0.112764	-0.349071	0.661538	0.300086	0.0775727	-0.249393	-0.253377	0.617025	0.460042	0.445533	0.206781	-0.0967876
P53657	Pyruvate kinase PKLR OS=Mus musculus OX=10090 GN=Pklr PE=1 SV=1	0	97	23	0	62	20	0	58	22	-0.259353	-0.121577	0.370994	0.329577	0.746579	-0.527976	-0.0907809	0.225184	0.411188	0.140739	-0.595472	-0.489732	-0.0128661	0.235023	0.10603
Q8VCF1	Soluble calcium-activated nucleotidase 1 OS=Mus musculus OX=10090 GN=Cant1 PE=2 SV=1	0	40	22	0	43	20	0	56	22	0.0816258	-0.0280989	0.109049	0.305793	-0.186532	0.0547507	0.0119314	0.16955	0.240392	0.119388	0.0826361	-0.1235	0.0269681	0.150846	0.114098
Q9DC61	Mitochondrial-processing peptidase subunit alpha OS=Mus musculus OX=10090 GN=Pmpca PE=1 SV=1	0	28	20	0	38	20	0	38	22	0.271899	0.232866	0.19454	-0.00489176	-0.225377	0.423379	0.455835	0.127372	0.116779	-0.0476126	0.641941	0.670136	0.475195	0.393144	0.215741
P14148	60S ribosomal protein L7 OS=Mus musculus OX=10090 GN=Rpl7 PE=1 SV=2	0	95	19	0	133	20	0	159	22	0.412479	0.556414	0.45057	0.351435	0.112226	0.528629	0.627992	0.272622	0.241741	-0.0229691	0.766884	0.854224	0.599422	0.376081	0.133651
Q8C7X2	ER membrane protein complex subunit 1 OS=Mus musculus OX=10090 GN=Emc1 PE=1 SV=1	0	27	19	0	40	20	0	39	22	0.288328	0.0209977	-0.0917203	-0.27293	-0.30681	0.37435	0.359836	0.199823	0.122248	-0.0303012	0.435988	0.455632	0.278242	0.117413	0.109839
O35129	Prohibitin-2 OS=Mus musculus OX=10090 GN=Phb2 PE=1 SV=1	0	134	19	0	153	20	0	139	22	0.136592	-0.325261	-0.370933	-0.240544	-0.17452	0.0589932	-0.0735504	-0.12322	-0.0166025	0.000981592	-0.0378969	-0.0250692	-0.101048	-0.147775	0.0428057
O70400	PDZ and LIM domain protein 1 OS=Mus musculus OX=10090 GN=Pdlim1 PE=1 SV=4	0	245	19	0	204	20	0	175	22	-0.528934	-0.366244	-0.0335073	-0.139066	0.0784881	-0.543528	-0.410132	-0.203173	-0.185191	-0.0257894	-0.575871	-0.508466	-0.242382	0.0615144	0.0493639
Q7TPD0	Integrator complex subunit 3 OS=Mus musculus OX=10090 GN=Ints3 PE=1 SV=2	0	16	12	0	29	20	0	32	22	0.231299	0.0746083	0.125764	0.0734229	-0.0476485	0.298603	0.329096	0.138976	0.084686	0.0194185	0.398876	0.414109	0.320657	0.122059	0.0181647
Q0P678	Zinc finger CCCH domain-containing protein 18 OS=Mus musculus OX=10090 GN=Zc3h18 PE=1 SV=1	0	37	24	0	29	19	0	32	22	0.288342	0.0535808	-0.0788119	-0.187955	-0.136915	0.492661	0.15372	-0.0985602	-0.0525077	-0.00861367	0.4754	0.441455	0.271309	0.0132144	-0.101238
D3YXK2	Scaffold attachment factor B1 OS=Mus musculus OX=10090 GN=Safb PE=1 SV=2	0	77	24	0	55	19	0	62	22	0.312197	-0.0385792	-0.107291	-0.277201	-0.250656	0.474151	0.0896351	-0.0973175	-0.250483	-0.207333	0.371624	0.334706	0.200755	0.0438777	-0.19739
Q8BWT1	3-ketoacyl-CoA thiolase, mitochondrial OS=Mus musculus OX=10090 GN=Acaa2 PE=1 SV=3	0	344	24	0	221	19	0	213	22	-0.427463	-0.979577	-1.25256	-0.825948	-0.344994	-0.784371	-1.07393	-0.771973	-0.5643	-0.0655861	-1.14861	-1.24894	-0.98524	-0.718151	-0.123882
Q9WUA2	Phenylalanine--tRNA ligase beta subunit OS=Mus musculus OX=10090 GN=Farsb PE=1 SV=2	0	30	22	0	34	19	0	34	22	0.270093	0.224486	0.252592	0.526485	0.365331	0.378082	0.446074	0.339186	0.278073	0.254827	0.221721	0.380359	0.191116	0.208705	-0.0959078
Q76MZ3	Serine/threonine-protein phosphatase 2A 65 kDa regulatory subunit A alpha isoform OS=Mus musculus OX=10090 GN=Ppp2r1a PE=1 SV=3	0	111	22	0	127	19	0	113	22	-0.310774	0.040648	0.198307	0.283336	0.236179	-0.377398	-0.0383456	0.0348971	0.117662	0.0906585	-0.319528	-0.22838	-0.069662	0.0973199	-0.0184474
Q64516	Glycerol kinase OS=Mus musculus OX=10090 GN=Gk PE=1 SV=2	0	34	20	0	34	19	0	38	22	-0.262668	-0.122074	0.495189	0.529393	0.961152	-0.380448	0.289794	0.232298	0.590114	0.168416	-0.36307	-0.560678	-0.426813	-0.269662	-0.147439
Q8CGY8	UDP-N-acetylglucosamine--peptide N-acetylglucosaminyltransferase 110 kDa subunit OS=Mus musculus OX=10090 GN=Ogt PE=1 SV=2	0	27	18	0	27	19	0	32	22	0.293592	0.342924	0.180152	0.0708201	0.223871	0.368175	0.367609	0.0810451	-0.00571905	-0.014033	0.484737	0.609482	0.389801	0.171216	0.0433666
Q9CZN7	Serine hydroxymethyltransferase, mitochondrial OS=Mus musculus OX=10090 GN=Shmt2 PE=1 SV=1	0	29	17	0	44	19	0	45	22	0.975932	1.06458	0.758232	0.452583	-0.0044625	1.33508	1.30104	0.543516	0.421695	0.0423904	1.66227	1.95843	1.36854	0.697487	0.267611
Q640M1	U3 small nucleolar RNA-associated protein 14 homolog A OS=Mus musculus OX=10090 GN=Utp14a PE=1 SV=1	0	16	13	0	26	19	0	32	22	1.0637	0.978716	0.0414929	-0.133695	-0.0365126	1.64673	1.10267	0.133217	-0.312546	-0.212195	1.95738	2.14923	1.25571	0.228911	-0.130228
Q99MD9	Nuclear autoantigenic sperm protein OS=Mus musculus OX=10090 GN=Nasp PE=1 SV=2	0	43	24	0	30	18	0	37	22	0.160752	0.392832	0.390187	-0.0224774	0.39408	0.53981	0.41795	0.159583	-0.162119	-0.222756	0.716017	0.997409	0.666977	0.142488	-0.112813
Q8VHE0	Translocation protein SEC63 homolog OS=Mus musculus OX=10090 GN=Sec63 PE=1 SV=4	0	34	21	0	31	18	0	34	22	0.625241	0.505158	0.286526	0.148563	0.102308	0.555152	0.506137	0.153149	0.0747182	-0.027589	1.04612	1.1059	0.830749	0.565684	0.267014
Q00612	Glucose-6-phosphate 1-dehydrogenase X OS=Mus musculus OX=10090 GN=G6pdx PE=1 SV=3	0	52	21	0	50	18	0	45	22	0.236039	0.948129	1.08178	0.789502	0.401992	0.110911	0.698233	0.714871	0.741752	0.233815	0.165441	0.367695	0.478486	0.460423	-0.0168045
Q9WVE8	Protein kinase C and casein kinase substrate in neurons protein 2 OS=Mus musculus OX=10090 GN=Pacsin2 PE=1 SV=1	0	49	21	0	42	18	0	47	22	-0.497103	-0.111446	0.0632953	0.167677	0.212639	-0.650215	-0.34848	-0.242534	-0.0358739	0.0360372	-0.793822	-0.711213	-0.449454	-0.239764	-0.152168
Q8R1Q8	Cytoplasmic dynein 1 light intermediate chain 1 OS=Mus musculus OX=10090 GN=Dync1li1 PE=1 SV=1	0	35	20	0	47	18	0	44	22	-0.261416	0.237475	0.403925	0.107162	0.160078	-0.304078	0.135426	0.210681	0.208372	0.153497	-0.27717	-0.142016	-0.00235877	0.114836	0.0506263
Q99JX7	Nuclear RNA export factor 1 OS=Mus musculus OX=10090 GN=Nxf1 PE=1 SV=3	0	24	19	0	28	18	0	32	22	0.343162	0.146191	-0.0905379	-0.131502	-0.115818	0.555209	0.326911	0.0951295	-0.0916232	-0.0165119	0.506597	0.561221	0.334636	0.083416	-0.0841887
Q9R111	Guanine deaminase OS=Mus musculus OX=10090 GN=Gda PE=1 SV=1	0	28	18	0	34	18	0	33	22	0.707061	1.40964	0.960911	0.833367	1.27079	0.668389	1.10852	0.943421	1.28191	0.391522	0.73607	0.97606	0.668582	0.979616	0.325272
Q3TRM4	Neuropathy target esterase OS=Mus musculus OX=10090 GN=Pnpla6 PE=1 SV=2	0	25	19	0	24	17	0	28	22	0.178619	-0.164218	0.0585366	-0.0518059	-0.0629094	0.139156	0.0953936	0.159255	0.0952678	0.0473991	0.136151	0.0313045	0.132557	0.141628	0.0713514
Q8K4P0	pre-mRNA 3' end processing protein WDR33 OS=Mus musculus OX=10090 GN=Wdr33 PE=1 SV=1	0	25	18	0	24	17	0	31	22	0.368042	0.167503	0.0879896	0.301301	0.201258	0.598238	0.289104	0.0218789	0.151682	0.0072637	0.392317	0.442453	0.454882	0.2317	0.129775
Q9D0F3	Protein ERGIC-53 OS=Mus musculus OX=10090 GN=Lman1 PE=1 SV=1	0	102	17	0	60	17	0	58	22	0.266129	0.0509081	-0.0938908	-0.150135	0.0517596	0.421426	0.229658	0.0546758	-0.0214678	-0.113354	0.740246	0.644955	0.500343	0.282985	0.248305
Q7TQK5	Coiled-coil domain-containing protein 93 OS=Mus musculus OX=10090 GN=Ccdc93 PE=1 SV=1	0	21	14	0	25	17	0	34	22	0.0231321	0.0751697	0.178303	0.153442	0.170222	-0.271766	-0.0123177	0.0434768	0.143182	0.166299	-0.399725	-0.277662	-0.199083	-0.0699482	-0.0396178
Q3UKC1	Tax1-binding protein 1 homolog OS=Mus musculus OX=10090 GN=Tax1bp1 PE=1 SV=2	0	29	22	0	18	16	0	26	22	0.544503	0.351325	-0.0119283	-0.0599211	-0.140492	0.626395	0.234411	-0.0953932	0.0467933	-0.120018	0.75904	0.740138	0.333136	0.0891369	0.0449909
Q99MI1	ELKS/Rab6-interacting/CAST family member 1 OS=Mus musculus OX=10090 GN=Erc1 PE=1 SV=1	0	25	21	0	19	16	0	37	22	-0.0768845	0.117231	0.461909	0.309092	0.102358	0.0994288	0.187621	0.190602	0.0417172	0.0270255	0.125549	0.168956	0.204984	0.126645	-0.033719
Q922S4	cGMP-dependent 3',5'-cyclic phosphodiesterase OS=Mus musculus OX=10090 GN=Pde2a PE=1 SV=4	0	25	21	0	19	16	0	27	22	-0.191678	-0.595812	-1.32079	-1.00607	-0.74305	-0.0350975	-0.568549	-0.408984	-0.440415	0.0531438	0.0515266	-0.195136	-0.316283	-0.323646	0.248606
P43247	DNA mismatch repair protein Msh2 OS=Mus musculus OX=10090 GN=Msh2 PE=1 SV=1	0	27	20	0	23	16	0	25	22	0.203177	0.36361	0.0767426	-0.279521	0.239747	0.532488	0.437629	0.122892	-0.167449	-0.103291	0.673678	0.929837	0.467849	-0.0404489	-0.0619369
Q5I012	Putative sodium-coupled neutral amino acid transporter 10 OS=Mus musculus OX=10090 GN=Slc38a10 PE=1 SV=2	0	26	19	0	18	16	0	27	22	0.434768	0.133414	0.210447	0.0199109	-0.153329	0.900582	0.625333	0.296043	-0.0164973	-0.116697	0.955736	0.771419	0.746272	0.303595	0.238413
Q8BLN5	Lanosterol synthase OS=Mus musculus OX=10090 GN=Lss PE=1 SV=2	0	30	18	0	32	16	0	34	22	1.11813	1.12739	0.578501	0.724329	-0.0170981	0.928066	0.990883	0.408269	0.237772	-0.163076	1.58214	1.87478	1.31291	0.813267	0.390833
Q99PU8	ATP-dependent RNA helicase DHX30 OS=Mus musculus OX=10090 GN=Dhx30 PE=1 SV=1	0	20	16	0	20	16	0	28	22	0.61661	0.444376	0.201537	0.183975	-0.0564072	0.735506	0.630692	0.268431	0.253912	0.0418717	0.871554	0.971858	0.586589	0.312547	-0.010116
Q9Z1M8	Protein Red OS=Mus musculus OX=10090 GN=Ik PE=1 SV=2	0	26	16	0	24	16	0	36	22	0.522248	0.147903	-0.137207	-0.319224	-0.337708	0.781562	0.242585	-0.0987502	-0.26157	-0.184473	0.709831	0.721824	0.459639	0.0905564	-0.0899547
Q9DC23	DnaJ homolog subfamily C member 10 OS=Mus musculus OX=10090 GN=Dnajc10 PE=1 SV=2	0	32	22	0	25	15	0	36	22	0.636899	0.421396	0.31175	0.0206032	-0.47147	0.984169	0.797851	0.417259	-0.0176217	-0.147104	1.19386	1.14233	0.98625	0.614292	0.326018
Q9D4H1	Exocyst complex component 2 OS=Mus musculus OX=10090 GN=Exoc2 PE=1 SV=1	0	26	18	0	24	15	0	28	22	0.0620944	0.236356	0.217964	0.133271	0.0598607	-0.0216117	0.235489	0.306596	0.190795	0.185245	-0.201708	-0.125448	-0.0851838	0.046997	-0.0594071
Q8CFI0	E3 ubiquitin-protein ligase NEDD4-like OS=Mus musculus OX=10090 GN=Nedd4l PE=1 SV=2	0	30	15	0	25	15	0	31	22	0.0562127	-0.116023	-0.081629	0.123151	0.127761	-0.139679	-0.177401	-0.0557256	-0.0489553	0.0136865	-0.310057	-0.35454	-0.280595	-0.248332	-0.221669
B1AVY7	Kinesin-like protein KIF16B OS=Mus musculus OX=10090 GN=Kif16b PE=1 SV=1	0	17	15	0	15	14	0	27	22	-0.0674853	0.0055066	0.215743	0.156377	0.0734476	-0.0767325	0.0216318	0.101778	-0.272213	-0.186805	-0.0373989	-0.105197	-0.0299499	-0.00433903	-0.134463
Q5SSW2	Proteasome activator complex subunit 4 OS=Mus musculus OX=10090 GN=Psme4 PE=1 SV=1	0	13	11	0	16	14	0	27	22	0.16057	0.421254	0.631901	-0.0207676	0.037994	0.118013	0.545523	0.293056	0.163531	-0.202594	0.36469	0.517593	0.515098	0.438877	-0.0156093
O54692	Centromere/kinetochore protein zw10 homolog OS=Mus musculus OX=10090 GN=Zw10 PE=1 SV=3	0	29	19	0	24	13	0	33	22	0.327451	0.332087	0.198136	-0.00436073	-0.170453	0.484124	0.509449	0.32025	0.157687	0.0409165	0.604037	0.605917	0.400627	0.262899	0.0857019
P35601	Replication factor C subunit 1 OS=Mus musculus OX=10090 GN=Rfc1 PE=1 SV=2	0	12	11	0	10	9	0	26	22	0.722043	0.597808	0.109647	-0.203113	-0.134062	1.09033	0.689651	0.141746	-0.0508803	-0.121259	1.03182	1.22584	0.732682	0.122551	-0.0671388
Q7TMB8	Cytoplasmic FMR1-interacting protein 1 OS=Mus musculus OX=10090 GN=Cyfip1 PE=1 SV=1	0	52	34	0	50	34	0	56	21	-0.0754825	0.0748481	0.334608	0.255385	0.343013	-0.316373	0.0407964	0.233049	0.0495928	0.141757	-0.507614	-0.34698	-0.154593	-0.000685722	-0.0186407
Q8VI24	DNA-binding protein SATB2 OS=Mus musculus OX=10090 GN=Satb2 PE=1 SV=1	0	33	18	0	44	24	0	40	21	0.441662	0.105309	0.0621171	-0.130538	-0.606736	0.652	0.308945	0.131897	-0.0626521	-0.0712778	0.597936	0.615432	0.487147	0.156091	-0.0426858
Q60967	Bifunctional 3'-phosphoadenosine 5'-phosphosulfate synthase 1 OS=Mus musculus OX=10090 GN=Papss1 PE=1 SV=1	0	60	23	0	55	23	0	46	21	-0.851119	-0.70768	-0.461918	-0.338514	0.147038	-0.823425	-0.611712	-0.22287	-0.229511	0.0126883	-1.18347	-1.30545	-0.819872	-0.57887	-0.241172
Q9WTM5	RuvB-like 2 OS=Mus musculus OX=10090 GN=Ruvbl2 PE=1 SV=3	0	37	21	0	38	23	0	35	21	0.25072	0.229214	0.123694	0.0855511	0.12933	0.427131	0.285767	0.150576	0.164229	0.0515041	0.419606	0.553454	0.349775	0.165998	0.0889867
Q8CC35	Synaptopodin OS=Mus musculus OX=10090 GN=Synpo PE=1 SV=2	0	24	20	0	30	23	0	26	21	-0.434753	-0.397561	-0.178452	-0.0180378	-0.0979605	-0.669031	-0.359864	-0.187899	-0.136802	-0.0108034	-1.10089	-1.25009	-0.630564	-0.394033	-0.264585
Q8QZT1	Acetyl-CoA acetyltransferase, mitochondrial OS=Mus musculus OX=10090 GN=Acat1 PE=1 SV=1	0	291	25	0	352	22	0	353	21	-0.423128	-0.888818	-0.84057	-0.582307	-0.390151	-0.506577	-0.737544	-0.400045	-0.287502	-0.060652	-0.699556	-0.922356	-0.76189	-0.481981	-0.0511346
Q9D2V7	Coronin-7 OS=Mus musculus OX=10090 GN=Coro7 PE=1 SV=2	0	32	23	0	36	22	0	28	21	-0.214584	0.444972	0.379878	0.253653	0.527197	-0.372035	0.00896821	0.123874	0.187136	0.102868	-0.426307	-0.275202	0.0408831	0.13393	0.0333144
Q61207	Prosaposin OS=Mus musculus OX=10090 GN=Psap PE=1 SV=2	0	245	20	0	302	22	0	267	21	0.154282	0.00286813	0.174095	0.36084	-0.0740224	0.208136	0.0554373	0.237079	0.143503	-0.0148004	0.107126	0.115137	0.386422	0.226543	0.0300701
Q9WUM4	Coronin-1C OS=Mus musculus OX=10090 GN=Coro1c PE=1 SV=2	0	52	19	0	60	22	0	60	21	-0.13983	-0.0878834	0.0617736	-0.236739	0.00875363	-0.238047	0.124745	0.123324	-0.0931293	0.0462306	-0.347934	-0.316121	-0.180523	0.00612578	-0.0563354
Q6PB44	Tyrosine-protein phosphatase non-receptor type 23 OS=Mus musculus OX=10090 GN=Ptpn23 PE=1 SV=2	0	19	18	0	27	22	0	24	21	-0.37406	0.0245017	0.0530551	-0.0460339	-0.0114975	-0.488992	-0.0745614	-0.0478918	-0.0066657	0.116225	-0.548364	-0.433631	-0.274707	-0.228918	-0.0372307
Q3URE1	Acyl-CoA synthetase family member 3, mitochondrial OS=Mus musculus OX=10090 GN=Acsf3 PE=1 SV=2	0	21	15	0	28	22	0	31	21	-0.0169034	-0.411507	-0.496888	-0.189484	-0.237756	-0.0253848	-0.25871	-0.161358	0.0256645	0.0798032	-0.181189	-0.203457	-0.236277	-0.151796	-0.0651672
Q99KN9	Clathrin interactor 1 OS=Mus musculus OX=10090 GN=Clint1 PE=1 SV=2	0	58	24	0	45	21	0	48	21	0.111834	0.0321842	0.202211	-0.000405293	-0.00849585	0.108613	0.00938385	-0.100801	-0.220149	-0.0871374	-0.00381842	0.00790847	-0.024896	-0.0570603	-0.182393
P62814	V-type proton ATPase subunit B, brain isoform OS=Mus musculus OX=10090 GN=Atp6v1b2 PE=1 SV=1	0	46	22	0	75	21	0	58	21	-0.187843	0.0323619	0.270736	0.328907	0.106262	-0.266362	0.0316151	0.0842967	0.169032	0.00631323	-0.300889	-0.342862	-0.0761662	-0.0464647	0.0321405
Q09199	Beta-1,4 N-acetylgalactosaminyltransferase 2 OS=Mus musculus OX=10090 GN=B4galnt2 PE=2 SV=1	0	77	21	0	68	21	0	57	21	0.432541	-0.035419	-0.579251	-0.457942	-0.511692	0.243197	0.0835023	0.0456028	0.0362766	0.00170873	0.31105	0.387665	0.404152	0.428477	0.493025
P97371	Proteasome activator complex subunit 1 OS=Mus musculus OX=10090 GN=Psme1 PE=1 SV=2	0	163	21	0	119	21	0	120	21	0.232658	0.691224	0.993615	0.567037	0.31959	0.445182	0.777404	0.946829	0.821096	0.146313	0.383548	0.634766	0.949629	0.970208	0.153579
Q91VM9	Inorganic pyrophosphatase 2, mitochondrial OS=Mus musculus OX=10090 GN=Ppa2 PE=1 SV=1	0	98	21	0	112	21	0	96	21	-0.534532	-0.689638	-0.828701	-0.254644	-0.177326	-0.531415	-0.749356	-0.380995	-0.170944	0.0753943	-0.643139	-0.798057	-0.65534	-0.355687	-0.00748931
P70441	Na(+)/H(+) exchange regulatory cofactor NHE-RF1 OS=Mus musculus OX=10090 GN=Slc9a3r1 PE=1 SV=3	0	142	21	0	108	21	0	97	21	-0.606058	-0.286854	-0.167862	-0.0793381	0.621056	-0.831663	-0.512897	-0.338885	-0.172283	-0.0575915	-1.284	-1.13795	-0.644354	-0.410204	-0.248209
P56399	Ubiquitin carboxyl-terminal hydrolase 5 OS=Mus musculus OX=10090 GN=Usp5 PE=1 SV=1	0	45	20	0	38	21	0	38	21	-0.11886	0.281301	0.366145	0.287594	0.418606	-0.177153	0.0557631	0.118072	0.175933	0.0162048	-0.173647	-0.0401051	0.141152	0.0963556	-0.0607229
P68040	Receptor of activated protein C kinase 1 OS=Mus musculus OX=10090 GN=Rack1 PE=1 SV=3	0	125	19	0	140	21	0	149	21	0.415777	0.392067	0.592538	0.278123	0.428275	0.423721	0.557178	0.259944	0.115212	-0.0184592	0.584369	0.775459	0.543159	0.336921	0.00881878
Q9WVL3	Solute carrier family 12 member 7 OS=Mus musculus OX=10090 GN=Slc12a7 PE=1 SV=1	0	33	19	0	31	21	0	30	21	-0.124701	-0.328839	-0.158477	-0.202573	-0.121249	-0.113371	-0.183049	-0.0690121	-0.104197	-0.103475	-0.0527669	-0.132703	-0.0884546	0.00159956	0.0668456
Q80UM7	Mannosyl-oligosaccharide glucosidase OS=Mus musculus OX=10090 GN=Mogs PE=1 SV=1	0	34	16	0	46	21	0	53	21	0.245204	0.0294284	-0.155386	0.180632	-0.107507	0.361178	0.239808	0.102545	0.1258	0.05386	0.503187	0.448762	0.27822	0.157249	0.107306
P61979	Heterogeneous nuclear ribonucleoprotein K OS=Mus musculus OX=10090 GN=Hnrnpk PE=1 SV=1	0	168	21	0	199	20	0	206	21	0.124612	0.109719	-0.0481347	-0.0206497	-0.0472256	0.382818	0.202544	0.131023	0.050627	0.0793746	0.30553	0.275778	0.120275	0.0329146	-0.189549
Q8BYC6	Serine/threonine-protein kinase TAO3 OS=Mus musculus OX=10090 GN=Taok3 PE=1 SV=2	0	31	21	0	28	20	0	35	21	0.209608	0.301337	0.430792	0.249	0.335657	0.123137	0.337705	0.246047	0.389684	0.243164	0.125691	0.218101	0.185698	0.29514	0.0279059
Q5SFM8	RNA-binding protein 27 OS=Mus musculus OX=10090 GN=Rbm27 PE=1 SV=3	0	28	20	0	30	20	0	33	21	0.356376	0.222566	0.0828877	0.048138	-0.228244	0.488307	0.290727	0.0650118	-0.117811	-0.158591	0.546347	0.464443	0.378077	0.176393	0.0238942
Q0VBL3	RNA-binding protein 15 OS=Mus musculus OX=10090 GN=Rbm15 PE=1 SV=1	0	25	20	0	32	20	0	29	21	0.274094	0.269869	0.0456931	-0.147262	-0.204497	0.561793	0.367577	0.136217	-0.15942	-0.073127	0.514347	0.577036	0.40025	0.177764	-0.0186011
P70124	Serpin B5 OS=Mus musculus OX=10090 GN=Serpinb5 PE=1 SV=1	0	78	20	0	87	20	0	116	21	-0.587768	-0.331125	-0.0243696	0.166518	-0.0544824	-0.623385	-0.314129	-0.0801099	0.114927	0.149249	-0.628114	-0.676271	-0.356951	-0.0123848	0.110602
O08663	Methionine aminopeptidase 2 OS=Mus musculus OX=10090 GN=Metap2 PE=1 SV=1	0	56	19	0	49	20	0	53	21	0.588933	1.00439	1.029	0.636414	0.278771	0.521784	0.82482	0.52123	0.394843	0.0978149	0.668665	0.923065	0.603297	0.472317	-0.0574542
Q8BRF7	Sec1 family domain-containing protein 1 OS=Mus musculus OX=10090 GN=Scfd1 PE=1 SV=1	0	42	19	0	43	20	0	41	21	0.230746	0.0840666	0.0466009	-0.0603423	-0.196183	0.394209	0.35115	0.221475	0.0909981	0.0184941	0.398119	0.380279	0.302877	0.250117	0.0165843
Q8BWR8	Rhophilin-2 OS=Mus musculus OX=10090 GN=Rhpn2 PE=1 SV=2	0	24	18	0	33	20	0	32	21	-0.0378972	0.519145	0.807554	0.81036	0.344128	-0.0779409	0.409281	0.342503	0.461052	0.267961	-0.0763849	0.0125426	0.0820557	0.152395	-0.0790752
P42227	Signal transducer and activator of transcription 3 OS=Mus musculus OX=10090 GN=Stat3 PE=1 SV=2	0	33	17	0	33	20	0	42	21	0.402671	0.995524	0.755219	0.519179	0.544068	0.445896	0.762637	0.568034	0.326991	0.210102	0.384848	0.588816	0.44951	0.33255	-0.00108379
Q925J9	Mediator of RNA polymerase II transcription subunit 1 OS=Mus musculus OX=10090 GN=Med1 PE=1 SV=2	0	18	16	0	24	20	0	27	21	0.490218	0.369401	0.0337927	-0.33086	-0.24828	0.5728	0.558996	-0.080827	-0.0994662	-0.101048	0.760429	0.830554	0.489822	0.200528	-0.0399248
P60670	Nuclear protein localization protein 4 homolog OS=Mus musculus OX=10090 GN=Nploc4 PE=1 SV=3	0	22	16	0	30	20	0	30	21	0.068538	0.563631	0.470456	0.160396	0.206051	0.0899707	0.362284	0.166367	0.521473	0.393034	0.0731072	0.327235	0.200551	0.173503	0.0333466
O35643	AP-1 complex subunit beta-1 OS=Mus musculus OX=10090 GN=Ap1b1 PE=1 SV=2	0	80	22	0	93	19	0	108	21	-0.11549	-0.115709	-0.0640085	-0.101828	0.0183971	-0.219829	-0.180175	-0.0803126	-0.0144647	-0.00321406	-0.313103	-0.341623	-0.211874	-0.144456	-0.130883
Q7TN37	Transient receptor potential cation channel subfamily M member 4 OS=Mus musculus OX=10090 GN=Trpm4 PE=1 SV=1	0	33	21	0	33	19	0	37	21	0.165016	-0.060377	-0.13006	0.402551	0.349274	-0.0990504	-0.110362	0.00542714	0.210829	0.232771	-0.173152	-0.128553	-0.0270321	0.12232	0.0534116
Q9CRC8	Leucine-rich repeat-containing protein 40 OS=Mus musculus OX=10090 GN=Lrrc40 PE=1 SV=2	0	23	21	0	26	19	0	27	21	0.20886	0.567825	0.295788	0.0588576	0.251492	0.100509	0.284416	0.193002	0.123951	0.0929921	0.0813489	0.358535	0.0884711	0.0292981	-0.0671062
Q91ZT5	FYVE, RhoGEF and PH domain-containing protein 4 OS=Mus musculus OX=10090 GN=Fgd4 PE=1 SV=1	0	33	21	0	28	19	0	29	21	-0.183885	-0.0284325	0.0121046	0.215723	0.101709	-0.301748	-0.22989	-0.0894539	-0.0120319	0.020384	-0.423722	-0.450021	-0.33548	-0.111261	-0.148041
O08529	Calpain-2 catalytic subunit OS=Mus musculus OX=10090 GN=Capn2 PE=1 SV=4	0	33	20	0	32	19	0	40	21	-0.651721	0.148585	0.772036	0.826862	0.182765	-0.758655	-0.00160321	0.303152	0.484208	0.211205	-0.828243	-0.70351	-0.117856	0.0891965	-0.00380635
Q9JMH6	Thioredoxin reductase 1, cytoplasmic OS=Mus musculus OX=10090 GN=Txnrd1 PE=1 SV=3	0	62	19	0	54	19	0	66	21	-0.117278	0.0138169	0.310471	0.0323292	0.2417	-0.330219	0.110015	0.0666439	0.132621	-0.0450345	-0.358408	-0.204752	-0.00480529	0.0740493	-0.120851
P14576	Signal recognition particle 54 kDa protein OS=Mus musculus OX=10090 GN=Srp54 PE=1 SV=2	0	36	19	0	32	19	0	45	21	0.354883	0.557523	0.442024	0.228444	0.167738	0.443333	0.613114	0.424685	0.143091	0.0831266	0.58625	0.676697	0.417901	0.307523	0.0524387
Q9D6R2	Isocitrate dehydrogenase [NAD] subunit alpha, mitochondrial OS=Mus musculus OX=10090 GN=Idh3a PE=1 SV=1	0	270	24	0	255	18	0	275	21	-0.502518	-0.623259	-0.611627	-0.461322	-0.419372	-0.375301	-0.516648	-0.345329	-0.286726	-0.0666552	-0.580783	-0.749261	-0.669004	-0.532462	-0.104119
Q91XA2	Golgi membrane protein 1 OS=Mus musculus OX=10090 GN=Golm1 PE=1 SV=2	0	231	20	0	340	18	0	313	21	0.50778	0.0775202	0.518821	0.410538	-0.433318	0.5504	0.367383	0.524396	0.213043	-0.0621812	0.718296	0.426281	0.68713	0.583794	0.162432
P46978	Dolichyl-diphosphooligosaccharide--protein glycosyltransferase subunit STT3A OS=Mus musculus OX=10090 GN=Stt3a PE=1 SV=1	0	46	19	0	55	18	0	79	21	0.392863	-0.110125	-0.0818301	-0.235076	-0.168211	0.52234	0.392356	0.250314	-0.0197667	-0.0849976	0.634965	0.591491	0.445445	0.29756	0.230642
P06151	L-lactate dehydrogenase A chain OS=Mus musculus OX=10090 GN=Ldha PE=1 SV=3	0	375	19	0	301	18	0	291	21	-0.284002	0.0204161	0.142727	0.0598097	0.346187	-0.535843	-0.122783	-0.234447	0.0970239	0.0478414	-0.472114	-0.478634	-0.302865	-0.104651	-0.0833727
Q8BH59	Calcium-binding mitochondrial carrier protein Aralar1 OS=Mus musculus OX=10090 GN=Slc25a12 PE=1 SV=1	0	50	19	0	37	18	0	56	21	-0.585569	-0.841955	-0.337561	0.071927	-0.169303	-0.391205	-0.279037	-0.204067	0.0106741	0.110514	-0.46065	-0.635891	-0.404582	-0.402852	0.063751
Q5SV80	Unconventional myosin-XIX OS=Mus musculus OX=10090 GN=Myo19 PE=1 SV=1	0	24	18	0	22	18	0	25	21	0.0856258	-0.372487	-0.370033	-0.366773	-0.640177	0.0322323	0.0511166	0.0051242	-0.0653294	0.0904757	-0.139622	-0.215429	-0.206541	-0.237722	-0.0360081
P51855	Glutathione synthetase OS=Mus musculus OX=10090 GN=Gss PE=1 SV=1	0	58	18	0	52	18	0	41	21	-0.330616	-0.277791	0.0111081	0.0151985	-0.00168153	-0.653753	-0.303982	-0.150903	0.041479	-0.0484822	-0.720796	-0.622815	-0.258918	-0.0625642	0.0162112
Q8C0P5	Coronin-2A OS=Mus musculus OX=10090 GN=Coro2a PE=2 SV=1	0	58	17	0	51	18	0	67	21	0.177747	0.0632545	0.332289	0.352986	0.255203	-0.0664248	0.170986	0.188251	0.348722	0.171776	-0.149251	-0.0914176	0.0692767	0.255697	0.0451402
Q80U63	Mitofusin-2 OS=Mus musculus OX=10090 GN=Mfn2 PE=1 SV=3	0	22	17	0	29	18	0	27	21	-0.0254734	-0.320896	-0.123702	-0.174834	-0.207696	-0.0991362	0.0745055	0.173629	0.117802	0.107908	-0.162622	-0.243068	-0.0680534	0.0183022	0.0119239
P35123	Ubiquitin carboxyl-terminal hydrolase 4 OS=Mus musculus OX=10090 GN=Usp4 PE=1 SV=3	0	28	16	0	26	18	0	33	21	-0.207213	0.126588	0.221522	-0.105026	0.108103	-0.195575	0.136012	0.117424	0.145185	0.016227	-0.129029	0.0398552	-0.00834945	-0.0138735	-0.133879
Q9DAW6	U4/U6 small nuclear ribonucleoprotein Prp4 OS=Mus musculus OX=10090 GN=Prpf4 PE=1 SV=1	0	22	16	0	31	18	0	33	21	0.279527	0.146981	-0.0357106	-0.00481396	0.033426	0.324349	0.341446	0.0781122	-0.0601644	-0.0355216	0.469141	0.526434	0.281558	0.159503	-0.00465244
Q9QXG4	Acetyl-coenzyme A synthetase, cytoplasmic OS=Mus musculus OX=10090 GN=Acss2 PE=1 SV=2	0	28	15	0	32	18	0	30	21	-0.739046	-0.648441	-0.192842	-0.0153257	0.00673364	-0.884556	-0.65014	-0.132033	-0.108102	-0.107295	-1.01769	-1.01032	-0.557178	-0.347677	-0.220075
Q8QZV7	Integrator complex subunit 13 OS=Mus musculus OX=10090 GN=IntS13 PE=1 SV=2	0	14	13	0	19	18	0	25	21	0.0969978	0.00260139	0.0555242	0.350374	0.112216	0.276684	0.0818517	-0.0070861	0.347564	0.169553	0.291676	0.268556	0.210062	0.0531174	0.0391733
Q64464	Cytochrome P450 3A13 OS=Mus musculus OX=10090 GN=Cyp3a13 PE=1 SV=1	0	64	20	0	38	17	0	48	21	-0.00408212	-0.605185	-0.847259	-0.502329	0.297848	-0.771304	-0.584998	-0.265594	-0.0823999	0.0116602	-1.07411	-0.96816	-0.772728	-0.38731	-0.0694751
O09131	Glutathione S-transferase omega-1 OS=Mus musculus OX=10090 GN=Gsto1 PE=1 SV=2	0	138	20	0	137	17	0	109	21	-0.602447	-0.392578	-0.280595	-0.472403	-0.0124609	-1.01592	-0.65496	-0.421987	-0.260822	-0.133837	-1.17501	-1.14925	-0.792942	-0.404855	-0.198586
Q99KQ4	Nicotinamide phosphoribosyltransferase OS=Mus musculus OX=10090 GN=Nampt PE=1 SV=1	0	32	19	0	38	17	0	51	21	-0.0826984	0.555059	0.480721	0.348968	0.158216	-0.196187	0.346238	0.182463	0.345327	0.0162	-0.169516	0.146666	0.196637	0.223775	-0.17417
Q3U487	E3 ubiquitin-protein ligase HECTD3 OS=Mus musculus OX=10090 GN=Hectd3 PE=1 SV=2	0	24	19	0	24	17	0	34	21	-0.116137	0.138621	0.431751	0.359673	0.49766	-0.309313	0.113616	0.27472	0.273922	0.0400325	-0.250104	-0.269675	0.100209	0.258721	0.0407429
Q6PHU5	Sortilin OS=Mus musculus OX=10090 GN=Sort1 PE=1 SV=1	0	35	18	0	38	17	0	39	21	-0.259409	-0.70942	-0.255685	-0.305542	-0.455982	-0.0525045	-0.115727	0.213134	-0.122809	-0.0657182	-0.183292	-0.403808	-0.171428	-0.111885	0.0152644
Q8R5H1	Ubiquitin carboxyl-terminal hydrolase 15 OS=Mus musculus OX=10090 GN=Usp15 PE=1 SV=1	0	25	17	0	25	17	0	31	21	-0.24237	0.294094	0.253186	0.00348906	0.269995	-0.182335	0.156827	0.152964	0.21441	0.0611403	0.0193138	0.164844	0.132831	0.182662	-0.0301414
O09159	Lysosomal alpha-mannosidase OS=Mus musculus OX=10090 GN=Man2b1 PE=1 SV=4	0	25	17	0	25	17	0	34	21	-0.511598	-0.75208	-0.673258	-0.00165905	-0.220961	-0.620024	-0.663491	-0.163596	-0.0392398	-0.00715926	-0.908413	-1.00652	-0.62398	-0.366509	-0.152269
O70194	Eukaryotic translation initiation factor 3 subunit D OS=Mus musculus OX=10090 GN=Eif3d PE=1 SV=2	0	32	16	0	41	17	0	37	21	0.325042	0.498892	0.56106	0.265382	0.233318	0.382852	0.533272	0.430444	-0.0824051	-0.0400317	0.382416	0.599868	0.382657	0.312489	0.0595814
P29351	Tyrosine-protein phosphatase non-receptor type 6 OS=Mus musculus OX=10090 GN=Ptpn6 PE=1 SV=2	0	25	16	0	23	17	0	28	21	-0.500738	0.821471	0.236563	0.00183568	-0.0606279	-0.247587	0.35656	0.273716	0.27465	0.146088	-0.108522	-0.127751	0.0232262	0.0882898	0.128402
A2A8L5	Receptor-type tyrosine-protein phosphatase F OS=Mus musculus OX=10090 GN=Ptprf PE=1 SV=1	0	40	29	0	26	16	0	32	21	0.319402	-0.283577	-0.317709	-0.228921	-0.15557	0.200916	0.0316149	0.221394	-0.0256296	-0.00409493	-0.149668	-0.226755	-0.149681	-0.00951754	-0.0462661
Q9DCD0	6-phosphogluconate dehydrogenase, decarboxylating OS=Mus musculus OX=10090 GN=Pgd PE=1 SV=3	0	177	22	0	179	16	0	175	21	0.0736305	0.467923	0.849617	0.44417	0.335242	-0.160321	0.388485	0.394714	0.380019	0.109673	0.0271518	0.24605	0.418991	0.520357	0.158325
Q5F2E7	Nuclear fragile X mental retardation-interacting protein 2 OS=Mus musculus OX=10090 GN=Nufip2 PE=1 SV=1	0	40	21	0	26	16	0	39	21	0.904451	1.06148	0.708633	0.285547	-0.0559477	1.01329	0.750024	0.162819	-0.334678	-0.282929	1.18302	1.17442	0.684356	0.381928	-0.163402
P52431	DNA polymerase delta catalytic subunit OS=Mus musculus OX=10090 GN=Pold1 PE=1 SV=2	0	18	18	0	18	16	0	27	21	0.307866	0.229308	0.390354	0.481464	0.669558	0.359474	0.323067	0.281866	0.00511218	-0.0586914	0.647452	0.669067	0.583751	0.314347	0.0709518
P20444	Protein kinase C alpha type OS=Mus musculus OX=10090 GN=Prkca PE=1 SV=3	0	23	16	0	24	16	0	26	21	0.0932969	-0.00580171	0.0864623	-0.0371351	0.17491	-0.125335	0.136371	0.201871	0.0765908	-0.0688422	-0.118365	0.0145615	0.0465383	0.307494	0.053496
Q80XR2	Calcium-transporting ATPase type 2C member 1 OS=Mus musculus OX=10090 GN=Atp2c1 PE=1 SV=2	0	23	15	0	28	16	0	34	21	0.0251444	-0.318646	-0.464658	-0.407899	-0.551134	0.103301	-0.171759	-0.100378	-0.0693091	-0.025735	0.150659	0.162371	0.121295	0.0912655	0.118898
Q05793	Basement membrane-specific heparan sulfate proteoglycan core protein OS=Mus musculus OX=10090 GN=Hspg2 PE=1 SV=1	0	15	15	0	21	16	0	23	21	0.307847	-0.0423251	0.0729507	0.648158	0.232877	-0.579273	-0.583725	-0.353304	-0.220986	-0.331712	-0.259023	0.522848	0.571331	0.369711	0.665981
P70704	Phospholipid-transporting ATPase IA OS=Mus musculus OX=10090 GN=Atp8a1 PE=1 SV=2	0	18	14	0	25	16	0	37	21	0.123495	0.0313364	0.311667	0.277726	-0.315683	-0.0407725	0.0504211	0.289817	0.0867562	-0.112862	0.0689384	-0.0284592	0.18596	0.291607	0.0400541
Q9DBN5	Lon protease homolog 2, peroxisomal OS=Mus musculus OX=10090 GN=Lonp2 PE=1 SV=1	0	32	24	0	19	15	0	26	21	0.619775	0.468794	0.394453	0.429683	0.259324	0.763387	0.782248	0.524521	0.269201	-0.102111	0.737189	0.747106	0.609095	0.394631	0.0948538
E9Q4N7	AT-rich interactive domain-containing protein 1B OS=Mus musculus OX=10090 GN=Arid1b PE=1 SV=1	0	29	19	0	26	15	0	37	21	0.157778	0.00358857	-0.117648	0.0276934	-0.182616	0.16695	-0.0889858	-0.131231	-0.0136262	0.041889	0.252636	0.187891	0.176997	0.100439	-0.0261036
Q8CCB4	Vacuolar protein sorting-associated protein 53 homolog OS=Mus musculus OX=10090 GN=Vps53 PE=1 SV=1	0	21	19	0	21	15	0	30	21	-0.211705	0.020113	0.183049	0.199557	0.0587792	-0.145083	0.0517341	0.107896	0.498371	0.294489	-0.401662	-0.330445	-0.208309	-0.0952989	-0.0679131
Q99ME9	Nucleolar GTP-binding protein 1 OS=Mus musculus OX=10090 GN=Gtpbp4 PE=1 SV=3	0	17	14	0	19	15	0	24	21	1.26616	1.09009	0.400598	-0.157045	-0.0842197	1.40424	1.03058	0.25405	-0.134654	-0.137167	1.57666	1.78353	1.00742	0.318142	0.013636
P49717	DNA replication licensing factor MCM4 OS=Mus musculus OX=10090 GN=Mcm4 PE=1 SV=1	0	24	18	0	22	14	0	32	21	0.461495	0.699374	0.428925	0.139569	0.483443	0.967566	0.844718	0.190692	0.202767	0.114799	1.20845	1.56381	0.983406	0.10329	-0.0561609
Q9D4H2	GRIP and coiled-coil domain-containing protein 1 OS=Mus musculus OX=10090 GN=Gcc1 PE=1 SV=2	0	24	18	0	17	14	0	24	21	-0.0677749	0.228994	-0.0239887	-0.0210026	-0.258861	-0.0583379	-0.04036	0.0333246	-0.0301254	0.00833901	-0.263237	-0.202434	-0.120192	-0.186289	-0.111547
P59644	Phosphatidylinositol 4,5-bisphosphate 5-phosphatase A OS=Mus musculus OX=10090 GN=Inpp5j PE=1 SV=2	0	18	12	0	20	14	0	32	21	-0.638547	-0.414084	-0.164443	-0.0882605	-0.320781	-0.566891	-0.202348	-0.0644324	-0.0604146	-0.0333549	-0.929784	-0.932195	-0.465345	-0.277129	-0.176565
Q3TDD9	Protein phosphatase 1 regulatory subunit 21 OS=Mus musculus OX=10090 GN=Ppp1r21 PE=1 SV=2	0	20	17	0	19	13	0	25	21	-0.333974	0.0523489	0.343875	0.491618	0.431543	-0.359719	-0.0117383	0.0324512	0.256441	0.129572	-0.44566	-0.465882	-0.246242	-0.133662	-0.108659
Q8BRT1	CLIP-associating protein 2 OS=Mus musculus OX=10090 GN=Clasp2 PE=1 SV=1	0	20	16	0	20	13	0	30	21	0.302886	0.753417	0.58354	0.223126	0.15489	0.292727	0.423366	0.0944137	-0.0545872	-0.154172	0.47231	0.486428	0.445626	0.191644	-0.0887135
Q99MU3	Double-stranded RNA-specific adenosine deaminase OS=Mus musculus OX=10090 GN=Adar PE=1 SV=2	0	17	15	0	15	13	0	26	21	0.520113	0.888576	0.813799	0.637492	0.116528	0.68813	0.763973	0.608891	0.507822	0.136354	0.664822	0.736318	0.610899	0.53814	-0.0902679
Q9QXL2	Kinesin-like protein KIF21A OS=Mus musculus OX=10090 GN=Kif21a PE=1 SV=2	0	19	14	0	19	12	0	27	21	-0.463409	-0.375583	0.0074489	-0.195544	-0.0825324	-0.493627	-0.297237	-0.248783	-0.19393	-0.0761734	-0.464271	-0.486907	-0.35419	-0.244163	-0.0818549
Q8CHI8	E1A-binding protein p400 OS=Mus musculus OX=10090 GN=Ep400 PE=1 SV=3	0	8	8	0	15	12	0	23	21	1.10256	0.919769	0.36244	-0.00150994	0.127895	1.05617	0.642501	0.14262	-0.194476	-0.187726	0.830177	0.949387	0.546141	0.196355	0.0622961
Q61210	Rho guanine nucleotide exchange factor 1 OS=Mus musculus OX=10090 GN=Arhgef1 PE=1 SV=2	0	24	17	0	16	11	0	25	21	0.174425	0.900409	0.730905	0.701915	0.399885	0.401629	0.771185	0.46857	0.86855	0.266026	0.624598	0.895638	0.746717	0.503957	0.163965
Q05CL8	La-related protein 7 OS=Mus musculus OX=10090 GN=Larp7 PE=1 SV=2	0	18	14	0	18	11	0	26	21	0.268964	0.0144127	-0.153525	-0.27079	0.0979153	0.230353	0.216885	-0.0553625	-0.16751	-0.125962	0.263521	0.41201	0.199189	-0.0243525	-0.118393
P16406	Glutamyl aminopeptidase OS=Mus musculus OX=10090 GN=Enpep PE=1 SV=1	0	42	25	0	14	10	0	27	21	1.31977	0.580154	0.891083	0.722546	5.31297	-0.385528	0.353515	-0.309148	1.59744	-0.301395	0.209705	0.806982	0.43551	1.16819	0.793809
P54869	Hydroxymethylglutaryl-CoA synthase, mitochondrial OS=Mus musculus OX=10090 GN=Hmgcs2 PE=1 SV=2	0	494	20	0	382	23	0	290	20	0.157559	-0.780247	-2.84475	-2.11366	-1.37719	-0.507539	-1.139	-1.48994	-1.33338	-0.349743	-0.527746	-0.261813	-0.297245	-0.288136	0.114293
Q91Y97	Fructose-bisphosphate aldolase B OS=Mus musculus OX=10090 GN=Aldob PE=1 SV=3	0	83	20	0	76	23	0	57	20	-0.488173	-0.467386	-0.264386	-0.073092	1.45518	-0.873033	-0.695906	-0.251881	0.0332274	-0.0692244	-1.04536	-1.03627	-0.43812	0.066549	0.00929355
Q9WTX8	Mitotic spindle assembly checkpoint protein MAD1 OS=Mus musculus OX=10090 GN=Mad1l1 PE=1 SV=1	0	34	25	0	25	22	0	23	20	0.183036	0.102629	-0.127361	0.120068	-0.156398	0.417211	0.187226	0.00938103	0.0858429	-0.0512502	0.48885	0.4755	0.269763	0.0910156	0.10015
Q921F4	Heterogeneous nuclear ribonucleoprotein L-like OS=Mus musculus OX=10090 GN=Hnrnpll PE=1 SV=3	0	49	22	0	45	22	0	45	20	0.0333509	-0.115229	0.0314805	0.158364	0.154488	0.0929304	0.0473767	0.106828	0.13289	0.185941	-0.0490256	-0.00592877	0.00187643	0.026659	-0.15411
Q9QXX4	Calcium-binding mitochondrial carrier protein Aralar2 OS=Mus musculus OX=10090 GN=Slc25a13 PE=1 SV=1	0	60	22	0	69	22	0	58	20	-0.172365	-0.646135	-0.552036	-0.502019	-0.420489	-0.290732	-0.391417	-0.211447	-0.186754	0.00135782	-0.487291	-0.512802	-0.38088	-0.251776	-0.00356867
Q3TL44	NLR family member X1 OS=Mus musculus OX=10090 GN=Nlrx1 PE=1 SV=1	0	36	26	0	27	21	0	40	20	0.0551048	-0.136218	0.159633	0.294486	-0.266978	0.00591117	0.103357	0.377104	0.342893	0.217366	-0.192605	-0.276067	-0.132599	0.0782193	0.10568
P32067	Lupus La protein homolog OS=Mus musculus OX=10090 GN=Ssb PE=1 SV=1	0	37	24	0	41	21	0	41	20	0.305949	-0.0670024	-0.0798723	-0.176416	0.161679	0.37742	0.186922	-0.0237159	0.026801	-0.0119966	0.361819	0.407899	0.241651	0.00795351	-0.231079
O08553	Dihydropyrimidinase-related protein 2 OS=Mus musculus OX=10090 GN=Dpysl2 PE=1 SV=2	0	51	20	0	47	21	0	42	20	-0.142569	0.329385	0.517008	0.629445	0.30631	-0.122936	0.294782	0.282548	0.495678	0.266132	-0.248786	-0.0106859	0.196909	0.183474	0.135437
P80317	T-complex protein 1 subunit zeta OS=Mus musculus OX=10090 GN=Cct6a PE=1 SV=3	0	72	22	0	73	20	0	84	20	0.119023	0.374221	0.428365	0.277499	0.390686	0.160823	0.414332	0.210497	0.268147	0.0750315	0.2598	0.489996	0.364578	0.348933	0.0526987
Q8K2C7	Protein OS-9 OS=Mus musculus OX=10090 GN=Os9 PE=1 SV=2	0	36	21	0	29	20	0	31	20	0.555965	0.506324	0.136603	0.109273	0.076192	0.684337	0.39432	0.0750602	0.0420486	-0.313514	1.04479	0.972319	0.715011	0.423622	0.137428
P17182	Alpha-enolase OS=Mus musculus OX=10090 GN=Eno1 PE=1 SV=3	0	629	20	0	702	20	0	665	20	-0.232582	0.507333	0.651379	0.299063	0.215581	-0.27359	0.166996	0.156968	0.221435	0.136484	-0.286502	0.00957964	0.00343409	0.124778	0.0114088
Q8C0C7	Phenylalanine--tRNA ligase alpha subunit OS=Mus musculus OX=10090 GN=Farsa PE=1 SV=1	0	25	19	0	31	20	0	36	20	0.2617	0.359614	0.412279	0.597428	0.442725	0.358387	0.303211	0.278263	0.489609	0.379451	0.271033	0.406814	0.172322	0.2374	-0.0167917
Q8CC96	Uncharacterized protein C6orf222 homolog OS=Mus musculus OX=10090 PE=2 SV=1	0	25	19	0	28	20	0	26	20	-0.686588	-0.499333	-0.316329	-0.0431046	-0.316895	-0.792631	-0.498448	-0.30411	-0.179189	-0.0623507	-1.17834	-1.40959	-0.654418	-0.366476	-0.0168247
Q9DBG3	AP-2 complex subunit beta OS=Mus musculus OX=10090 GN=Ap2b1 PE=1 SV=1	0	80	18	0	103	20	0	105	20	0.148165	0.120521	0.0231147	0.105372	0.0860493	0.151412	0.0989622	0.0916123	0.118635	-0.00963861	0.179269	0.213278	0.158657	0.181917	-0.0264649
Q9WV80	Sorting nexin-1 OS=Mus musculus OX=10090 GN=Snx1 PE=1 SV=1	0	36	17	0	43	20	0	46	20	-0.195569	0.342412	0.310846	0.0561798	0.151594	-0.0551184	0.0813697	0.164328	0.0826109	0.0949574	-0.311841	-0.0642696	-0.0934177	-0.0876299	-0.103233
Q8CGZ0	Calcium homeostasis endoplasmic reticulum protein OS=Mus musculus OX=10090 GN=Cherp PE=1 SV=1	0	24	15	0	33	20	0	38	20	0.370378	0.281226	0.102952	-0.0360774	-0.227331	0.642005	0.258327	0.00356445	-0.22314	-0.146211	0.572202	0.579447	0.352429	0.0493439	-0.0482932
Q505F5	Leucine-rich repeat-containing protein 47 OS=Mus musculus OX=10090 GN=Lrrc47 PE=1 SV=1	0	36	23	0	29	19	0	41	20	-0.0766148	0.372219	0.438252	0.292434	0.278185	0.0653779	0.329108	0.28337	0.272494	0.130536	0.0379368	0.202469	0.159967	0.158056	-0.0564994
Q9D1A2	Cytosolic non-specific dipeptidase OS=Mus musculus OX=10090 GN=Cndp2 PE=1 SV=1	0	95	20	0	64	19	0	50	20	-0.653954	-0.321315	-0.143703	-0.233477	1.8538	-1.038	-0.553503	-0.423997	-0.112823	-0.0780413	-1.35653	-1.15914	-0.905636	-0.689467	-0.441572
Q3UEB3	Poly(U)-binding-splicing factor PUF60 OS=Mus musculus OX=10090 GN=Puf60 PE=1 SV=2	0	38	20	0	37	19	0	47	20	0.233469	0.0710674	-0.089653	-0.128776	0.0191756	0.378356	0.139353	-0.00382902	-0.18449	-0.119244	0.445609	0.52043	0.275864	-0.00018231	-0.131024
P16858	Glyceraldehyde-3-phosphate dehydrogenase OS=Mus musculus OX=10090 GN=Gapdh PE=1 SV=2	0	850	19	0	964	19	0	843	20	-0.0147435	0.551038	0.550884	0.479592	0.216066	0.0235295	0.246833	0.232814	0.336899	0.19683	0.0133048	0.0704144	0.0757057	0.0485784	-0.0153695
A3KGS3	Ral GTPase-activating protein subunit alpha-2 OS=Mus musculus OX=10090 GN=Ralgapa2 PE=1 SV=2	0	25	19	0	25	19	0	26	20	0.347008	0.130692	0.172453	-0.07257	-0.154659	0.0679232	0.175127	0.142406	0.0715418	0.0210876	0.195511	0.144753	0.208142	0.316049	0.0096468
P62334	26S proteasome regulatory subunit 10B OS=Mus musculus OX=10090 GN=Psmc6 PE=1 SV=1	0	46	19	0	68	19	0	55	20	0.042359	0.491301	0.586584	0.406562	0.196276	0.0689051	0.303138	0.304354	0.246731	0.0323266	0.203066	0.309826	0.276022	0.223002	0.0260725
Q9ES64	Harmonin OS=Mus musculus OX=10090 GN=Ush1c PE=1 SV=1	0	36	19	0	31	19	0	33	20	-0.338259	-0.152344	0.265462	0.324775	0.599448	-0.508555	-0.135326	-0.0502168	0.121331	0.0371718	-0.706409	-0.590468	-0.264959	-0.0414281	-0.165605
P45952	Medium-chain specific acyl-CoA dehydrogenase, mitochondrial OS=Mus musculus OX=10090 GN=Acadm PE=1 SV=1	0	152	19	0	112	19	0	101	20	-0.639706	-1.0607	-1.0221	-0.659987	-0.34566	-0.912723	-0.927995	-0.521648	-0.376199	-0.0755346	-1.20902	-1.30357	-0.868019	-0.59586	-0.0373767
Q9CR16	Peptidyl-prolyl cis-trans isomerase D OS=Mus musculus OX=10090 GN=Ppid PE=1 SV=3	0	47	17	0	40	19	0	51	20	-0.195664	0.24989	0.300839	-0.0465299	0.296537	-0.0327516	0.160982	0.0238698	0.0415909	-0.134987	0.0340507	0.272672	0.216018	0.148724	-0.0169959
Q922R8	Protein disulfide-isomerase A6 OS=Mus musculus OX=10090 GN=Pdia6 PE=1 SV=3	0	281	17	0	389	19	0	337	20	0.303639	0.210002	0.0509817	-0.13179	-0.258312	0.573317	0.483816	0.245708	0.160711	0.0065246	0.797553	0.724255	0.579051	0.359124	0.27121
Q3TIV5	Zinc finger CCCH domain-containing protein 15 OS=Mus musculus OX=10090 GN=Zc3h15 PE=1 SV=2	0	30	17	0	29	19	0	29	20	0.219821	0.497226	0.517814	0.0152471	-0.0163165	0.423545	0.427419	0.220462	-0.136118	-0.182499	0.480062	0.615651	0.457861	0.263233	0.0317718
P30275	Creatine kinase U-type, mitochondrial OS=Mus musculus OX=10090 GN=Ckmt1 PE=1 SV=1	0	869	17	0	1087	19	0	923	20	-1.23959	-1.35977	-0.618648	0.031519	-0.063038	-1.59534	-1.32227	-0.500378	-0.0562721	0.0918478	-2.01275	-2.38154	-1.53663	-1.04483	-0.46457
Q9CZ30	Obg-like ATPase 1 OS=Mus musculus OX=10090 GN=Ola1 PE=1 SV=1	0	41	16	0	33	19	0	41	20	-0.163881	0.368442	0.408767	-0.0635614	0.168405	-0.326795	0.136891	0.124846	-0.0691231	-0.0807051	-0.287197	-0.103537	-0.0166678	0.0536269	-0.0194808
Q61136	Serine/threonine-protein kinase PRP4 homolog OS=Mus musculus OX=10090 GN=Prpf4b PE=1 SV=3	0	23	16	0	28	19	0	31	20	0.188276	-0.135894	-0.240701	-0.287455	-0.277107	0.446567	0.172324	0.0638976	-0.31887	-0.187355	0.419764	0.393874	0.334545	0.120054	0.0233402
Q9EPK7	Exportin-7 OS=Mus musculus OX=10090 GN=Xpo7 PE=1 SV=3	0	19	16	0	25	19	0	28	20	-0.162607	-0.130253	0.165694	0.00125095	0.32646	-0.293754	-0.0430095	0.0993466	0.132321	0.219014	-0.483967	-0.296913	-0.196177	-0.0576534	0.01067
O35250	Exocyst complex component 7 OS=Mus musculus OX=10090 GN=Exoc7 PE=1 SV=2	0	21	15	0	25	19	0	29	20	0.0986416	0.183466	0.250954	0.043362	0.00620196	-0.0333259	0.225467	0.236703	-0.0482911	0.0430076	-0.0539644	-0.0292757	-0.0775022	0.00618456	-0.0686873
O35691	Pinin OS=Mus musculus OX=10090 GN=Pnn PE=1 SV=4	0	38	22	0	33	18	0	33	20	0.452251	-0.154609	-0.247126	-0.0657561	-0.238034	0.634611	0.178062	0.0334653	-0.0165044	-0.145733	0.705874	0.699335	0.54498	0.156118	0.026248
Q9ESU6	Bromodomain-containing protein 4 OS=Mus musculus OX=10090 GN=Brd4 PE=1 SV=2	0	35	21	0	38	18	0	41	20	0.375008	0.285956	0.137575	0.00651156	-0.103748	0.640624	0.268103	-0.0247351	-0.124538	0.0558359	0.524924	0.590488	0.42369	0.181506	-0.0247722
Q91WJ8	Far upstream element-binding protein 1 OS=Mus musculus OX=10090 GN=Fubp1 PE=1 SV=1	0	44	20	0	49	18	0	47	20	0.463916	0.189155	0.113086	-0.127572	0.0152951	0.68874	0.342017	0.0070395	-0.160757	-0.230961	0.658998	0.713951	0.439821	0.102453	-0.168203
Q8K1X1	WD repeat-containing protein 11 OS=Mus musculus OX=10090 GN=Wdr11 PE=1 SV=1	0	25	20	0	24	18	0	27	20	0.20077	0.201971	0.253871	-0.027022	0.00851102	0.218598	0.378644	0.316311	-0.0055616	0.0211092	0.316008	0.369592	0.279299	0.288553	0.0507963
Q8BP47	Asparagine--tRNA ligase, cytoplasmic OS=Mus musculus OX=10090 GN=Nars PE=1 SV=2	0	67	19	0	44	18	0	44	20	0.582368	0.875495	0.923336	0.433833	0.770817	0.416734	0.704458	0.370703	0.251243	0.0179398	0.572284	0.965193	0.673306	0.45317	0.116563
P50431	Serine hydroxymethyltransferase, cytosolic OS=Mus musculus OX=10090 GN=Shmt1 PE=1 SV=3	0	36	19	0	38	18	0	34	20	-0.327581	-0.259828	-0.224947	-0.0769876	0.371592	-0.503775	-0.43152	-0.283505	0.0944863	0.0280908	-0.519666	-0.351035	-0.255876	0.00930516	-0.00518069
Q60854	Serpin B6 OS=Mus musculus OX=10090 GN=Serpinb6 PE=1 SV=1	0	164	19	0	185	18	0	113	20	-0.580296	-0.351749	-0.033352	-0.33361	0.133892	-0.851712	-0.400579	-0.200441	-0.258223	-0.137431	-1.05174	-0.998064	-0.62802	-0.327926	-0.241018
P11627	Neural cell adhesion molecule L1 OS=Mus musculus OX=10090 GN=L1cam PE=1 SV=1	0	24	18	0	29	18	0	34	20	1.04111	0.506141	0.0669548	-0.0219434	-0.202707	1.16829	0.711368	0.355045	-0.0818493	-0.155058	1.31139	1.48492	1.22954	0.528576	0.159944
P63037	DnaJ homolog subfamily A member 1 OS=Mus musculus OX=10090 GN=Dnaja1 PE=1 SV=1	0	48	18	0	52	18	0	57	20	0.558889	0.748769	0.461671	0.140324	0.203712	0.80539	0.697009	0.321631	-0.0315666	-0.199777	0.935833	0.992978	0.560373	0.304164	0.0106065
Q8BHG1	Nardilysin OS=Mus musculus OX=10090 GN=Nrdc PE=1 SV=1	0	33	23	0	25	17	0	31	20	0.136668	0.517663	0.745493	0.447705	0.368401	0.130667	0.461564	0.395353	0.200388	-0.0662115	0.151759	0.391062	0.34604	0.29796	-0.0362326
P48036	Annexin A5 OS=Mus musculus OX=10090 GN=Anxa5 PE=1 SV=1	0	70	20	0	62	17	0	83	20	-0.456465	0.141554	0.255774	-0.0156334	-0.172562	-0.568456	-0.0924879	-0.112859	-0.00543415	-0.0655673	-0.472008	-0.344213	-0.19397	-0.197222	-0.111197
Q07417	Short-chain specific acyl-CoA dehydrogenase, mitochondrial OS=Mus musculus OX=10090 GN=Acads PE=1 SV=2	0	188	20	0	189	17	0	169	20	-0.274439	-0.841552	-0.931905	-0.659304	-0.573997	-0.512113	-0.684087	-0.445634	-0.378041	-0.106335	-0.884338	-0.999676	-0.769541	-0.476434	-0.0583781
Q9EQW7	Kinesin-like protein KIF13A OS=Mus musculus OX=10090 GN=Kif13a PE=1 SV=1	0	30	19	0	21	17	0	26	20	-0.406821	-0.22316	0.155244	0.245268	0.0913354	-0.409994	-0.16713	0.107505	0.219533	0.0656663	-0.397129	-0.512025	-0.233344	-0.115454	-0.0547148
Q6ZQK5	Arf-GAP with coiled-coil, ANK repeat and PH domain-containing protein 2 OS=Mus musculus OX=10090 GN=Acap2 PE=1 SV=2	0	25	18	0	25	17	0	32	20	-0.330912	-0.335333	0.131542	0.02498	0.0584982	-0.847339	-0.280409	-0.0330496	-0.0643899	0.0927537	-1.17528	-1.14391	-0.66199	-0.32817	-0.130396
Q9D554	Splicing factor 3A subunit 3 OS=Mus musculus OX=10090 GN=Sf3a3 PE=1 SV=2	0	41	17	0	72	17	0	55	20	0.141947	0.0140641	-0.0357306	-0.170638	-0.230374	0.381149	0.0746191	0.00615201	-0.122701	-0.0390017	0.395786	0.397009	0.250976	0.089381	-0.0144456
Q9JJL8	Serine--tRNA ligase, mitochondrial OS=Mus musculus OX=10090 GN=Sars2 PE=1 SV=2	0	23	16	0	26	17	0	25	20	0.156613	-0.173836	-0.307432	0.0329909	-0.136937	0.187194	-0.0213491	-0.0499213	0.0498571	-0.0112822	0.291033	0.279536	0.189806	0.10262	0.0802286
Q80W00	Serine/threonine-protein phosphatase 1 regulatory subunit 10 OS=Mus musculus OX=10090 GN=Ppp1r10 PE=1 SV=1	0	26	22	0	18	16	0	23	20	0.337593	0.157248	-0.245336	-0.382046	-0.256861	0.411071	0.242194	-0.0886943	-0.610446	-0.318676	0.580382	0.571178	0.403051	-0.0486453	-0.111295
Q8VI36	Paxillin OS=Mus musculus OX=10090 GN=Pxn PE=1 SV=1	0	51	22	0	44	16	0	47	20	0.129276	0.807485	0.502045	0.220192	0.153284	0.22078	0.315679	0.220395	-0.0739943	0.00124118	0.120392	0.233523	0.109114	0.00805071	-0.0599351
Q8C0D4	Rho GTPase-activating protein 12 OS=Mus musculus OX=10090 GN=Arhgap12 PE=1 SV=2	0	24	21	0	19	16	0	24	20	-0.246083	-0.109468	0.190745	0.0245869	0.191512	-0.411252	-0.163565	0.0260882	-0.014704	-0.00136147	-0.42572	-0.56855	-0.311217	-0.159181	-0.170803
Q6A0A2	La-related protein 4B OS=Mus musculus OX=10090 GN=Larp4b PE=1 SV=2	0	27	18	0	22	16	0	36	20	0.513543	0.700651	0.618238	0.231105	0.0431588	0.716867	0.654107	0.366091	0.0647911	-0.0896676	0.597534	0.630487	0.443549	0.2788	-0.123783
P28740	Kinesin-like protein KIF2A OS=Mus musculus OX=10090 GN=Kif2a PE=1 SV=2	0	25	17	0	19	16	0	30	20	0.263393	0.228218	0.39494	0.370965	0.292503	0.291213	0.355131	0.219114	0.130556	0.0821012	0.373776	0.37819	0.31714	0.164779	-0.0106806
Q8K2I4	Beta-mannosidase OS=Mus musculus OX=10090 GN=Manba PE=1 SV=1	0	25	17	0	21	16	0	30	20	-0.973701	-1.32764	-0.973263	-0.442662	-0.229566	-1.26015	-0.775676	-0.601348	-0.372431	-0.127005	-1.50139	-1.53864	-1.03359	-0.818755	-0.153258
P22892	AP-1 complex subunit gamma-1 OS=Mus musculus OX=10090 GN=Ap1g1 PE=1 SV=3	0	29	16	0	28	16	0	32	20	-0.0244828	-0.101546	-0.0134766	0.158983	0.0625166	-0.136356	-0.0809028	0.0698252	0.258398	0.250202	-0.297692	-0.214818	-0.140113	-0.101421	-0.102444
P61222	ATP-binding cassette sub-family E member 1 OS=Mus musculus OX=10090 GN=Abce1 PE=1 SV=1	0	24	15	0	29	16	0	38	20	0.164983	0.571524	0.444429	0.119405	0.206055	0.258984	0.495429	0.214222	0.148657	-0.00469794	0.460602	0.581661	0.392084	0.27022	0.0841692
Q8BH86	D-glutamate cyclase, mitochondrial OS=Mus musculus OX=10090 GN=Dglucy PE=1 SV=1	0	26	15	0	30	16	0	35	20	-0.84711	-1.24952	-1.15945	-0.541055	-0.134375	-1.08111	-1.27289	-0.749262	-0.230075	0.0279487	-1.31668	-1.54751	-1.20877	-0.710805	-0.158544
Q9D2Z1	Carcinoembryonic antigen-related cell adhesion molecule 20 OS=Mus musculus OX=10090 GN=Ceacam20 PE=1 SV=1	0	23	14	0	30	16	0	25	20	-0.165162	0.0701414	0.470869	0.271675	-0.0644267	-0.257435	0.162224	0.374572	0.577753	0.257348	-0.390127	-0.399752	-0.0556886	0.345603	0.0265
Q62190	Macrophage-stimulating protein receptor OS=Mus musculus OX=10090 GN=Mst1r PE=1 SV=3	0	17	12	0	17	16	0	30	20	0.816735	0.787176	0.710206	0.588136	-0.155909	0.774977	0.73141	0.596854	0.343868	0.016158	1.12573	1.12682	0.865352	0.717569	0.191467
Q8VCZ6	Small G protein signaling modulator 3 OS=Mus musculus OX=10090 GN=Sgsm3 PE=1 SV=1	0	12	11	0	18	16	0	22	20	-0.0861691	-0.695595	-0.862858	-0.344914	-0.461652	-0.401964	-0.731003	-0.250908	-0.481277	-0.24133	-0.455317	-0.570312	-0.450235	-0.477408	-0.171675
Q8BZ20	Protein mono-ADP-ribosyltransferase PARP12 OS=Mus musculus OX=10090 GN=Parp12 PE=1 SV=3	0	27	20	0	22	15	0	25	20	0.47439	0.57805	0.91191	1.16106	0.331527	0.469643	0.915783	0.878539	0.716616	0.289118	0.617844	0.627896	0.68137	0.729772	0.207082
Q61655	ATP-dependent RNA helicase DDX19A OS=Mus musculus OX=10090 GN=Ddx19a PE=1 SV=2	0	33	20	0	24	15	0	30	20	0.327561	0.758967	0.504573	0.234156	0.336693	0.408545	0.535769	0.327395	-0.112038	-0.115401	0.443714	0.698305	0.297505	0.108032	-0.120043
Q6DVA0	LEM domain-containing protein 2 OS=Mus musculus OX=10090 GN=Lemd2 PE=1 SV=1	0	26	19	0	20	15	0	27	20	-0.102607	-0.319169	-0.417087	-0.183139	-0.257535	-0.0150005	-0.289817	-0.25136	0.0750244	0.0336318	-0.0972499	-0.0396091	-0.218255	-0.29638	-0.14616
P35235	Tyrosine-protein phosphatase non-receptor type 11 OS=Mus musculus OX=10090 GN=Ptpn11 PE=1 SV=2	0	23	18	0	21	15	0	23	20	-0.401428	0.173934	0.155651	-0.280208	0.063332	-0.339051	-0.0234289	0.0875608	0.193882	0.174339	-0.463636	-0.306626	-0.185486	-0.0855332	-0.0454786
Q61550	Double-strand-break repair protein rad21 homolog OS=Mus musculus OX=10090 GN=Rad21 PE=1 SV=3	0	24	16	0	22	15	0	28	20	0.251467	0.149947	-0.102947	-0.152328	-0.0797689	0.355134	0.128289	-0.105937	-0.14382	0.0278709	0.359924	0.367995	0.20717	0.00276625	0.018191
O35638	Cohesin subunit SA-2 OS=Mus musculus OX=10090 GN=Stag2 PE=1 SV=3	0	29	16	0	28	15	0	33	20	0.142619	-0.0256132	-0.129462	-0.229776	0.138751	0.176435	0.0740312	0.0528788	-0.407443	-0.014168	0.111572	0.201147	-0.0257057	-0.105266	0.00448453
Q9JLB0	MAGUK p55 subfamily member 6 OS=Mus musculus OX=10090 GN=Mpp6 PE=1 SV=1	0	23	16	0	16	15	0	23	20	-0.299645	-0.0556315	-0.197173	-0.239386	-0.130838	-0.417461	-0.364154	-0.137587	-0.169615	-0.0341725	-0.493493	-0.356628	-0.407461	-0.28928	-0.110934
Q99KK9	Probable histidine--tRNA ligase, mitochondrial OS=Mus musculus OX=10090 GN=Hars2 PE=1 SV=1	0	27	16	0	25	15	0	31	20	0.0565887	-0.298405	-0.292581	-0.160366	-0.171676	-0.0511278	-0.173767	-0.0182415	-0.104693	0.0264343	-0.0449273	-0.0432564	-0.0697882	0.00284369	0.155397
Q80Y81	Zinc phosphodiesterase ELAC protein 2 OS=Mus musculus OX=10090 GN=Elac2 PE=1 SV=1	0	19	14	0	20	15	0	30	20	0.263053	0.25463	-0.249007	-0.267061	-0.16344	0.436831	0.127967	-0.23361	-0.0949386	-0.0320556	0.389185	0.542622	0.0514212	-0.182021	-0.017737
Q3UDE2	Tubulin--tyrosine ligase-like protein 12 OS=Mus musculus OX=10090 GN=Ttll12 PE=1 SV=1	0	19	14	0	23	15	0	27	20	-0.171445	0.425672	0.543463	0.595814	0.533155	-0.221773	0.177585	0.152441	0.336744	0.239969	-0.117785	0.0230796	0.0906982	0.198981	0.0597781
P13808	Anion exchange protein 2 OS=Mus musculus OX=10090 GN=Slc4a2 PE=1 SV=1	0	29	18	0	24	14	0	31	20	0.29547	0.0145362	-0.69842	-0.497986	-0.809113	0.142395	-0.159752	-0.480737	-0.378151	-0.273422	0.202852	0.317572	0.0781762	-0.2576	-0.0608978
Q922K7	Probable 28S rRNA (cytosine-C(5))-methyltransferase OS=Mus musculus OX=10090 GN=Nop2 PE=1 SV=1	0	21	15	0	21	14	0	33	20	1.21135	1.12075	0.186595	-0.225836	-0.208446	1.60979	1.11224	0.174106	-0.115598	-0.215975	1.88795	2.05639	1.22382	0.308956	-0.0629393
Q62018	RNA polymerase-associated protein CTR9 homolog OS=Mus musculus OX=10090 GN=Ctr9 PE=1 SV=2	0	24	18	0	17	13	0	26	20	0.309492	0.127311	0.00372536	-0.0659389	-0.0599644	0.323699	0.190664	0.0894607	-0.0817643	-0.111638	0.459699	0.497312	0.295871	0.0499991	0.0205987
Q9Z0E6	Guanylate-binding protein 2 OS=Mus musculus OX=10090 GN=Gbp2 PE=1 SV=1	0	24	15	0	26	11	0	30	20	1.71696	3.70353	2.86513	2.53259	0.952314	2.09759	3.08804	3.05652	2.79835	1.61232	0.422103	0.910528	0.524072	0.680542	-0.399638
Q80VI1	E3 ubiquitin-protein ligase TRIM56 OS=Mus musculus OX=10090 GN=Trim56 PE=1 SV=1	0	17	12	0	13	11	0	23	20	0.0197187	0.0399808	0.098884	0.266863	-0.0719983	0.171088	0.148617	0.167442	0.280353	0.206508	0.0521931	0.0580783	0.0880963	0.0956603	0.0618025
G5E829	Plasma membrane calcium-transporting ATPase 1 OS=Mus musculus OX=10090 GN=Atp2b1 PE=1 SV=1	0	92	29	0	73	25	0	67	19	-0.0550709	-0.385328	-0.673046	-0.366832	-0.285278	-0.28611	-0.439602	-0.295897	-0.0182556	-0.000652362	-0.527773	-0.665526	-0.467108	-0.272166	-0.0263877
Q99KJ8	Dynactin subunit 2 OS=Mus musculus OX=10090 GN=Dctn2 PE=1 SV=3	0	51	18	0	82	23	0	75	19	-0.286142	-0.247149	0.0688122	-0.0106355	-0.0528176	-0.255961	-0.185379	-0.0496989	0.146261	-0.0121636	-0.444546	-0.314484	-0.0878554	0.0360889	-0.0475164
P42567	Epidermal growth factor receptor substrate 15 OS=Mus musculus OX=10090 GN=Eps15 PE=1 SV=1	0	30	20	0	28	22	0	24	19	0.159741	0.278696	0.257356	-0.134139	0.0577876	0.109101	0.134898	0.109811	-0.220096	-0.154307	0.0851653	0.233034	0.119626	0.0214635	-0.0727572
Q9D7N3	28S ribosomal protein S9, mitochondrial OS=Mus musculus OX=10090 GN=Mrps9 PE=1 SV=3	0	26	17	0	32	22	0	26	19	0.317661	-0.0897183	-0.143909	0.113298	-0.0359719	0.165805	0.0230526	-0.0881957	0.148678	0.050833	0.228457	0.316474	0.152849	0.165656	0.115011
Q99K48	Non-POU domain-containing octamer-binding protein OS=Mus musculus OX=10090 GN=Nono PE=1 SV=3	0	85	20	0	107	21	0	111	19	0.385234	0.194944	0.0479924	-0.0582466	-0.232739	0.555035	0.282518	0.173789	0.0736765	0.0875	0.571989	0.511988	0.278791	0.167375	-0.169579
P12382	ATP-dependent 6-phosphofructokinase, liver type OS=Mus musculus OX=10090 GN=Pfkl PE=1 SV=4	0	48	20	0	78	21	0	66	19	-0.485301	-0.16673	-0.177369	0.0500289	0.0782875	-0.652115	-0.449363	-0.387444	-0.161832	0.016298	-0.761584	-0.596925	-0.419539	-0.207581	-0.0401223
Q8C9S4	Coiled-coil domain-containing protein 186 OS=Mus musculus OX=10090 GN=Ccdc186 PE=1 SV=2	0	23	19	0	26	21	0	23	19	-0.321607	-0.0979811	0.2353	-0.105983	-0.0330088	-0.259974	-0.0255415	0.158629	-0.11265	-0.0412594	-0.383893	-0.381099	-0.0653392	0.123644	0.0801793
P51174	Long-chain specific acyl-CoA dehydrogenase, mitochondrial OS=Mus musculus OX=10090 GN=Acadl PE=1 SV=2	0	195	19	0	180	21	0	146	19	-0.0272137	-0.373843	-0.123185	0.41313	0.0489021	-0.217847	-0.273858	-0.0116292	0.301026	0.287586	-0.359322	-0.482304	-0.25465	-0.00517249	0.0594577
Q9JLJ2	4-trimethylaminobutyraldehyde dehydrogenase OS=Mus musculus OX=10090 GN=Aldh9a1 PE=1 SV=1	0	51	23	0	47	20	0	38	19	-0.0848782	-0.08196	-0.0183737	-0.148387	1.29454	-0.210628	-0.0408072	-0.103643	-0.0149531	0.0101804	-0.330786	-0.15536	-0.0812952	-0.0186458	-0.0484959
Q6P1B1	Xaa-Pro aminopeptidase 1 OS=Mus musculus OX=10090 GN=Xpnpep1 PE=1 SV=1	0	50	22	0	37	20	0	38	19	-0.108832	0.0852742	0.312331	0.320616	2.04413	-0.248861	0.00220035	0.0121881	0.341212	0.0974142	-0.292975	-0.100597	0.0484723	0.141077	-0.00702301
Q91WS2	NACHT, LRR and PYD domains-containing protein 6 OS=Mus musculus OX=10090 GN=Nlrp6 PE=1 SV=3	0	31	21	0	33	20	0	31	19	0.050718	0.00372214	0.147385	0.320147	0.537185	-0.113337	0.138844	0.416697	0.474113	0.135152	-0.692373	-0.431349	-0.140822	-0.0374671	-0.145124
Q93092	Transaldolase OS=Mus musculus OX=10090 GN=Taldo1 PE=1 SV=2	0	157	21	0	144	20	0	135	19	-0.289517	-0.118142	0.00507117	-0.0102688	0.341651	-0.488812	-0.276694	-0.0688118	0.00483467	-0.000828495	-0.456721	-0.365155	-0.155773	0.0306961	-0.0510169
O88967	ATP-dependent zinc metalloprotease YME1L1 OS=Mus musculus OX=10090 GN=Yme1l1 PE=1 SV=1	0	32	20	0	32	20	0	33	19	0.558467	0.430266	0.277748	0.0173792	-0.119642	0.588956	0.528934	0.211559	0.235277	0.000413903	0.682441	0.730546	0.432544	0.199459	0.0556601
P97351	40S ribosomal protein S3a OS=Mus musculus OX=10090 GN=Rps3a PE=1 SV=3	0	107	20	0	107	20	0	101	19	0.366865	0.716914	0.567295	0.490655	0.369589	0.469544	0.526858	0.248708	0.231288	0.0482771	0.689152	0.862603	0.553938	0.358761	0.145159
Q9ESN6	Tripartite motif-containing protein 2 OS=Mus musculus OX=10090 GN=Trim2 PE=1 SV=1	0	32	19	0	37	20	0	34	19	-0.327061	-0.559608	-0.366297	0.114787	0.244965	-0.608336	-0.558805	-0.190826	-0.0968657	0.0819266	-1.0023	-0.956789	-0.524463	-0.246988	-0.14952
Q3U9G9	Delta(14)-sterol reductase OS=Mus musculus OX=10090 GN=Lbr PE=1 SV=2	0	39	18	0	41	20	0	50	19	0.765068	0.706433	0.474576	0.533969	0.225868	0.985464	0.87315	0.443871	0.0788479	-0.0731477	1.01011	1.29401	0.850908	0.54148	0.151752
Q91YH5	Atlastin-3 OS=Mus musculus OX=10090 GN=Atl3 PE=1 SV=1	0	39	16	0	36	20	0	45	19	0.0757402	-0.11303	0.00395248	0.138556	-0.13876	-0.00979323	-0.0404976	0.101129	-0.0343455	0.0221197	0.0667322	-0.0209576	0.0682461	0.194872	0.119989
Q7TPH6	E3 ubiquitin-protein ligase MYCBP2 OS=Mus musculus OX=10090 GN=Mycbp2 PE=1 SV=3	0	13	12	0	21	20	0	20	19	-0.0382649	-0.177487	-0.170417	-0.0331816	-0.303089	0.0694003	0.0442713	0.023913	0.0641789	-0.1387	0.110387	-0.0268749	0.0468493	0.0525399	0.0351932
Q61425	Hydroxyacyl-coenzyme A dehydrogenase, mitochondrial OS=Mus musculus OX=10090 GN=Hadh PE=1 SV=2	0	266	22	0	282	19	0	194	19	-0.531737	-0.994633	-0.919708	-0.638547	-0.204335	-0.822675	-0.958744	-0.515629	-0.342341	7.83327e-05	-1.15816	-1.29488	-0.940314	-0.536552	-0.0513366
Q9JHJ0	Tropomodulin-3 OS=Mus musculus OX=10090 GN=Tmod3 PE=1 SV=1	0	95	20	0	93	19	0	100	19	-0.0456932	-0.0783431	-0.0308321	-0.237352	-0.228215	0.0508519	0.00813087	0.0113723	-0.22712	-0.112271	0.0534064	0.0297561	0.0724575	0.0687268	0.0332092
Q9QYC0	Alpha-adducin OS=Mus musculus OX=10090 GN=Add1 PE=1 SV=2	0	41	20	0	32	19	0	35	19	-0.511994	-0.503306	-0.383693	-0.0877118	0.215015	-0.704137	-0.522878	-0.401002	-0.449637	0.0157516	-0.896349	-0.844572	-0.565522	-0.495686	-0.036946
Q8JZR0	Long-chain-fatty-acid--CoA ligase 5 OS=Mus musculus OX=10090 GN=Acsl5 PE=1 SV=1	0	49	20	0	38	19	0	42	19	0.550094	0.339181	0.411935	0.445332	2.98739	0.379753	0.358215	0.25442	0.280259	0.107661	0.518699	0.49616	0.312591	0.368579	0.0569439
Q91W90	Thioredoxin domain-containing protein 5 OS=Mus musculus OX=10090 GN=Txndc5 PE=1 SV=2	0	204	19	0	254	19	0	177	19	0.0727449	-0.255806	-0.373193	0.136628	-0.163472	0.184197	-0.146202	-0.167259	-0.00165806	-0.0440991	0.346797	0.350195	0.447469	0.290063	0.248928
P84091	AP-2 complex subunit mu OS=Mus musculus OX=10090 GN=Ap2m1 PE=1 SV=1	0	36	19	0	27	19	0	37	19	0.25114	0.176634	0.110303	0.201697	0.284205	0.0808147	0.0829756	0.123843	4.30055e-05	-0.0114619	0.0700703	0.135984	0.14352	0.169205	0.0410111
Q99KW3	TRIO and F-actin-binding protein OS=Mus musculus OX=10090 GN=Triobp PE=1 SV=3	0	25	19	0	25	19	0	27	19	-0.201361	0.0206569	0.202705	0.453894	0.162815	-0.010892	0.16435	0.185427	0.154821	0.144077	-0.186393	-0.247395	-0.0683006	-0.00801201	-0.109982
Q8VC28	Aldo-keto reductase family 1 member C13 OS=Mus musculus OX=10090 GN=Akr1c13 PE=1 SV=2	0	77	18	0	83	19	0	76	19	-0.368721	-0.310352	-0.313658	-0.318719	0.0182355	-0.702569	-0.453876	-0.356838	-0.260599	-0.0389317	-0.964881	-0.813998	-0.5743	-0.251971	-0.0699404
Q80XI3	Eukaryotic translation initiation factor 4 gamma 3 OS=Mus musculus OX=10090 GN=Eif4g3 PE=1 SV=2	0	32	17	0	36	19	0	32	19	0.323297	0.603985	0.678809	0.0551534	-0.180258	0.384063	0.528074	0.349195	0.190928	0.0271814	0.519041	0.625548	0.462673	0.344717	-0.00919023
Q9JJG0	Transforming acidic coiled-coil-containing protein 2 OS=Mus musculus OX=10090 GN=Tacc2 PE=1 SV=2	0	24	17	0	26	19	0	26	19	-0.311758	-0.627015	-0.378987	-0.435164	-0.0476541	-0.999071	-0.733105	-0.485846	-0.338031	-0.0486248	-1.14586	-1.16183	-0.675291	-0.530293	-0.11225
P12970	60S ribosomal protein L7a OS=Mus musculus OX=10090 GN=Rpl7a PE=1 SV=2	0	71	15	0	111	19	0	97	19	0.40306	0.461717	0.297864	-0.19403	-0.183758	0.502705	0.616813	0.296887	0.101778	-0.0700739	0.666787	0.807872	0.59153	0.292079	0.20217
Q3UVK0	Endoplasmic reticulum metallopeptidase 1 OS=Mus musculus OX=10090 GN=Ermp1 PE=1 SV=2	0	24	15	0	34	19	0	36	19	0.368423	0.0611856	0.115678	0.292521	-0.336562	0.179606	0.21296	0.319709	0.327	0.0344857	0.266369	0.295735	0.366764	0.440562	0.0817511
Q99LI8	Hepatocyte growth factor-regulated tyrosine kinase substrate OS=Mus musculus OX=10090 GN=Hgs PE=1 SV=2	0	36	20	0	34	18	0	39	19	0.121251	0.217596	0.0908029	0.0703637	-0.193743	0.0806319	-0.000644874	0.0322551	-0.159191	-0.143761	0.0621584	0.0717975	0.0264278	0.0036905	-0.080134
Q9CPV4	Glyoxalase domain-containing protein 4 OS=Mus musculus OX=10090 GN=Glod4 PE=1 SV=1	0	48	20	0	42	18	0	41	19	-0.552657	-0.444854	-0.319102	-0.191531	-0.131716	-0.578783	-0.476425	-0.244711	0.0341384	0.0431073	-0.624511	-0.668665	-0.450327	-0.179061	0.0297527
P70460	Vasodilator-stimulated phosphoprotein OS=Mus musculus OX=10090 GN=Vasp PE=1 SV=4	0	53	20	0	52	18	0	44	19	-0.605429	-0.0572072	0.328996	0.275259	0.0876424	-0.613867	-0.149618	0.159343	0.123738	0.0837783	-0.600216	-0.599848	-0.130127	0.0260951	-0.0317425
Q922U1	U4/U6 small nuclear ribonucleoprotein Prp3 OS=Mus musculus OX=10090 GN=Prpf3 PE=1 SV=1	0	26	19	0	24	18	0	29	19	0.245787	0.125436	-0.0368953	-0.320158	-0.141448	0.407516	0.270442	0.0624152	-0.233081	-0.0710384	0.498872	0.538637	0.353166	0.104946	-0.0182463
Q9QYJ0	DnaJ homolog subfamily A member 2 OS=Mus musculus OX=10090 GN=Dnaja2 PE=1 SV=1	0	59	19	0	69	18	0	59	19	0.117585	0.212899	0.196033	0.000126246	0.0950208	0.142254	0.196324	0.0961242	-0.0613755	-0.106899	0.15963	0.276439	0.131805	0.132992	-0.0464028
P29758	Ornithine aminotransferase, mitochondrial OS=Mus musculus OX=10090 GN=Oat PE=1 SV=1	0	92	19	0	107	18	0	102	19	0.231125	-0.339582	-0.676663	-0.669268	1.33993	0.0505679	-0.277381	-0.611019	-0.349288	-0.0288622	-0.12718	-0.101006	-0.32542	-0.484901	-0.0450526
Q8VHR5	Transcriptional repressor p66-beta OS=Mus musculus OX=10090 GN=Gatad2b PE=1 SV=1	0	29	18	0	28	18	0	30	19	0.289761	0.35416	0.0100914	0.451936	0.163177	0.431709	0.241996	0.0525648	-0.0933167	0.00684536	0.408392	0.469092	0.328632	0.0938371	0.0395487
Q61164	Transcriptional repressor CTCF OS=Mus musculus OX=10090 GN=Ctcf PE=1 SV=2	0	28	18	0	26	18	0	36	19	0.384857	0.0971399	-0.177106	-0.276948	-0.23283	0.443142	0.158123	-0.00662321	-0.210829	-0.100523	0.448083	0.452219	0.252976	0.0601089	0.0118537
P62259	14-3-3 protein epsilon OS=Mus musculus OX=10090 GN=Ywhae PE=1 SV=1	0	220	18	0	152	18	0	180	19	-0.308879	-0.0210543	0.113236	0.0663971	0.324083	-0.379717	-0.181939	-0.068005	0.058546	-0.00402555	-0.410655	-0.240906	-0.059849	0.0120771	-0.0293084
P97384	Annexin A11 OS=Mus musculus OX=10090 GN=Anxa11 PE=1 SV=2	0	52	18	0	75	18	0	74	19	-0.423343	-0.208637	-0.130352	-0.0193844	0.153488	-0.470576	-0.33503	-0.193383	-0.0463557	0.0889549	-0.693016	-0.719421	-0.605347	-0.396044	-0.181807
Q8R3S6	Exocyst complex component 1 OS=Mus musculus OX=10090 GN=Exoc1 PE=1 SV=4	0	19	17	0	23	18	0	21	19	-0.00958646	0.173555	0.235802	0.907644	0.680012	-0.0988625	0.0428323	0.0830685	0.0215369	0.000302906	-0.119423	-0.0654944	-0.0831764	-0.0317311	-0.090224
Q61789	Laminin subunit alpha-3 OS=Mus musculus OX=10090 GN=Lama3 PE=1 SV=4	0	25	17	0	20	18	0	24	19	0.0438153	0.00337319	1.21523	0.757935	0.229593	-0.485237	0.0148962	0.877463	1.05387	0.438087	-0.0865081	0.123608	0.767008	1.11413	0.450986
Q3TPX4	Exocyst complex component 5 OS=Mus musculus OX=10090 GN=Exoc5 PE=1 SV=2	0	19	16	0	23	18	0	27	19	0.103496	0.289201	0.226807	0.130086	0.047853	-0.0283039	0.174001	0.179541	0.0182262	0.102465	-0.107882	-0.0424956	-0.0302203	0.0164701	0.00403381
Q8BGH2	Sorting and assembly machinery component 50 homolog OS=Mus musculus OX=10090 GN=Samm50 PE=1 SV=1	0	37	16	0	51	18	0	48	19	-0.142486	-0.628845	-0.543324	-0.519982	-0.376965	-0.223322	-0.284929	-0.173794	-0.186211	-0.041937	-0.413406	-0.450834	-0.41235	-0.276184	-0.0319678
Q99LM2	CDK5 regulatory subunit-associated protein 3 OS=Mus musculus OX=10090 GN=Cdk5rap3 PE=1 SV=1	0	32	15	0	27	18	0	33	19	0.213456	0.119945	0.0587955	0.00854141	-0.26015	0.522809	0.341405	0.197758	0.0849083	0.00834975	0.600608	0.418387	0.396938	0.255422	0.138314
Q8BGD9	Eukaryotic translation initiation factor 4B OS=Mus musculus OX=10090 GN=Eif4b PE=1 SV=1	0	51	23	0	37	17	0	41	19	0.00790282	0.158439	0.153611	-0.0519231	0.136883	0.06998	0.0977601	-0.112235	-0.179446	-0.191149	0.0775504	0.28912	0.0953199	-0.030987	-0.115401
Q8K1A6	Coiled-coil and C2 domain-containing protein 1A OS=Mus musculus OX=10090 GN=Cc2d1a PE=1 SV=2	0	26	21	0	26	17	0	23	19	0.216504	0.137435	0.138959	0.117954	-0.149868	0.193745	0.476313	0.49961	0.273953	0.180219	0.238161	0.229293	0.279801	0.230482	-0.0638316
Q8CJ53	Cdc42-interacting protein 4 OS=Mus musculus OX=10090 GN=Trip10 PE=1 SV=2	0	29	21	0	29	17	0	27	19	-0.339285	0.0343883	0.19142	-0.199831	-0.103908	-0.27318	-0.0194189	0.0111218	-0.128414	-0.0103008	-0.367668	-0.29055	-0.0748445	-0.100004	-0.0141138
Q3UIA2	Rho GTPase-activating protein 17 OS=Mus musculus OX=10090 GN=Arhgap17 PE=1 SV=1	0	30	20	0	30	17	0	31	19	-0.323227	0.449686	0.698003	0.375749	0.249332	-0.0973134	0.376084	0.449812	0.413049	0.236252	-0.145713	-0.10869	0.11749	0.190075	0.00291638
Q01405	Protein transport protein Sec23A OS=Mus musculus OX=10090 GN=Sec23a PE=1 SV=2	0	45	19	0	53	17	0	46	19	-0.0297935	0.09811	0.351577	0.335453	0.595841	-0.247226	0.0169168	0.0946137	0.323976	0.210593	-0.285974	-0.298965	-0.127264	0.0758023	-0.0230359
Q60770	Syntaxin-binding protein 3 OS=Mus musculus OX=10090 GN=Stxbp3 PE=1 SV=1	0	24	19	0	22	17	0	25	19	-0.345141	-0.361843	-0.315155	-0.287637	-0.106579	-0.429312	-0.33704	-0.0986163	-0.0809266	-0.0175834	-0.652518	-0.571611	-0.446649	-0.215494	-0.110901
Q60676	Serine/threonine-protein phosphatase 5 OS=Mus musculus OX=10090 GN=Ppp5c PE=1 SV=3	0	33	19	0	27	17	0	31	19	-0.452855	-0.117928	0.160981	0.0519082	0.243946	-0.527107	-0.10593	-0.0496529	0.164717	-0.0345386	-0.570389	-0.396065	-0.209253	-0.129256	-0.102899
Q9Z1J3	Cysteine desulfurase, mitochondrial OS=Mus musculus OX=10090 GN=Nfs1 PE=1 SV=3	0	31	18	0	28	17	0	32	19	-0.175031	-0.450124	-0.55812	-0.313191	-0.270788	-0.125146	-0.282048	-0.19181	-0.0479959	0.0433083	-0.35546	-0.380853	-0.402633	-0.283522	-0.0655304
P20060	Beta-hexosaminidase subunit beta OS=Mus musculus OX=10090 GN=Hexb PE=1 SV=2	0	39	16	0	44	17	0	39	19	-1.89315	-2.09373	-1.19058	-0.342175	0.0571426	-1.80409	-1.63248	-0.645391	-0.230997	0.147542	-2.24368	-2.52954	-1.57163	-1.04923	-0.287734
Q8BH95	Enoyl-CoA hydratase, mitochondrial OS=Mus musculus OX=10090 GN=Echs1 PE=1 SV=1	0	129	15	0	190	17	0	162	19	-0.314292	-0.735591	-0.760507	-0.440679	-0.342644	-0.578221	-0.803975	-0.450024	-0.175887	0.0645293	-0.786115	-0.92606	-0.745533	-0.488018	-0.0414221
Q8QZS1	3-hydroxyisobutyryl-CoA hydrolase, mitochondrial OS=Mus musculus OX=10090 GN=Hibch PE=1 SV=1	0	31	15	0	38	17	0	42	19	-0.587441	-0.833133	-0.808921	-0.526216	-0.277661	-0.665611	-0.840069	-0.556627	-0.198794	0.0526436	-0.959008	-1.09161	-0.889546	-0.632976	-0.088984
Q8CB77	Elongin-A OS=Mus musculus OX=10090 GN=Eloa PE=1 SV=3	0	16	12	0	20	17	0	25	19	0.282224	0.270969	0.101708	0.142379	0.0713861	0.585436	0.433985	0.122759	-0.274492	-0.261298	0.729428	0.713353	0.519721	0.158486	-0.00334371
Q9Z108	Double-stranded RNA-binding protein Staufen homolog 1 OS=Mus musculus OX=10090 GN=Stau1 PE=1 SV=1	0	16	12	0	24	17	0	30	19	0.393104	0.59919	0.503618	0.621053	0.403968	0.50852	0.445021	0.241435	0.0175901	0.00158052	0.569366	0.614922	0.368955	0.217787	0.0365783
P81117	Nucleobindin-2 OS=Mus musculus OX=10090 GN=Nucb2 PE=1 SV=2	0	46	21	0	39	16	0	33	19	0.899234	0.974216	0.840113	0.501413	0.0272871	1.33304	1.22235	0.646762	0.326337	-0.0623783	1.66506	1.74197	1.50452	0.982882	0.633942
Q8CJG0	Protein argonaute-2 OS=Mus musculus OX=10090 GN=Ago2 PE=1 SV=3	0	33	20	0	30	16	0	36	19	-0.103661	-0.22572	-0.07091	-0.285878	0.0447658	-0.00159779	0.0616958	0.0974755	-0.145972	0.108887	-0.242361	-0.236196	-0.144637	-0.0204749	-0.128908
Q8R2Q4	Ribosome-releasing factor 2, mitochondrial OS=Mus musculus OX=10090 GN=Gfm2 PE=1 SV=2	0	28	19	0	26	16	0	32	19	0.159165	-0.185402	-0.40332	-0.382993	-0.438608	0.0771906	0.064315	0.0609457	0.118678	0.102279	0.124773	0.0949636	0.0463107	0.0745295	0.0311874
Q8K4X7	1-acyl-sn-glycerol-3-phosphate acyltransferase delta OS=Mus musculus OX=10090 GN=Agpat4 PE=1 SV=1	0	32	17	0	29	16	0	33	19	0.00431889	-0.0826404	0.0467751	-0.0994842	-0.444584	-0.199861	-0.0414334	0.184701	0.200793	0.00386062	-0.235666	-0.392496	-0.0867341	0.174985	0.099168
Q8BK67	Protein RCC2 OS=Mus musculus OX=10090 GN=Rcc2 PE=1 SV=1	0	24	17	0	24	16	0	24	19	0.104909	0.0212366	0.137047	0.205678	0.784831	0.365282	0.251646	0.0783353	0.216667	0.0654582	0.496907	0.688936	0.417766	0.0823863	-0.0394583
Q80WQ2	Protein VAC14 homolog OS=Mus musculus OX=10090 GN=Vac14 PE=1 SV=1	0	20	17	0	23	16	0	25	19	0.0998855	0.424511	0.550182	0.468003	0.277205	0.186442	0.24107	0.299024	0.4055	0.180608	0.0944779	0.219142	0.279816	0.317639	0.17144
Q9CXT8	Mitochondrial-processing peptidase subunit beta OS=Mus musculus OX=10090 GN=Pmpcb PE=1 SV=1	0	36	16	0	44	16	0	45	19	0.326683	0.327208	0.252833	0.351976	0.0243858	0.488649	0.546046	0.216013	0.285403	0.094281	0.733059	0.739301	0.497554	0.356121	0.145304
Q9WUD1	STIP1 homology and U box-containing protein 1 OS=Mus musculus OX=10090 GN=Stub1 PE=1 SV=1	0	20	16	0	28	16	0	32	19	0.153178	0.119513	0.255795	0.361062	0.125451	0.168567	0.209329	0.184679	0.0802991	-0.0512727	0.170397	0.322518	0.327907	0.104331	-0.0421921
Q9EPL9	Peroxisomal acyl-coenzyme A oxidase 3 OS=Mus musculus OX=10090 GN=Acox3 PE=1 SV=2	0	24	16	0	28	16	0	37	19	0.444709	0.200391	0.459836	0.35179	0.0259434	0.296581	0.447092	0.589561	0.639948	0.22814	0.148292	0.116217	0.363865	0.441114	0.0891472
P34152	Focal adhesion kinase 1 OS=Mus musculus OX=10090 GN=Ptk2 PE=1 SV=4	0	18	16	0	17	16	0	27	19	-0.114143	0.0202962	0.251343	0.250117	0.140239	-0.0404701	0.120701	0.199829	0.157549	0.143446	0.00251976	0.0824391	0.162523	0.303689	0.0222036
Q8K2Z4	Condensin complex subunit 1 OS=Mus musculus OX=10090 GN=Ncapd2 PE=1 SV=2	0	15	14	0	18	16	0	23	19	0.991538	1.55429	1.03347	0.694075	0.744534	1.49898	1.58751	0.814072	0.371216	0.0124687	2.04876	2.41789	1.73514	0.937121	0.155461
Q91WT8	RNA-binding protein 47 OS=Mus musculus OX=10090 GN=Rbm47 PE=1 SV=1	0	33	14	0	28	16	0	48	19	0.387227	0.323794	0.0714303	-0.0751687	-0.0265226	0.400284	0.364288	0.227898	0.0761301	0.140444	0.445297	0.392162	0.178231	0.121371	-0.113749
Q80YR4	E3 ubiquitin-protein ligase ZNF598 OS=Mus musculus OX=10090 GN=Znf598 PE=1 SV=1	0	20	14	0	23	16	0	26	19	0.292704	0.52595	0.417479	0.165467	0.00632276	0.388739	0.335157	0.188892	0.245046	0.141954	0.513703	0.620709	0.441457	0.228746	0.0217415
Q9CYR6	Phosphoacetylglucosamine mutase OS=Mus musculus OX=10090 GN=Pgm3 PE=1 SV=1	0	20	14	0	30	16	0	41	19	-0.428066	-0.415697	-0.0966091	-0.0631926	0.19675	-0.471017	-0.241161	-0.0697882	0.0649338	0.0786673	-0.691522	-0.632138	-0.220198	-0.108854	-0.0356728
P32261	Antithrombin-III OS=Mus musculus OX=10090 GN=Serpinc1 PE=1 SV=1	0	16	13	0	24	16	0	24	19	0.266909	1.1582	0.808103	0.373701	0.0439103	0.44189	0.682418	0.529647	-0.178734	-0.0808834	0.957484	1.10272	0.799713	0.345498	-0.0646209
P24788	Cyclin-dependent kinase 11B OS=Mus musculus OX=10090 GN=Cdk11b PE=1 SV=2	0	15	12	0	19	16	0	23	19	0.429733	0.276125	-0.00333712	-0.193266	0.0544554	0.413539	0.271725	0.0732905	-0.185859	-0.186297	0.660837	0.745765	0.350142	0.0867133	-0.0646142
Q52KI8	Serine/arginine repetitive matrix protein 1 OS=Mus musculus OX=10090 GN=Srrm1 PE=1 SV=2	0	26	11	0	34	16	0	47	19	0.153781	0.0353422	0.0242683	-0.104999	-0.155741	0.425402	0.164473	-0.0639491	-0.261777	-0.133398	0.458919	0.54216	0.410994	0.163106	0.00759695
Q3TTY0	Phospholipase B1, membrane-associated OS=Mus musculus OX=10090 GN=Plb1 PE=1 SV=2	0	51	35	0	20	15	0	20	19	0.107577	0.234234	1.48957	1.47079	6.11188	-0.795238	-0.64577	-0.179325	1.8232	0.258429	3.42431	3.19576	2.59645	2.61602	0.894175
E9Q414	Apolipoprotein B-100 OS=Mus musculus OX=10090 GN=Apob PE=1 SV=1	0	37	30	0	18	15	0	21	19	0.494117	0.540544	0.376522	0.323308	3.31188	0.140418	0.417162	0.287128	0.941587	0.643987	-0.239604	-0.00504343	-0.10381	0.149366	-0.0368897
P31230	Aminoacyl tRNA synthase complex-interacting multifunctional protein 1 OS=Mus musculus OX=10090 GN=Aimp1 PE=1 SV=2	0	67	18	0	74	15	0	53	19	0.0594543	0.276918	0.367274	0.345511	0.208392	0.305223	0.206632	0.168091	0.103322	-0.00139928	0.294252	0.324583	0.281792	0.232301	0.0613809
Q99J77	Sialic acid synthase OS=Mus musculus OX=10090 GN=Nans PE=1 SV=1	0	175	18	0	188	15	0	147	19	-0.928478	-0.741768	-0.140495	0.550726	0.459537	-0.983071	-0.782538	-0.29507	-0.0409638	0.0668582	-1.27077	-1.33855	-0.869983	-0.512896	-0.219431
O08832	Polypeptide N-acetylgalactosaminyltransferase 4 OS=Mus musculus OX=10090 GN=Galnt4 PE=1 SV=1	0	33	17	0	37	15	0	37	19	0.132172	-0.413497	-0.304213	0.0115865	-0.254448	0.0419999	-0.156268	-0.0459541	-0.157248	-0.0268869	0.0458309	-0.0618141	0.0718325	0.0732447	0.158509
Q922P9	Putative oxidoreductase GLYR1 OS=Mus musculus OX=10090 GN=Glyr1 PE=1 SV=1	0	25	17	0	22	15	0	28	19	0.263547	0.0567504	-0.172864	0.790985	0.520604	0.26918	-0.0171484	-0.0740094	0.124534	0.081755	0.274383	0.336526	0.189906	0.0253311	0.055341
P51150	Ras-related protein Rab-7a OS=Mus musculus OX=10090 GN=Rab7a PE=1 SV=2	0	139	17	0	133	15	0	181	19	0.389295	0.466041	0.414628	0.259454	-0.224768	0.421321	0.532121	0.378457	0.35848	0.03474	0.438519	0.374015	0.277232	0.31847	-0.00867859
Q9D024	Coiled-coil domain-containing protein 47 OS=Mus musculus OX=10090 GN=Ccdc47 PE=1 SV=2	0	47	17	0	43	15	0	42	19	0.264571	0.0565408	-0.0652458	-0.0259486	-0.109758	0.399734	0.21323	0.00995579	0.0197186	-0.0081548	0.484553	0.466098	0.272379	0.1117	0.0931729
Q69ZA1	Cyclin-dependent kinase 13 OS=Mus musculus OX=10090 GN=Cdk13 PE=1 SV=3	0	22	16	0	20	15	0	24	19	0.582244	0.285813	0.204653	0.195631	-0.051424	0.634338	0.415883	0.166293	-0.0216238	0.00765639	0.560685	0.51743	0.457732	0.220788	0.0660744
Q9QYB5	Gamma-adducin OS=Mus musculus OX=10090 GN=Add3 PE=1 SV=2	0	36	16	0	30	15	0	30	19	-0.398145	-0.550562	-0.698915	-0.366144	0.158875	-0.662544	-0.681953	-0.516932	-0.426426	0.0953474	-0.94564	-0.925479	-0.669553	-0.562819	-0.00598316
Q3UIJ9	Myocardial zonula adherens protein OS=Mus musculus OX=10090 GN=Myzap PE=1 SV=1	0	24	15	0	23	15	0	23	19	-0.168006	0.0544825	0.547966	0.028319	-0.127387	-0.348437	0.0687276	0.179143	-0.0954313	0.0772424	-0.148468	-0.351071	0.111575	0.404696	0.189089
Q5U462	CUB domain-containing protein 1 OS=Mus musculus OX=10090 GN=Cdcp1 PE=2 SV=1	0	22	13	0	25	15	0	29	19	0.684686	0.663896	0.154769	0.117859	-0.201832	0.719276	0.423779	0.161598	0.269825	-0.151505	0.907733	0.855425	0.544609	0.313386	-0.0259368
P58501	PAX3- and PAX7-binding protein 1 OS=Mus musculus OX=10090 GN=Paxbp1 PE=1 SV=3	0	17	13	0	19	15	0	21	19	0.262561	0.195252	0.0297619	-0.308525	-0.27259	0.322758	0.278488	0.133987	0.0229637	0.0661591	0.252895	0.278231	0.163411	0.00221304	0.0103287
Q9D8U8	Sorting nexin-5 OS=Mus musculus OX=10090 GN=Snx5 PE=1 SV=1	0	19	11	0	31	15	0	33	19	-0.369707	0.217294	0.166402	-0.010048	0.0711924	-0.357874	0.0187423	0.103025	-0.0778087	0.0402052	-0.456605	-0.119045	-0.229743	-0.170929	-0.12647
Q99N50	Synaptotagmin-like protein 2 OS=Mus musculus OX=10090 GN=Sytl2 PE=1 SV=2	0	30	20	0	15	14	0	25	19	0.291942	-0.31978	-0.0423843	-0.0184609	-0.278554	0.392097	0.0687102	0.115701	0.0399502	-0.0202602	0.235772	0.0775489	0.438333	0.344291	0.052483
O35685	Nuclear migration protein nudC OS=Mus musculus OX=10090 GN=Nudc PE=1 SV=1	0	37	20	0	30	14	0	36	19	0.153751	0.876118	0.677378	0.197187	0.311483	0.413545	0.559795	0.260159	-0.00142517	-0.134865	0.627573	0.77428	0.498343	0.272682	-0.11896
Q3ULF4	Paraplegin OS=Mus musculus OX=10090 GN=Spg7 PE=1 SV=1	0	28	20	0	20	14	0	25	19	-0.169977	-0.56419	-0.359182	-0.2214	-0.231695	-0.241645	-0.338165	-0.189463	-0.0979331	0.0379403	-0.36735	-0.456378	-0.34967	-0.336101	-0.0777494
Q9D5V6	Synapse-associated protein 1 OS=Mus musculus OX=10090 GN=Syap1 PE=1 SV=1	0	41	18	0	30	14	0	39	19	0.232833	0.3411	0.562682	0.0995786	-0.0565195	0.17288	0.187814	0.222635	-0.163611	-0.243191	0.153019	0.199533	0.276216	0.317486	-0.0636781
Q9QZQ8	Core histone macro-H2A.1 OS=Mus musculus OX=10090 GN=H2afy PE=1 SV=3	0	70	15	0	95	14	0	114	19	-0.0288531	-0.41703	-0.470939	-0.292773	-0.177649	-0.0004307	-0.240407	-0.193905	0.0746189	0.126372	-0.16053	-0.126393	-0.162737	-0.0883403	0.0674559
Q8BVY0	Ribosomal L1 domain-containing protein 1 OS=Mus musculus OX=10090 GN=Rsl1d1 PE=1 SV=1	0	27	13	0	32	14	0	37	19	1.34293	1.11929	0.310282	0.0913238	0.0765161	1.67441	1.14923	0.200702	-0.0859264	-0.0382868	1.83139	2.09816	1.26742	0.462521	-0.0468226
Q8BKX6	Serine/threonine-protein kinase SMG1 OS=Mus musculus OX=10090 GN=Smg1 PE=1 SV=3	0	14	12	0	16	14	0	20	19	0.246252	0.593347	0.680599	0.689028	0.446086	0.247413	0.449573	0.259667	0.101713	0.0779588	0.287483	0.3237	0.28168	0.312095	0.072525
Q3UHC7	Disabled homolog 2-interacting protein OS=Mus musculus OX=10090 GN=Dab2ip PE=1 SV=1	0	16	12	0	16	14	0	23	19	0.398841	0.417017	0.388108	0.20313	0.13272	0.240268	0.419361	0.249953	-0.0693546	0.10838	0.0887911	0.184109	0.137097	0.143183	-0.101798
Q8R4X3	RNA-binding protein 12 OS=Mus musculus OX=10090 GN=Rbm12 PE=1 SV=3	0	13	11	0	19	14	0	23	19	-0.206661	0.0910358	0.0457186	0.230173	0.16878	-0.0901881	-0.0219	0.109034	0.123167	0.188574	-0.0591099	0.0893929	0.0351001	-0.0493788	-0.0189328
Q3US41	Epithelial splicing regulatory protein 1 OS=Mus musculus OX=10090 GN=Esrp1 PE=1 SV=2	0	25	15	0	23	13	0	29	19	0.223402	0.134879	0.386475	0.00689848	-0.0977737	0.180117	0.218435	0.248558	0.0793722	-0.0348929	0.258783	0.30742	0.350505	0.37095	0.057778
B9EJ80	PDZ domain-containing protein 8 OS=Mus musculus OX=10090 GN=Pdzd8 PE=1 SV=1	0	16	14	0	16	13	0	25	19	0.0505977	-0.13333	-0.200418	-0.238702	-0.199267	0.188524	-0.0180056	-0.0103423	-0.167971	-0.106585	0.085531	0.0850796	0.0314104	0.00368145	-0.0349003
P07742	Ribonucleoside-diphosphate reductase large subunit OS=Mus musculus OX=10090 GN=Rrm1 PE=1 SV=2	0	19	13	0	18	13	0	25	19	1.30486	2.13808	1.54297	0.836488	0.755879	1.8498	1.97865	1.0691	0.472512	0.0735144	1.8667	2.3641	1.50767	0.604817	-0.140379
Q9CSB4	Partitioning defective 3 homolog B OS=Mus musculus OX=10090 GN=Pard3b PE=1 SV=2	0	16	12	0	16	13	0	22	19	-0.0703412	-0.436471	0.316998	0.294123	0.0662453	-0.248741	-0.143357	0.303321	0.0725908	-0.125937	-0.422259	-0.551061	-0.0490365	0.201102	0.00753375
P54103	DnaJ homolog subfamily C member 2 OS=Mus musculus OX=10090 GN=Dnajc2 PE=1 SV=2	0	16	11	0	24	13	0	27	19	0.432568	0.710238	0.947044	0.634951	0.362469	0.542632	0.658857	0.377573	0.225279	-0.0525757	0.846708	1.06001	0.886263	0.569879	0.0707072
Q69ZK6	Probable JmjC domain-containing histone demethylation protein 2C OS=Mus musculus OX=10090 GN=Jmjd1c PE=1 SV=3	0	7	7	0	14	13	0	19	19	0.515726	0.42754	0.377996	-0.113	-0.0138749	0.571883	0.476727	0.193103	-0.212562	-0.323069	0.489574	0.546544	0.421938	0.23942	0.0503389
O35071	Kinesin-like protein KIF1C OS=Mus musculus OX=10090 GN=Kif1c PE=1 SV=2	0	33	18	0	25	12	0	31	19	-0.164894	-0.187251	0.121974	0.113276	-0.141813	-0.155721	-0.0586027	0.0613629	0.0969736	-0.0501056	-0.0611599	-0.132327	0.0458775	0.130955	-0.00460908
P06800	Receptor-type tyrosine-protein phosphatase C OS=Mus musculus OX=10090 GN=Ptprc PE=1 SV=4	0	19	17	0	14	12	0	25	19	0.140925	2.32687	1.74761	1.36776	0.348523	1.28476	2.2525	1.57743	1.89907	0.770204	1.87002	2.10261	2.12937	1.82737	1.02037
O54990	Prominin-1 OS=Mus musculus OX=10090 GN=Prom1 PE=1 SV=1	0	37	17	0	28	12	0	39	19	0.577709	0.31162	0.118927	-0.21698	-0.624506	0.533156	0.27447	0.32134	-0.00446509	-0.0703599	1.02589	1.05838	0.996524	1.03314	0.535182
Q924T7	E3 ubiquitin-protein ligase RNF31 OS=Mus musculus OX=10090 GN=Rnf31 PE=1 SV=2	0	11	10	0	15	12	0	23	19	0.298189	0.744171	0.621377	0.453025	0.125785	0.217328	0.414996	0.395856	0.531469	0.138736	0.134466	0.376867	0.316119	0.262799	0.00894342
B2RR83	3'-5' RNA helicase YTHDC2 OS=Mus musculus OX=10090 GN=Ythdc2 PE=1 SV=1	0	10	9	0	12	12	0	23	19	0.63564	0.764995	0.745418	0.45813	-0.0283495	0.16241	0.853455	-0.0295756	0.230935	-0.289685	0.794379	0.853198	0.637558	0.46754	0.0355408
Q8K363	ATP-dependent RNA helicase DDX18 OS=Mus musculus OX=10090 GN=Ddx18 PE=1 SV=1	0	25	18	0	17	11	0	29	19	1.48423	1.21468	0.301127	-0.143467	-0.0153651	1.90635	1.26471	0.236005	-0.149203	-0.208285	1.89462	2.11344	1.15393	0.327419	-0.0772665
P97864	Caspase-7 OS=Mus musculus OX=10090 GN=Casp7 PE=1 SV=2	0	32	17	0	26	11	0	34	19	-0.237601	0.43273	0.969563	0.854485	0.767591	-0.179707	0.458103	0.739728	0.588225	0.154747	-0.344323	-0.191275	0.213765	0.520561	0.024998
Q9DBY8	Nuclear valosin-containing protein-like OS=Mus musculus OX=10090 GN=Nvl PE=1 SV=1	0	14	12	0	12	11	0	19	19	0.813875	0.68284	-0.11654	-0.312153	-0.0450646	1.25443	0.717961	0.0670518	-0.0415698	0.0214224	1.10537	1.31236	0.576491	0.0163342	-0.15572
P45481	CREB-binding protein OS=Mus musculus OX=10090 GN=Crebbp PE=1 SV=3	0	19	9	0	23	11	0	35	19	0.496816	0.242512	0.0365374	-0.183446	-0.0289278	0.535982	0.335487	0.071831	-0.0706849	0.046348	0.660588	0.677953	0.515152	0.162843	0.0831583
O54785	LIM domain kinase 2 OS=Mus musculus OX=10090 GN=Limk2 PE=1 SV=2	0	11	6	0	13	9	0	25	19	0.0897871	0.0203281	-0.166903	0.620494	0.30312	0.223776	-0.00531025	-0.15051	0.311893	0.354527	0.316913	0.36455	0.0765265	-0.0403525	0.121407
Q9Z0F8	Disintegrin and metalloproteinase domain-containing protein 17 OS=Mus musculus OX=10090 GN=Adam17 PE=1 SV=3	0	17	15	0	13	8	0	27	19	0.32359	0.219609	0.0833524	0.344417	-0.176906	0.351996	0.351933	0.399098	0.507809	0.152683	0.554139	0.616107	0.411154	0.323801	0.136989
P41230	Lysine-specific demethylase 5C OS=Mus musculus OX=10090 GN=Kdm5c PE=1 SV=4	0	13	10	0	14	8	0	29	19	0.290786	0.303825	0.181404	0.0479815	-0.119126	0.593069	0.380171	-0.0250814	0.160693	-0.110988	0.666115	0.661116	0.530488	0.209661	0.0990817
Q9CW46	Ribonucleoprotein PTB-binding 1 OS=Mus musculus OX=10090 GN=Raver1 PE=1 SV=2	0	45	21	0	38	21	0	37	18	0.567127	0.38671	0.250765	0.293567	0.221542	0.781277	0.569218	0.211818	0.122131	0.0141886	0.654048	0.7491	0.489523	0.281304	-0.124187
Q6ZWX6	Eukaryotic translation initiation factor 2 subunit 1 OS=Mus musculus OX=10090 GN=Eif2s1 PE=1 SV=3	0	41	20	0	43	21	0	36	18	0.22159	0.43378	0.471036	0.322464	0.261644	0.310956	0.475743	0.174269	0.167204	-0.0191926	0.481993	0.614209	0.409221	0.331705	0.152693
O08795	Glucosidase 2 subunit beta OS=Mus musculus OX=10090 GN=Prkcsh PE=1 SV=1	0	179	20	0	98	20	0	75	18	0.124023	-0.119008	-0.0787756	0.279363	-0.0209312	0.211779	0.000614165	-0.0287076	0.0580152	-0.0199767	0.240901	0.240045	0.237901	0.211861	0.16406
Q9D020	Cytosolic 5'-nucleotidase 3A OS=Mus musculus OX=10090 GN=Nt5c3a PE=1 SV=4	0	43	19	0	34	20	0	43	18	-0.945856	-0.42539	-0.111551	-0.174898	-0.0745168	-0.742296	-0.382303	-0.250317	-0.101213	-0.000730595	-1.12895	-1.21823	-0.770086	-0.546539	-0.199053
Q61490	CD166 antigen OS=Mus musculus OX=10090 GN=Alcam PE=1 SV=3	0	34	18	0	34	20	0	30	18	-0.5305	-0.771977	-0.467005	-0.053246	-0.326592	-0.468232	-0.718462	-0.237105	-0.0640681	-0.0348761	-0.703777	-0.690717	-0.291102	-0.288075	-0.0560202
Q8C0L8	Conserved oligomeric Golgi complex subunit 5 OS=Mus musculus OX=10090 GN=Cog5 PE=1 SV=3	0	19	17	0	25	20	0	25	18	-0.0852526	0.118148	0.179897	0.0645365	0.034505	-0.142967	0.0654276	0.130921	0.0996051	0.0374019	-0.242602	-0.159963	-0.093085	-0.0924236	-0.00498519
Q8BM96	Adhesion G-protein coupled receptor G7 OS=Mus musculus OX=10090 GN=Adgrg7 PE=1 SV=2	0	31	17	0	37	20	0	44	18	-0.345314	-0.544301	-0.349853	-0.31423	-0.269736	-0.333444	-0.247947	0.0859076	-0.095734	-0.087561	-0.515688	-0.593635	-0.389667	-0.0420934	-0.0846126
Q91VC3	Eukaryotic initiation factor 4A-III OS=Mus musculus OX=10090 GN=Eif4a3 PE=1 SV=3	0	38	16	0	78	20	0	77	18	0.303873	-0.0203674	-0.146547	0.121214	0.0185013	0.490662	0.154672	0.00784126	0.232251	0.125069	0.535723	0.558032	0.302071	0.150636	-0.0368302
Q9EPL8	Importin-7 OS=Mus musculus OX=10090 GN=Ipo7 PE=1 SV=2	0	21	13	0	30	20	0	27	18	0.316981	0.73275	0.533381	0.173078	0.50932	0.47955	0.645193	0.310298	0.279203	0.0633633	0.597254	0.809835	0.460874	0.124343	-0.0782854
B1AY13	Ubiquitin carboxyl-terminal hydrolase 24 OS=Mus musculus OX=10090 GN=Usp24 PE=1 SV=1	0	22	21	0	22	19	0	19	18	0.0990013	0.364393	0.297292	0.255264	0.376693	-0.0123451	0.107403	0.104607	0.397398	0.253368	-0.0373376	0.225684	0.00741882	0.192872	0.0510788
Q9CPT0	Apoptosis facilitator Bcl-2-like protein 14 OS=Mus musculus OX=10090 GN=Bcl2l14 PE=1 SV=1	0	39	21	0	28	19	0	29	18	-0.415452	-0.103065	0.146525	-0.0486356	-0.0345261	-0.316788	-0.0510053	0.0914337	-0.079671	0.0174749	-0.576498	-0.493607	-0.240812	-0.189856	-0.0649932
Q8R059	UDP-glucose 4-epimerase OS=Mus musculus OX=10090 GN=Gale PE=1 SV=1	0	82	20	0	88	19	0	63	18	-0.121616	0.187191	0.533333	0.801331	0.343544	-0.217199	0.0992287	0.38262	0.614251	0.249892	-0.179192	-0.118863	0.0611348	0.17074	0.016087
P55302	Alpha-2-macroglobulin receptor-associated protein OS=Mus musculus OX=10090 GN=Lrpap1 PE=1 SV=1	0	32	19	0	30	19	0	26	18	0.350866	0.0803734	-0.0695179	-0.0062015	-0.310908	0.347999	0.0529012	-0.00158616	-0.0768751	-0.177441	0.397811	0.28638	0.265607	0.208711	0.0284754
Q811U4	Mitofusin-1 OS=Mus musculus OX=10090 GN=Mfn1 PE=1 SV=3	0	25	19	0	28	19	0	27	18	0.0224944	-0.206203	-0.288357	-0.337888	-0.387435	0.0908626	0.08536	0.00602185	-0.181631	-0.0788281	0.0437626	0.003951	-0.0971119	-0.16242	-0.040784
Q8VDZ4	Palmitoyltransferase ZDHHC5 OS=Mus musculus OX=10090 GN=Zdhhc5 PE=1 SV=1	0	25	18	0	26	19	0	29	18	-0.0151666	-0.0693118	0.0649818	0.314259	-0.197468	0.139111	-0.0133463	-0.0463598	0.211389	0.0556463	0.0826861	0.0344692	0.194838	0.0841853	-0.0433042
Q9CZ13	Cytochrome b-c1 complex subunit 1, mitochondrial OS=Mus musculus OX=10090 GN=Uqcrc1 PE=1 SV=2	0	501	18	0	544	19	0	514	18	-0.241181	-0.478311	-0.411096	-0.336672	-0.37702	-0.283978	-0.20821	-0.0197844	-0.14504	-0.0421581	-0.270461	-0.520404	-0.360938	-0.232252	-0.0113367
Q8BH24	Transmembrane 9 superfamily member 4 OS=Mus musculus OX=10090 GN=Tm9sf4 PE=1 SV=1	0	54	18	0	121	19	0	86	18	0.12499	-0.332721	-0.167845	-0.015971	-0.362751	0.108025	-0.141583	-0.0136635	-0.13692	-0.100265	0.201089	-0.0883655	-0.0264168	0.0627278	0.0273912
Q9D8W5	26S proteasome non-ATPase regulatory subunit 12 OS=Mus musculus OX=10090 GN=Psmd12 PE=1 SV=4	0	38	23	0	36	18	0	29	18	0.187093	0.417966	0.508161	0.167355	0.277722	0.111747	0.448206	0.219589	0.133921	-0.0407805	0.279679	0.43608	0.409827	0.265119	0.0921123
Q3U319	E3 ubiquitin-protein ligase BRE1B OS=Mus musculus OX=10090 GN=Rnf40 PE=1 SV=2	0	33	20	0	27	18	0	27	18	0.134716	0.0836663	0.121467	0.0753733	0.0199215	0.206131	0.112113	0.0433431	-0.0403778	-0.0494264	0.176311	0.211422	0.041217	-0.0832101	-0.140571
Q9D1Q6	Endoplasmic reticulum resident protein 44 OS=Mus musculus OX=10090 GN=Erp44 PE=1 SV=1	0	111	19	0	92	18	0	89	18	0.136073	0.14036	0.134303	0.337781	0.0807239	0.205508	0.161712	0.16354	0.0907656	-0.0879212	0.426102	0.33268	0.288449	0.273319	0.127411
Q8BYA0	Tubulin-specific chaperone D OS=Mus musculus OX=10090 GN=Tbcd PE=1 SV=1	0	23	19	0	23	18	0	23	18	0.000508088	0.337549	0.413911	0.564797	0.484734	-0.223921	0.0869279	0.20453	0.1504	0.0207964	-0.219765	-0.0768999	0.0525443	0.121772	-0.0184125
Q8BJS4	SUN domain-containing protein 2 OS=Mus musculus OX=10090 GN=Sun2 PE=1 SV=3	0	29	19	0	35	18	0	28	18	-1.89908	-1.05159	-1.3983	-0.778861	-0.300854	-1.30842	-1.21425	-0.981665	-0.511522	0.00269641	-1.85861	-1.98421	-1.75518	-1.61557	-0.538144
Q3UQ84	Threonine--tRNA ligase, mitochondrial OS=Mus musculus OX=10090 GN=Tars2 PE=1 SV=1	0	21	18	0	23	18	0	24	18	0.219868	-0.219591	-0.464982	-0.20435	-0.161966	0.318503	0.001404	-0.1138	-0.0921341	-0.0384117	0.244839	0.292575	0.0291822	-0.00384161	0.0292338
Q91WD5	NADH dehydrogenase [ubiquinone] iron-sulfur protein 2, mitochondrial OS=Mus musculus OX=10090 GN=Ndufs2 PE=1 SV=1	0	117	17	0	121	18	0	98	18	-0.281895	-0.889235	-0.653848	-0.372515	-0.198532	-0.519587	-0.741126	-0.274387	-0.19263	0.0106686	-0.679597	-0.945693	-0.609372	-0.321873	-0.0375258
Q60932	Voltage-dependent anion-selective channel protein 1 OS=Mus musculus OX=10090 GN=Vdac1 PE=1 SV=3	0	495	16	0	569	18	0	599	18	-0.169859	-0.565058	-0.47148	-0.490951	-0.423958	-0.245938	-0.290919	-0.171791	-0.136654	-0.0662201	-0.332706	-0.437765	-0.354176	-0.296077	-0.0414331
Q9D8T2	Gasdermin-D OS=Mus musculus OX=10090 GN=Gsdmdc1 PE=1 SV=1	0	40	16	0	33	18	0	41	18	-0.165053	0.418793	0.818367	0.778683	0.518551	-0.33697	0.201167	0.549431	0.586977	0.240158	-0.350071	-0.247438	0.0999955	0.36483	0.0975082
Q9Z204	Heterogeneous nuclear ribonucleoproteins C1/C2 OS=Mus musculus OX=10090 GN=Hnrnpc PE=1 SV=1	0	118	15	0	98	18	0	94	18	0.19913	-0.0647824	-0.0698637	-0.413178	-0.228969	0.615123	0.189899	0.0969159	-0.176541	0.0200807	0.471658	0.3644	0.26403	0.138735	0.0598385
A3KGB4	TBC1 domain family member 8B OS=Mus musculus OX=10090 GN=Tbc1d8b PE=1 SV=1	0	17	15	0	22	18	0	23	18	-0.168092	0.0625039	0.319006	0.0620013	0.323641	-0.219034	-0.0353601	0.116286	0.0029444	0.08811	-0.267581	-0.167913	-0.0976085	0.0268849	-0.0896166
Q9Z2C5	Myotubularin OS=Mus musculus OX=10090 GN=Mtm1 PE=1 SV=2	0	23	14	0	25	18	0	28	18	-0.133648	-0.0921569	0.0384745	-0.0560257	0.140733	-0.444407	-0.133039	-0.0447461	0.129346	0.0692889	-0.61925	-0.55521	-0.365958	-0.156902	-0.145022
Q8CFQ3	RNA helicase aquarius OS=Mus musculus OX=10090 GN=Aqr PE=1 SV=2	0	12	11	0	24	18	0	25	18	0.494843	0.384648	0.189626	0.0994546	0.198164	0.56002	0.33842	0.138579	0.00887576	0.00212094	0.577531	0.600946	0.367409	0.0757031	0.063679
Q9DB05	Alpha-soluble NSF attachment protein OS=Mus musculus OX=10090 GN=Napa PE=1 SV=1	0	38	18	0	35	17	0	37	18	0.182856	0.237482	0.122207	0.0688773	0.00988672	0.230073	0.164344	0.099082	0.128205	0.129678	0.230453	0.198159	0.155295	0.102835	0.0754679
Q9CRB9	MICOS complex subunit Mic19 OS=Mus musculus OX=10090 GN=Chchd3 PE=1 SV=1	0	144	18	0	154	17	0	177	18	-0.299062	-0.648212	-0.621808	-0.387063	-0.427716	-0.217854	-0.49717	-0.316866	-0.264844	-0.0818235	-0.485127	-0.569957	-0.454046	-0.388471	-0.0828347
Q9R0P5	Destrin OS=Mus musculus OX=10090 GN=Dstn PE=1 SV=3	0	141	18	0	225	17	0	214	18	-0.409918	0.110972	0.287218	0.0672377	0.0417141	-0.599902	-0.0531334	0.0770676	0.04737	-0.0452981	-0.635295	-0.590071	-0.325034	-0.0640672	-0.0990253
Q9D0G0	28S ribosomal protein S30, mitochondrial OS=Mus musculus OX=10090 GN=Mrps30 PE=1 SV=1	0	27	17	0	39	17	0	40	18	0.276326	-0.174006	-0.106549	-0.124235	-0.226319	0.254559	0.0219944	0.0355799	0.0711079	-0.0315821	0.30613	0.342658	0.263067	0.128538	0.0451851
A7L9Z8	Calcium-transporting ATPase type 2C member 2 OS=Mus musculus OX=10090 GN=Atp2c2 PE=2 SV=1	0	27	16	0	29	17	0	29	18	-0.470731	-1.0953	-0.340439	0.253153	-0.364476	-0.234018	-0.484642	0.0960702	0.435935	0.306209	-0.261015	-0.797706	-0.156493	0.0372057	0.263417
P53395	Lipoamide acyltransferase component of branched-chain alpha-keto acid dehydrogenase complex, mitochondrial OS=Mus musculus OX=10090 GN=Dbt PE=1 SV=2	0	39	16	0	41	17	0	40	18	-0.441761	-0.845512	-1.01985	-0.686791	-0.443485	-0.447388	-0.70829	-0.522077	-0.37043	-0.0852646	-0.64862	-0.74244	-0.755273	-0.58229	-0.119381
Q5DW34	Histone-lysine N-methyltransferase EHMT1 OS=Mus musculus OX=10090 GN=Ehmt1 PE=1 SV=2	0	15	15	0	20	17	0	23	18	0.724377	0.322701	-0.0814301	-0.122298	-0.091475	0.868098	0.502119	0.0613026	-0.198651	-0.0672115	1.01966	1.10777	0.676153	0.10973	-0.0265045
Q8BWM0	Prostaglandin E synthase 2 OS=Mus musculus OX=10090 GN=Ptges2 PE=1 SV=3	0	38	15	0	45	17	0	53	18	-0.362261	-0.44228	-0.469716	-0.0385203	0.0917587	-0.450079	-0.504476	-0.325978	-0.211715	0.0177517	-0.5626	-0.660182	-0.588201	-0.397411	-0.0614842
Q8K3H0	DCC-interacting protein 13-alpha OS=Mus musculus OX=10090 GN=Appl1 PE=1 SV=1	0	17	13	0	23	17	0	22	18	0.226785	0.491861	0.284211	-0.0131529	-0.00298617	-0.0233446	0.128877	0.127612	0.0277043	-0.00112765	0.0838973	0.276615	0.163655	0.23712	0.148789
Q08943	FACT complex subunit SSRP1 OS=Mus musculus OX=10090 GN=Ssrp1 PE=1 SV=2	0	18	12	0	29	17	0	27	18	0.511586	0.324797	0.272102	0.373469	0.47677	0.464437	0.241255	-0.034577	0.0502008	0.0305514	0.589847	0.759157	0.453824	0.128063	-0.0045645
Q922Q8	Leucine-rich repeat-containing protein 59 OS=Mus musculus OX=10090 GN=Lrrc59 PE=1 SV=1	0	271	19	0	234	16	0	314	18	0.603209	0.394537	0.287397	0.0986832	-0.168854	0.971569	0.647478	0.21812	-0.123045	-0.275533	1.28348	1.25522	0.987886	0.598058	0.306409
Q8R1U1	Conserved oligomeric Golgi complex subunit 4 OS=Mus musculus OX=10090 GN=Cog4 PE=1 SV=1	0	29	19	0	22	16	0	28	18	-0.042089	-0.0195768	0.118752	-0.0287136	0.0382999	-0.195507	-0.0613185	0.166596	-0.293707	-0.0580843	-0.18916	-0.188222	-0.119343	-0.0304346	-0.00368922
Q923D5	WW domain-binding protein 11 OS=Mus musculus OX=10090 GN=Wbp11 PE=1 SV=2	0	27	19	0	20	16	0	31	18	0.337664	0.0495734	-0.0773545	-0.185025	-0.243896	0.530935	0.220519	0.0225496	-0.314711	-0.203223	0.522704	0.497516	0.331496	0.0749422	-0.135274
Q9CWK8	Sorting nexin-2 OS=Mus musculus OX=10090 GN=Snx2 PE=1 SV=2	0	36	18	0	26	16	0	37	18	-0.145978	0.244177	0.240157	0.281625	0.29446	-0.0648055	-0.0275156	0.196697	0.157113	0.182983	-0.449547	-0.215806	-0.20574	-0.137261	-0.0581052
P62908	40S ribosomal protein S3 OS=Mus musculus OX=10090 GN=Rps3 PE=1 SV=1	0	98	17	0	124	16	0	125	18	0.418071	0.631331	0.447959	0.552522	0.352074	0.490248	0.49816	0.225131	0.393951	0.210505	0.668982	0.818783	0.52879	0.365973	0.133658
Q61526	Receptor tyrosine-protein kinase erbB-3 OS=Mus musculus OX=10090 GN=Erbb3 PE=1 SV=2	0	25	17	0	24	16	0	22	18	0.131716	-0.237978	-0.266091	-0.163485	0.01059	0.150209	0.10912	0.26435	0.105922	0.169724	-0.0383739	-0.1153	-0.0440882	0.0700997	-0.042274
P60122	RuvB-like 1 OS=Mus musculus OX=10090 GN=Ruvbl1 PE=1 SV=1	0	40	17	0	39	16	0	33	18	0.240898	0.260177	0.0933774	0.187388	0.149736	0.408778	0.317514	0.0683135	0.185665	0.105219	0.389186	0.469709	0.254406	0.157539	0.0222038
P26638	Serine--tRNA ligase, cytoplasmic OS=Mus musculus OX=10090 GN=Sars PE=1 SV=3	0	27	17	0	36	16	0	33	18	-0.0110084	0.336803	0.486126	0.418223	0.481887	-0.163995	0.178886	0.094535	0.30425	0.0986132	-0.129224	0.152716	0.159968	0.238741	0.0329403
P14094	Sodium/potassium-transporting ATPase subunit beta-1 OS=Mus musculus OX=10090 GN=Atp1b1 PE=1 SV=1	0	406	17	0	456	16	0	481	18	-0.421228	-0.602291	-0.53548	-0.374104	-0.177619	-0.418827	-0.593287	-0.345009	-0.241701	-0.124265	-0.525038	-0.720711	-0.615318	-0.384862	-0.113842
P49312	Heterogeneous nuclear ribonucleoprotein A1 OS=Mus musculus OX=10090 GN=Hnrnpa1 PE=1 SV=2	0	108	16	0	107	16	0	109	18	0.452132	0.378462	0.286044	0.264789	0.144726	0.827272	0.577345	0.255449	0.438034	0.311398	0.837362	0.81462	0.496747	0.416885	-0.152714
Q8BJW6	Eukaryotic translation initiation factor 2A OS=Mus musculus OX=10090 GN=Eif2a PE=1 SV=2	0	36	16	0	26	16	0	42	18	0.506731	0.51803	0.679913	0.0929316	0.122457	0.667416	0.656815	0.383805	0.156917	-0.0161655	0.711547	0.806355	0.604377	0.466645	-0.072435
Q99LC5	Electron transfer flavoprotein subunit alpha, mitochondrial OS=Mus musculus OX=10090 GN=Etfa PE=1 SV=2	0	307	16	0	347	16	0	276	18	-0.367132	-0.607002	-0.708258	-0.279236	-0.312944	-0.433429	-0.606938	-0.362794	-0.144605	0.0231595	-0.634249	-0.744445	-0.591444	-0.352732	-0.0624864
Q61792	LIM and SH3 domain protein 1 OS=Mus musculus OX=10090 GN=Lasp1 PE=1 SV=1	0	80	16	0	59	16	0	82	18	-0.301963	-0.0407911	0.140188	-0.0852192	0.192359	-0.435164	-0.24727	-0.210582	-0.0965832	0.0190144	-0.710919	-0.603791	-0.415502	-0.197738	-0.195176
Q9WV54	Acid ceramidase OS=Mus musculus OX=10090 GN=Asah1 PE=1 SV=1	0	31	15	0	51	16	0	38	18	-0.078052	-0.0714718	0.318352	0.124953	-0.108861	-0.036126	0.162927	0.349403	0.256827	0.184879	-0.141239	-0.0922316	0.173339	0.214126	0.251568
Q8R2M2	Deoxynucleotidyltransferase terminal-interacting protein 2 OS=Mus musculus OX=10090 GN=Dnttip2 PE=1 SV=1	0	19	14	0	19	16	0	22	18	0.910894	0.65942	-0.172161	-0.516816	-0.224967	1.28156	0.722875	-0.136988	-0.533393	-0.282616	1.34536	1.56842	0.91118	0.0632774	-0.0247565
Q9JLB2	MAGUK p55 subfamily member 5 OS=Mus musculus OX=10090 GN=Mpp5 PE=1 SV=1	0	22	14	0	20	16	0	20	18	-0.0135147	0.1724	0.0474635	-0.00779379	0.101758	-0.126563	-0.0107207	0.0395462	0.16036	-0.0203054	-0.0732525	-0.0539409	-0.0609284	0.0591587	-0.0892196
Q9D5T0	ATPase family AAA domain-containing protein 1 OS=Mus musculus OX=10090 GN=Atad1 PE=1 SV=1	0	43	12	0	68	16	0	40	18	0.153293	-0.131362	-0.277766	0.130458	-0.0573682	0.117429	-0.00724576	-0.0447272	0.10215	0.152229	0.170402	0.166005	0.0225699	0.0772382	0.0495294
B2RWS6	Histone acetyltransferase p300 OS=Mus musculus OX=10090 GN=Ep300 PE=1 SV=2	0	23	12	0	28	16	0	36	18	0.401789	0.387811	0.339585	0.33967	0.241002	0.496408	0.286019	0.0731705	-0.0687213	-0.114681	0.528639	0.519966	0.413171	0.148698	-0.100806
Q8BRN9	Coiled-coil and C2 domain-containing protein 1B OS=Mus musculus OX=10090 GN=Cc2d1b PE=1 SV=1	0	14	11	0	21	16	0	24	18	-0.146378	0.25539	0.52475	0.136536	0.0886131	-0.0896094	0.22431	0.269455	0.0350321	0.120308	0.0584289	0.103379	0.229437	0.173669	0.0327867
Q3ULD5	Methylcrotonoyl-CoA carboxylase beta chain, mitochondrial OS=Mus musculus OX=10090 GN=Mccc2 PE=1 SV=1	0	48	24	0	32	15	0	43	18	-0.532347	-1.11581	-1.05318	-0.468762	-0.25312	-0.680071	-0.914889	-0.569522	-0.16013	0.0315253	-1.01873	-1.15386	-0.873063	-0.556028	-0.0341841
Q64012	RNA-binding protein Raly OS=Mus musculus OX=10090 GN=Raly PE=1 SV=3	0	59	19	0	49	15	0	57	18	0.511572	0.146043	-0.00986039	0.158811	0.0487101	0.738937	0.368014	0.161539	-0.0760966	-0.0467732	0.722782	0.654952	0.46781	0.162232	0.00901596
P13707	Glycerol-3-phosphate dehydrogenase [NAD(+)], cytoplasmic OS=Mus musculus OX=10090 GN=Gpd1 PE=1 SV=3	0	35	18	0	23	15	0	29	18	0.325882	0.149383	-0.0365422	0.161014	1.95902	-0.197637	-0.159268	-0.12501	0.150458	0.052133	-0.0740295	-0.154837	-0.0442892	-0.0358713	0.00968282
Q07076	Annexin A7 OS=Mus musculus OX=10090 GN=Anxa7 PE=1 SV=2	0	51	18	0	52	15	0	40	18	-0.30447	0.137711	0.238305	0.472417	0.244244	-0.438303	-0.116187	0.0466199	0.354429	0.271003	-0.577155	-0.530227	-0.460287	-0.217274	-0.0573697
P35550	rRNA 2'-O-methyltransferase fibrillarin OS=Mus musculus OX=10090 GN=Fbl PE=1 SV=2	0	33	17	0	46	15	0	43	18	0.319816	0.00255274	-0.302957	-0.446308	-0.316681	0.59777	0.311812	0.00106487	-0.195439	-0.113258	0.603041	0.698378	0.338653	0.0254082	0.0444151
Q922V4	Pleiotropic regulator 1 OS=Mus musculus OX=10090 GN=Plrg1 PE=1 SV=1	0	24	17	0	23	15	0	24	18	0.406175	0.263029	-0.0491424	-0.0210701	-0.02232	0.517916	0.434438	0.139535	0.0399034	0.108676	0.569202	0.622542	0.390835	0.211956	0.0780677
Q99020	Heterogeneous nuclear ribonucleoprotein A/B OS=Mus musculus OX=10090 GN=Hnrnpab PE=1 SV=1	0	136	16	0	205	15	0	144	18	0.402154	0.0813472	0.00196109	-0.0772716	-0.0610976	0.645256	0.287548	0.0691801	-0.225564	-0.115386	0.728596	0.62265	0.326734	0.112596	-0.257196
Q8R310	Transmembrane and coiled-coil domain protein 3 OS=Mus musculus OX=10090 GN=Tmcc3 PE=1 SV=2	0	25	16	0	27	15	0	25	18	0.116788	0.3534	0.704651	0.551711	-0.0409922	0.109273	0.359793	0.44004	0.386727	0.134421	0.18741	0.36021	0.595822	0.623714	0.184625
Q99JW2	Aminoacylase-1 OS=Mus musculus OX=10090 GN=Acy1 PE=1 SV=1	0	29	16	0	35	15	0	30	18	-0.800006	-0.470878	0.273652	0.436838	0.970869	-0.893821	-0.482321	-0.0796931	0.0416128	0.0636911	-1.14134	-0.947715	-0.486663	-0.348709	-0.135652
Q91VX2	Ubiquitin-associated protein 2 OS=Mus musculus OX=10090 GN=Ubap2 PE=1 SV=1	0	22	15	0	21	15	0	30	18	1.06091	1.35421	0.955951	0.293755	0.343211	1.37901	1.18894	0.183908	-0.116441	-0.192879	1.46805	1.75775	1.03225	0.483864	-0.0882164
Q9CWU2	Palmitoyltransferase ZDHHC13 OS=Mus musculus OX=10090 GN=Zdhhc13 PE=1 SV=2	0	36	15	0	32	15	0	32	18	0.744021	0.493272	0.733132	0.287744	-0.444209	0.744956	0.817277	0.719812	0.515313	0.070586	0.918365	0.768898	0.672882	0.670248	0.191099
O08709	Peroxiredoxin-6 OS=Mus musculus OX=10090 GN=Prdx6 PE=1 SV=3	0	715	15	0	675	15	0	787	18	-1.66628	-1.32627	-0.379293	-0.246961	0.00773008	-1.55539	-1.2239	-0.487194	-0.408199	0.0886299	-2.13311	-2.38475	-1.27513	-1.06931	-0.303543
Q8R326	Paraspeckle component 1 OS=Mus musculus OX=10090 GN=Pspc1 PE=1 SV=1	0	20	13	0	24	15	0	27	18	0.24758	0.144633	-0.0406264	-0.126119	-0.186431	0.663791	0.204491	-0.00559691	-0.254825	0.0195431	0.502651	0.51978	0.255171	0.114578	-0.104482
Q0VEE6	Zinc finger protein 800 OS=Mus musculus OX=10090 GN=Znf800 PE=1 SV=1	0	14	10	0	19	15	0	24	18	0.366084	0.0613303	0.20693	-0.0587922	-0.445988	0.43119	0.349681	0.328232	-0.140842	-0.0581945	0.506944	0.611798	0.364	0.329324	0.108742
E9Q7D5	Rho guanine nucleotide exchange factor 5 OS=Mus musculus OX=10090 GN=Arhgef5 PE=1 SV=1	0	28	22	0	16	14	0	22	18	0.121427	0.37402	0.58207	0.439885	0.214953	-0.0751825	0.150547	0.154574	0.188184	0.00976655	-0.00988112	0.0739904	0.209367	0.288145	0.0245847
Q6NVE8	WD repeat-containing protein 44 OS=Mus musculus OX=10090 GN=Wdr44 PE=1 SV=1	0	25	21	0	17	14	0	24	18	-0.305172	0.0345364	0.163196	-0.0773806	-0.159692	-0.430434	-0.22751	-0.115922	0.0119584	-0.046151	-0.569914	-0.372049	-0.103504	0.00156035	-0.146515
Q91WU5	Arsenite methyltransferase OS=Mus musculus OX=10090 GN=As3mt PE=1 SV=2	0	36	20	0	29	14	0	32	18	-0.599764	-0.116076	0.212439	0.146742	0.391169	-0.584103	-0.27972	0.13223	0.0997365	0.0351463	-0.711675	-0.691327	-0.278006	-0.054823	-0.171546
O88735	Ensconsin OS=Mus musculus OX=10090 GN=Map7 PE=1 SV=1	0	27	19	0	27	14	0	33	18	-0.303145	-0.215435	0.0729477	0.360065	0.197353	-0.316796	-0.20696	-0.221789	-0.270234	-0.211696	-0.410579	-0.453015	-0.238065	-0.238941	-0.144911
Q3UJU9	Regulator of microtubule dynamics protein 3 OS=Mus musculus OX=10090 GN=Rmdn3 PE=1 SV=2	0	56	19	0	56	14	0	49	18	0.0319173	0.222873	0.214932	0.403904	0.0481471	0.324357	0.249668	0.311388	0.406691	0.171158	0.198514	0.135633	0.336505	0.411629	0.0682909
Q8VCF0	Mitochondrial antiviral-signaling protein OS=Mus musculus OX=10090 GN=Mavs PE=1 SV=1	0	43	14	0	55	14	0	57	18	-0.15787	-0.309749	-0.181114	-0.0103262	-0.235111	0.0494476	-0.0861738	-0.0155221	-0.103661	-0.130658	0.0316356	-0.303268	-0.00716638	-0.103839	-0.0200039
Q8BWT5	Disco-interacting protein 2 homolog A OS=Mus musculus OX=10090 GN=Dip2a PE=1 SV=3	0	15	14	0	17	14	0	20	18	-0.403344	-0.253508	0.0115443	0.240728	-0.00572384	-0.275106	-0.0625958	-0.00649142	0.068811	0.0945608	-0.568274	-0.557749	-0.25272	-0.0876678	-0.0957533
Q80VQ1	Leucine-rich repeat-containing protein 1 OS=Mus musculus OX=10090 GN=Lrrc1 PE=1 SV=2	0	27	13	0	29	14	0	38	18	-0.192419	-0.0589007	-0.0975941	-0.307053	-0.124032	-0.304286	0.0301422	0.148319	-0.236255	-0.0386615	-0.426506	-0.40865	-0.27363	-0.188215	-0.117337
Q920A7	AFG3-like protein 1 OS=Mus musculus OX=10090 GN=Afg3l1 PE=1 SV=2	0	21	12	0	21	14	0	33	18	0.319156	0.212623	0.0745798	-0.178381	-0.218847	0.265775	0.255182	-0.0353222	0.261955	0.0907662	0.371031	0.439907	0.196537	-0.0109307	-0.073001
Q80X41	Serine/threonine-protein kinase VRK1 OS=Mus musculus OX=10090 GN=Vrk1 PE=1 SV=2	0	20	11	0	24	14	0	37	18	0.676115	0.612866	0.456721	-0.004999	0.116389	0.710968	0.838704	0.348885	0.101189	0.00812437	0.813718	1.04649	0.698947	0.35468	0.0645609
Q6P1H6	Ankyrin repeat and LEM domain-containing protein 2 OS=Mus musculus OX=10090 GN=Ankle2 PE=1 SV=2	0	12	11	0	18	14	0	21	18	0.544375	0.648782	0.00284936	-0.263744	-0.341862	0.802339	0.621721	0.0923607	-0.0921577	-0.0426112	0.790235	0.910442	0.471937	0.10348	-0.0635587
Q99LI7	Cleavage stimulation factor subunit 3 OS=Mus musculus OX=10090 GN=Cstf3 PE=1 SV=1	0	20	11	0	19	14	0	24	18	0.169513	-0.0107443	-0.0770353	0.0773003	-0.0376092	0.222862	-0.00342187	0.0662609	-0.0164662	0.0144283	0.22424	0.285882	0.187853	0.108241	0.00345969
Q99JF8	PC4 and SFRS1-interacting protein OS=Mus musculus OX=10090 GN=Psip1 PE=1 SV=1	0	32	19	0	26	13	0	33	18	0.225141	-0.0228316	-0.400983	-0.541108	-0.336106	0.662102	0.220938	-0.203658	-0.479803	-0.344093	0.572537	0.701212	0.429664	-0.0314502	0.0356825
P47911	60S ribosomal protein L6 OS=Mus musculus OX=10090 GN=Rpl6 PE=1 SV=3	0	112	18	0	99	13	0	96	18	0.313697	0.543781	0.454823	0.230799	0.0585576	0.473	0.607542	0.261902	0.258291	0.0183939	0.652112	0.832464	0.578657	0.34527	0.142872
Q61753	D-3-phosphoglycerate dehydrogenase OS=Mus musculus OX=10090 GN=Phgdh PE=1 SV=3	0	22	15	0	23	13	0	31	18	1.35771	2.27945	2.03782	1.32867	0.436994	1.37901	1.77122	1.23433	0.987494	0.23595	1.60275	2.10665	1.70318	1.13918	0.204815
O88487	Cytoplasmic dynein 1 intermediate chain 2 OS=Mus musculus OX=10090 GN=Dync1i2 PE=1 SV=1	0	33	15	0	23	13	0	36	18	-0.404783	-0.124069	0.0505746	-0.179817	-0.0259289	-0.438128	-0.180495	-0.0823808	-0.173804	-0.286376	-0.511832	-0.382212	-0.221856	-0.0400685	-0.0366565
Q3UHJ0	AP2-associated protein kinase 1 OS=Mus musculus OX=10090 GN=Aak1 PE=1 SV=2	0	21	15	0	24	13	0	28	18	-0.36255	-0.00536296	0.0894152	0.0875119	0.0262158	-0.433967	-0.230568	-0.131625	-0.166755	-0.02959	-0.59394	-0.597746	-0.375954	-0.26359	-0.169975
Q61216	Double-strand break repair protein MRE11 OS=Mus musculus OX=10090 GN=Mre11 PE=1 SV=1	0	9	8	0	18	13	0	24	18	0.276814	0.235362	0.0493009	-0.154535	-0.0493976	0.242146	0.0612652	0.0730597	-0.0381986	0.0407506	0.204738	0.265372	0.101562	-0.0688041	-0.0710296
Q08288	Cell growth-regulating nucleolar protein OS=Mus musculus OX=10090 GN=Lyar PE=1 SV=2	0	30	18	0	24	12	0	36	18	1.18937	1.06109	0.316987	-0.14711	-0.168444	1.80321	1.31426	0.252452	-0.189839	-0.377404	2.01679	2.18007	1.4127	0.390829	-0.0654175
Q6AW69	Cingulin-like protein 1 OS=Mus musculus OX=10090 GN=Cgnl1 PE=1 SV=2	0	20	17	0	16	12	0	22	18	-0.116084	-0.717473	-0.393788	-0.810424	-0.914804	-0.268851	-0.595172	-0.440516	-0.528366	-0.09378	0.00309119	-0.269259	-0.291278	-0.248486	-0.171399
Q8BML1	[F-actin]-monooxygenase MICAL2 OS=Mus musculus OX=10090 GN=Mical2 PE=1 SV=1	0	19	16	0	13	12	0	22	18	0.189113	-0.211357	0.20905	0.188532	-0.245882	0.0196605	-0.0105872	0.248242	0.571188	0.0278313	0.162754	0.0940317	0.229328	0.30149	0.103683
Q2HXL6	ER degradation-enhancing alpha-mannosidase-like protein 3 OS=Mus musculus OX=10090 GN=Edem3 PE=1 SV=2	0	17	14	0	18	12	0	25	18	0.460083	0.284012	0.0309333	0.0146912	-0.202911	0.601975	0.476631	0.252391	0.0325959	-0.159077	0.866955	0.851944	0.733233	0.44237	0.213674
Q5JCT0	Beta-1,3-galactosyl-O-glycosyl-glycoprotein beta-1,6-N-acetylglucosaminyltransferase 3 OS=Mus musculus OX=10090 GN=Gcnt3 PE=2 SV=2	0	29	14	0	23	12	0	34	18	0.0712447	-0.277542	-0.75645	-0.245531	-0.4298	0.0404767	-0.320759	-0.312067	-0.140622	-0.0824798	0.168773	0.164832	0.358085	0.25458	0.267038
Q5FWI3	Cell surface hyaluronidase OS=Mus musculus OX=10090 GN=Cemip2 PE=1 SV=1	0	14	13	0	17	12	0	24	18	0.151338	0.41512	0.590083	0.713146	-0.23735	0.454204	0.531812	0.417839	0.59328	0.0496213	0.588996	0.509851	0.529234	0.425553	0.161877
Q8C102	Polypeptide N-acetylgalactosaminyltransferase 5 OS=Mus musculus OX=10090 GN=Galnt5 PE=2 SV=2	0	17	11	0	18	12	0	28	18	-0.233499	-0.682905	-0.907773	-0.532293	-0.49294	0.136248	-0.410107	-0.228612	-0.282072	-0.123871	0.292224	-0.021235	0.128624	0.0424234	0.227722
P52293	Importin subunit alpha-1 OS=Mus musculus OX=10090 GN=Kpna2 PE=1 SV=2	0	14	10	0	18	12	0	27	18	0.788553	0.662121	-0.440007	-0.775952	-0.506217	1.08338	0.603658	-0.306419	-0.190083	-0.224089	1.13035	1.42827	0.439367	-0.147592	-0.253751
Q9QXK7	Cleavage and polyadenylation specificity factor subunit 3 OS=Mus musculus OX=10090 GN=Cpsf3 PE=1 SV=2	0	13	10	0	14	12	0	21	18	0.204561	0.036825	-0.0827571	-0.185956	-0.0300198	0.0975883	-0.0201075	-0.0650131	-0.191318	-0.104641	0.452297	0.458424	0.329906	0.043838	0.0784843
Q91YM2	Rho GTPase-activating protein 35 OS=Mus musculus OX=10090 GN=Arhgap35 PE=1 SV=3	0	10	9	0	14	12	0	19	18	-0.421274	-0.156173	0.711002	0.547593	-0.0079497	-0.574395	0.0518865	0.362243	0.217357	-0.00569149	-0.371815	-0.579524	-0.0189033	0.118373	0.0707158
E9Q5F9	Histone-lysine N-methyltransferase SETD2 OS=Mus musculus OX=10090 GN=Setd2 PE=1 SV=1	0	22	20	0	13	11	0	20	18	0.55869	0.200392	-0.0289756	-0.0874114	-0.167193	0.517046	0.180246	-0.109762	-0.533011	-0.164889	0.766523	0.751168	0.524011	0.148958	0.0830177
Q91YK2	Ribosomal RNA processing protein 1 homolog B OS=Mus musculus OX=10090 GN=Rrp1b PE=1 SV=2	0	9	7	0	14	11	0	24	18	1.26507	1.2898	0.60669	0.0524524	-0.0977352	1.64933	1.28404	0.533904	-0.0396259	-0.355782	1.54984	1.70493	1.00392	0.407541	-0.0718553
Q8BMQ2	General transcription factor 3C polypeptide 4 OS=Mus musculus OX=10090 GN=Gtf3c4 PE=1 SV=2	0	18	16	0	14	10	0	25	18	-0.00493524	-0.185182	-0.22398	-0.348946	-0.169875	0.173374	0.0907455	0.0676322	0.135434	0.222871	0.0535401	0.10527	0.0924004	-0.0798173	-0.0274723
Q8C4J7	Transducin beta-like protein 3 OS=Mus musculus OX=10090 GN=Tbl3 PE=2 SV=1	0	11	9	0	15	10	0	24	18	1.09147	0.978037	0.171094	0.0359688	-0.110793	1.3363	0.903342	0.188385	-0.222928	-0.136075	1.54946	1.71198	0.958646	0.105209	0.0957072
Q9EQP2	EH domain-containing protein 4 OS=Mus musculus OX=10090 GN=Ehd4 PE=1 SV=1	0	32	16	0	38	22	0	39	17	0.404265	1.19025	1.05709	0.764379	0.303069	0.190065	0.654568	0.615365	0.342344	0.231141	0.238103	0.452066	0.33001	0.319363	-0.0774428
Q9CSN1	SNW domain-containing protein 1 OS=Mus musculus OX=10090 GN=Snw1 PE=1 SV=3	0	42	21	0	34	21	0	30	17	0.482928	0.3206	0.00182809	0.226179	-0.182402	0.770117	0.342373	-0.0100631	-0.311036	-0.250582	0.683273	0.687794	0.353551	0.0818669	-0.144318
O35841	Apoptosis inhibitor 5 OS=Mus musculus OX=10090 GN=Api5 PE=1 SV=2	0	37	19	0	31	20	0	30	17	0.0669417	0.0518302	-0.096217	-0.197717	0.145278	0.24034	0.179565	0.136421	0.0278154	0.0348052	0.159509	0.192313	0.051012	-0.121896	-0.17072
Q9QZ85	Interferon-inducible GTPase 1 OS=Mus musculus OX=10090 GN=Iigp1 PE=1 SV=2	0	36	17	0	33	20	0	47	17	3.4743	5.16709	4.23575	3.12252	0.602205	6.23999	6.66393	5.51225	4.45933	2.1533	2.82637	3.4236	2.69182	1.96004	-0.546938
Q8R0X7	Sphingosine-1-phosphate lyase 1 OS=Mus musculus OX=10090 GN=Sgpl1 PE=1 SV=1	0	42	16	0	33	20	0	37	17	0.15005	-0.100226	0.17402	0.0122372	0.467381	-0.0719798	-0.0210323	0.0473579	0.117298	0.0184369	-0.0753184	-0.130077	0.0752654	0.108483	0.0542977
Q9QWK5	Baculoviral IAP repeat-containing protein 1a OS=Mus musculus OX=10090 GN=Naip1 PE=2 SV=3	0	50	16	0	63	20	0	54	17	-0.16511	0.0984918	0.404822	-0.0731387	-0.0314851	-0.259887	0.170535	0.354645	0.440113	0.287689	-0.364196	-0.268917	-0.0530204	0.251229	0.00739186
O08749	Dihydrolipoyl dehydrogenase, mitochondrial OS=Mus musculus OX=10090 GN=Dld PE=1 SV=2	0	199	19	0	186	19	0	152	17	-0.291088	-0.562877	-0.610932	-0.523314	-0.327414	-0.314592	-0.443616	-0.300516	-0.119671	0.0545236	-0.481826	-0.564914	-0.507113	-0.322543	-0.0063653
Q91YM4	FAST kinase domain-containing protein 4 OS=Mus musculus OX=10090 GN=Tbrg4 PE=1 SV=1	0	30	18	0	31	19	0	31	17	0.185556	-0.100933	-0.141304	0.00434146	-0.0789422	0.101268	-0.0615433	-0.0869022	0.0430469	0.0844801	0.0247209	0.0709548	0.0275913	0.0417539	0.0904702
Q9WVJ2	26S proteasome non-ATPase regulatory subunit 13 OS=Mus musculus OX=10090 GN=Psmd13 PE=1 SV=1	0	37	17	0	36	19	0	31	17	0.124953	0.402011	0.499157	0.449102	0.39229	0.178612	0.335874	0.207125	0.383107	0.126779	0.230016	0.403946	0.35427	0.271374	0.0340095
O88544	COP9 signalosome complex subunit 4 OS=Mus musculus OX=10090 GN=Cops4 PE=1 SV=1	0	27	17	0	28	19	0	22	17	-0.261734	0.234616	0.281573	0.51731	0.553911	-0.241811	0.0226126	0.0645715	0.180481	0.115482	-0.235047	-0.0985554	-0.0932599	-0.029559	-0.0105862
Q9Z1G4	V-type proton ATPase 116 kDa subunit a isoform 1 OS=Mus musculus OX=10090 GN=Atp6v0a1 PE=1 SV=3	0	28	15	0	29	19	0	29	17	0.0189163	-0.290262	-0.0165171	0.0963516	-0.242088	0.00426715	-0.0244279	0.0409063	0.133018	-0.0144149	0.0715922	-0.144847	-0.0791756	-0.0307966	0.0828813
Q9JHI5	Isovaleryl-CoA dehydrogenase, mitochondrial OS=Mus musculus OX=10090 GN=Ivd PE=1 SV=1	0	37	15	0	41	19	0	46	17	-0.622426	-1.15826	-1.18186	-0.597176	-0.45418	-0.75853	-1.08566	-0.646125	-0.440178	-0.0941645	-1.06284	-1.28066	-0.950914	-0.650372	-0.0641634
Q9WU42	Nuclear receptor corepressor 2 OS=Mus musculus OX=10090 GN=Ncor2 PE=1 SV=3	0	15	14	0	23	19	0	24	17	0.32523	0.383114	0.292108	0.613012	0.352288	0.425454	0.0334275	-0.158414	-0.0471505	0.0808391	0.538955	0.471629	0.382914	0.0490315	-0.00148491
Q9CX34	Protein SGT1 homolog OS=Mus musculus OX=10090 GN=Sugt1 PE=1 SV=3	0	26	14	0	35	19	0	26	17	0.020637	0.592256	0.440407	0.098915	0.225096	0.0651447	0.26644	-0.023403	-0.0843616	-0.0841176	0.201322	0.379081	0.219423	0.125773	-0.0725
Q99K28	ADP-ribosylation factor GTPase-activating protein 2 OS=Mus musculus OX=10090 GN=Arfgap2 PE=1 SV=1	0	16	12	0	24	19	0	28	17	0.208956	0.453983	0.441089	0.12079	-0.0245286	0.245176	0.424568	0.338651	0.0459216	0.0673153	0.283674	0.42558	0.294308	0.186482	-0.0721389
Q9D620	Rab11 family-interacting protein 1 OS=Mus musculus OX=10090 GN=Rab11fip1 PE=1 SV=2	0	25	21	0	25	18	0	25	17	0.258083	0.259878	0.027087	-0.0347164	-0.312785	0.376178	0.309026	0.160861	-0.0321781	-0.083171	0.258022	0.270388	0.172872	0.155107	-0.187194
Q9D306	Alpha-1,3-mannosyl-glycoprotein 4-beta-N-acetylglucosaminyltransferase C OS=Mus musculus OX=10090 GN=Mgat4c PE=2 SV=1	0	34	18	0	38	18	0	37	17	1.21318	0.848952	0.518143	0.291795	-0.474826	1.13929	0.988739	0.623096	0.168811	-0.209293	1.56152	1.32846	1.25813	0.999914	0.354235
Q8R180	ERO1-like protein alpha OS=Mus musculus OX=10090 GN=Ero1a PE=1 SV=2	0	41	18	0	41	18	0	33	17	0.494012	1.02926	0.811569	0.637458	0.00356392	0.633324	0.913834	0.374872	0.516113	0.110827	0.755412	0.85324	0.591211	0.457919	0.234333
F8VPU2	FERM, ARHGEF and pleckstrin domain-containing protein 1 OS=Mus musculus OX=10090 GN=Farp1 PE=1 SV=1	0	24	17	0	32	18	0	28	17	-0.21805	-0.520512	-0.503665	0.0325808	0.00821384	-0.230413	-0.403934	-0.31466	-0.220886	-0.101142	-0.524042	-0.529945	-0.425327	-0.389667	-0.228062
O70252	Heme oxygenase 2 OS=Mus musculus OX=10090 GN=Hmox2 PE=1 SV=1	0	33	16	0	54	18	0	34	17	0.125951	0.146621	0.106588	-0.14216	-0.327713	0.192779	0.209328	0.162972	-0.0983342	-0.0481648	0.317668	0.318433	0.227305	0.175801	0.0583643
Q8BWF0	Succinate-semialdehyde dehydrogenase, mitochondrial OS=Mus musculus OX=10090 GN=Aldh5a1 PE=1 SV=1	0	36	16	0	34	18	0	42	17	-0.209495	-0.654983	-0.657835	-0.11825	-0.0559832	-0.329076	-0.574464	-0.357519	0.117772	0.261316	-0.526009	-0.612276	-0.436154	-0.354735	-0.00991125
Q6P549	Phosphatidylinositol 3,4,5-trisphosphate 5-phosphatase 2 OS=Mus musculus OX=10090 GN=Inppl1 PE=1 SV=1	0	18	15	0	22	18	0	20	17	-0.0674703	0.238196	0.418537	0.342079	0.188889	-0.145696	0.122786	0.140195	0.367703	0.0864551	-0.0511935	0.0981271	0.231888	0.0929544	0.0128036
O35379	Multidrug resistance-associated protein 1 OS=Mus musculus OX=10090 GN=Abcc1 PE=1 SV=1	0	17	15	0	26	18	0	22	17	-0.211784	-0.295551	-0.400043	-0.0702422	-0.276183	-0.0309977	-0.187949	-0.289426	-0.082539	0.0487115	-0.189671	-0.275118	-0.389982	-0.44466	-0.121349
Q3TLI0	Trafficking protein particle complex subunit 10 OS=Mus musculus OX=10090 GN=Trappc10 PE=1 SV=2	0	17	11	0	28	18	0	22	17	-0.149335	-0.0996127	-0.0629436	1.29036	0.38107	-0.331078	-0.0789769	0.0908973	0.224816	0.190117	-0.468266	-0.414935	-0.281464	0.0217896	0.000146928
Q62418	Drebrin-like protein OS=Mus musculus OX=10090 GN=Dbnl PE=1 SV=2	0	47	21	0	51	17	0	43	17	0.0617817	0.509615	0.697639	0.712905	0.430985	0.135735	0.365017	0.140777	0.579089	0.2961	-0.0470953	0.141779	0.168622	0.197339	-0.142274
Q8BI72	CDKN2A-interacting protein OS=Mus musculus OX=10090 GN=Cdkn2aip PE=1 SV=1	0	34	20	0	24	17	0	31	17	0.19804	-0.0414446	0.085094	-0.0665678	-0.0660848	0.173865	0.0729914	-6.9428e-06	-0.128264	0.109523	0.00873305	-0.00132968	-0.0146872	-0.0320237	-0.187633
P05201	Aspartate aminotransferase, cytoplasmic OS=Mus musculus OX=10090 GN=Got1 PE=1 SV=3	0	32	18	0	40	17	0	34	17	-0.34652	0.139778	0.519961	0.0845067	0.234017	-0.529837	-0.0389378	-0.0825609	0.137131	-0.0130413	-0.733206	-0.390147	-0.0757114	-0.0507508	-0.151006
Q61335	B-cell receptor-associated protein 31 OS=Mus musculus OX=10090 GN=Bcap31 PE=1 SV=4	0	107	17	0	95	17	0	89	17	0.0416581	-0.23067	-0.222256	-0.305969	-0.190882	0.0222106	-0.0825435	0.0239632	-0.284164	-0.128551	0.0487502	-0.00481653	-0.00575209	0.101126	0.169277
P48758	Carbonyl reductase [NADPH] 1 OS=Mus musculus OX=10090 GN=Cbr1 PE=1 SV=3	0	237	17	0	205	17	0	200	17	-0.551069	-0.577503	-0.30422	-0.0716857	-0.0907021	-0.967765	-0.684964	-0.235768	-0.0771237	0.0154994	-1.24441	-1.31582	-0.638375	-0.309014	-0.0513457
P97855	Ras GTPase-activating protein-binding protein 1 OS=Mus musculus OX=10090 GN=G3bp1 PE=1 SV=1	0	89	16	0	118	17	0	128	17	0.809666	1.03883	0.889043	0.441443	0.468616	1.08765	0.91879	0.438478	0.0403607	0.0238826	1.12676	1.27541	0.83385	0.490049	-0.0830113
Q6PAM1	Alpha-taxilin OS=Mus musculus OX=10090 GN=Txlna PE=1 SV=1	0	30	16	0	20	17	0	24	17	0.451446	0.512304	0.477959	0.220329	0.0142618	0.660588	0.541936	0.136915	-0.0213011	-0.0549217	0.765109	0.94892	0.602371	0.303049	-0.0587642
Q8JZN7	Mitochondrial Rho GTPase 2 OS=Mus musculus OX=10090 GN=Rhot2 PE=1 SV=1	0	34	16	0	33	17	0	33	17	-0.165284	-0.491466	-0.372456	-0.112403	-0.067691	-0.277967	-0.410799	-0.283427	-0.260868	0.0355919	-0.467337	-0.568338	-0.388566	-0.310854	-0.0846816
Q60953	Protein PML OS=Mus musculus OX=10090 GN=Pml PE=1 SV=3	0	27	15	0	23	17	0	20	17	0.259961	0.395993	-0.357751	-0.0635987	0.0918519	0.231187	0.136118	-0.0800771	-0.26366	-0.236947	0.130798	0.254904	0.181472	-0.112535	-0.154919
O55098	Serine/threonine-protein kinase 10 OS=Mus musculus OX=10090 GN=Stk10 PE=1 SV=2	0	31	21	0	24	16	0	23	17	-0.563929	-0.0113221	0.088962	0.050399	-0.230206	-0.729693	-0.0202708	0.166704	0.0150471	0.13753	-0.722476	-0.724905	-0.224434	0.144854	0.0950419
P49586	Choline-phosphate cytidylyltransferase A OS=Mus musculus OX=10090 GN=Pcyt1a PE=1 SV=1	0	33	20	0	24	16	0	27	17	-0.161472	-0.00763998	-0.109925	-0.0884668	0.296567	-0.150983	-0.0460552	-0.0965335	-0.0283053	-0.080135	-0.0337719	-0.0756483	-0.106983	-0.0374847	0.0226543
Q9D0K2	Succinyl-CoA:3-ketoacid coenzyme A transferase 1, mitochondrial OS=Mus musculus OX=10090 GN=Oxct1 PE=1 SV=1	0	67	20	0	93	16	0	100	17	-0.54312	-0.79787	-0.502434	-0.158582	-0.302204	-0.555642	-0.354344	-0.0337749	0.0842164	0.0866459	-0.817676	-0.856371	-0.610225	-0.394589	-0.15096
P27601	Guanine nucleotide-binding protein subunit alpha-13 OS=Mus musculus OX=10090 GN=Gna13 PE=1 SV=1	0	39	19	0	51	16	0	37	17	-0.243374	-0.369141	-0.110617	-0.186086	-0.016406	-0.446846	-0.253684	0.0280703	0.0604662	0.0923135	-0.67428	-0.59891	-0.419348	-0.152411	-0.0436742
Q8BMF4	Dihydrolipoyllysine-residue acetyltransferase component of pyruvate dehydrogenase complex, mitochondrial OS=Mus musculus OX=10090 GN=Dlat PE=1 SV=2	0	129	18	0	185	16	0	197	17	-0.283223	-0.496853	-0.433679	-0.0944868	-0.331723	-0.197736	-0.318075	-0.270922	-0.0508596	0.0370821	-0.384621	-0.476321	-0.454975	-0.400392	-0.0845028
P14152	Malate dehydrogenase, cytoplasmic OS=Mus musculus OX=10090 GN=Mdh1 PE=1 SV=3	0	153	18	0	130	16	0	124	17	-0.587017	-0.467011	-0.125055	-0.0665068	0.405111	-0.754131	-0.502291	-0.224776	0.112527	-0.00739643	-1.00528	-0.907211	-0.434732	-0.234719	-0.0755472
P18760	Cofilin-1 OS=Mus musculus OX=10090 GN=Cfl1 PE=1 SV=3	0	161	17	0	253	16	0	240	17	-0.148482	0.564733	0.605491	0.0534668	0.146011	-0.190905	0.31643	0.215325	0.00946027	-0.125521	-0.038406	0.169045	0.259048	0.370505	0.0186376
Q9WVA4	Transgelin-2 OS=Mus musculus OX=10090 GN=Tagln2 PE=1 SV=4	0	257	17	0	333	16	0	335	17	-0.525168	-0.172956	0.0654321	-0.202354	-0.15341	-0.422282	-0.246926	-0.127271	-0.269483	-0.0909555	-0.424263	-0.446539	-0.234453	-0.0282876	-0.0566277
P21958	Antigen peptide transporter 1 OS=Mus musculus OX=10090 GN=Tap1 PE=1 SV=3	0	29	16	0	29	16	0	23	17	1.64835	2.46872	2.57682	2.65969	1.07472	2.02378	2.455	2.38931	2.23157	0.67555	1.7042	2.07777	2.08874	1.97323	0.148786
Q60865	Caprin-1 OS=Mus musculus OX=10090 GN=Caprin1 PE=1 SV=2	0	41	16	0	52	16	0	43	17	1.07941	1.07172	0.742486	0.297136	0.158937	1.36951	0.956077	0.295955	-0.0857808	-0.0529989	1.4074	1.54841	0.99488	0.487203	-0.21167
Q91WU0	Carboxylesterase 1F OS=Mus musculus OX=10090 GN=Ces1f PE=1 SV=1	0	50	16	0	50	16	0	48	17	-0.000443581	-0.481429	-2.01093	-1.47322	-0.78382	-0.803719	-0.90601	-0.829598	-0.845334	-0.244658	-0.22542	-0.290371	0.134426	0.464696	0.957484
Q9CQA3	Succinate dehydrogenase [ubiquinone] iron-sulfur subunit, mitochondrial OS=Mus musculus OX=10090 GN=Sdhb PE=1 SV=1	0	245	16	0	216	16	0	269	17	-0.495249	-0.964228	-0.67632	-0.675139	-0.503022	-0.680206	-0.787219	-0.144037	-0.359114	-0.0457887	-0.789666	-1.18241	-0.652567	-0.348341	0.0258002
Q99K51	Plastin-3 OS=Mus musculus OX=10090 GN=Pls3 PE=1 SV=3	0	51	16	0	43	16	0	41	17	-0.742445	-0.243343	0.114093	-0.187042	-0.191762	-0.707694	-0.176729	-0.342922	-0.404783	-0.0484818	-0.672136	-0.684561	-0.464238	-0.294481	-0.175112
Q61578	NADPH:adrenodoxin oxidoreductase, mitochondrial OS=Mus musculus OX=10090 GN=Fdxr PE=1 SV=1	0	24	16	0	23	16	0	26	17	-0.609678	-0.956237	-0.787244	-0.544797	-0.237054	-0.692341	-0.854905	-0.487434	-0.33511	0.063842	-1.06165	-1.18972	-0.987804	-0.677605	-0.0538497
P97447	Four and a half LIM domains protein 1 OS=Mus musculus OX=10090 GN=Fhl1 PE=1 SV=3	0	44	16	0	53	16	0	49	17	-1.4992	-0.158965	-0.726664	-0.310622	-0.087599	-1.37647	-0.895782	-0.336731	-0.301555	0.446303	-1.56375	-1.83619	-1.35844	-1.00531	-0.24955
D3YZP9	Coiled-coil domain-containing protein 6 OS=Mus musculus OX=10090 GN=Ccdc6 PE=1 SV=1	0	23	15	0	26	16	0	28	17	-0.427951	-0.147706	0.298195	0.250383	0.150229	-0.379211	-0.156583	0.0193618	0.0213186	-0.0973639	-0.437554	-0.352278	-0.0850401	-0.000213986	-0.111264
Q9DCW4	Electron transfer flavoprotein subunit beta OS=Mus musculus OX=10090 GN=Etfb PE=1 SV=3	0	240	15	0	189	16	0	192	17	-0.252873	-0.623883	-0.676283	-0.350251	-0.35496	-0.460348	-0.642655	-0.411732	-0.159008	0.0556484	-0.692223	-0.787269	-0.583781	-0.318531	-0.0110547
Q61823	Programmed cell death protein 4 OS=Mus musculus OX=10090 GN=Pdcd4 PE=1 SV=1	0	25	15	0	28	16	0	33	17	-0.760891	-1.63001	-1.1404	-0.429106	0.196053	-0.61513	-1.11434	-0.463821	-0.368919	0.0550187	-1.38282	-1.24779	-0.659787	-0.803215	-0.207825
Q99N87	28S ribosomal protein S5, mitochondrial OS=Mus musculus OX=10090 GN=Mrps5 PE=1 SV=1	0	21	14	0	29	16	0	28	17	0.352235	-0.191992	-0.120929	-0.175878	-0.238136	0.302308	0.0987375	0.0200221	-0.0344897	-0.0279318	0.25668	0.316691	0.175243	0.0745024	-0.0308555
Q60930	Voltage-dependent anion-selective channel protein 2 OS=Mus musculus OX=10090 GN=Vdac2 PE=1 SV=2	0	265	14	0	372	16	0	350	17	0.0623405	-0.361807	-0.176741	-0.134436	-0.193093	-0.0585224	-0.0576316	0.0372149	0.0403169	-0.00560497	-0.160507	-0.198963	-0.133621	-0.0931696	0.00915585
A2AIV2	Protein virilizer homolog OS=Mus musculus OX=10090 GN=Virma PE=1 SV=1	0	13	12	0	17	16	0	21	17	0.483401	0.259969	0.106743	-0.246952	-0.0737616	0.529443	0.385206	0.135907	-0.142479	-0.135189	0.513459	0.513613	0.314867	0.108296	0.0760419
Q7TT37	Elongator complex protein 1 OS=Mus musculus OX=10090 GN=Elp1 PE=1 SV=2	0	12	12	0	18	16	0	22	17	0.299258	0.529217	0.65164	0.415277	0.481611	0.297221	0.481826	0.339863	-0.0339724	-0.0917988	0.534196	0.649406	0.505054	0.271888	0.176294
Q9Z2W0	Aspartyl aminopeptidase OS=Mus musculus OX=10090 GN=Dnpep PE=1 SV=2	0	26	12	0	33	16	0	29	17	-0.313549	-0.136256	0.248095	0.587494	0.576549	-0.427434	0.0221964	0.18432	0.222846	0.0847116	-0.536495	-0.417367	-0.12003	0.101588	0.0111845
Q5SF07	Insulin-like growth factor 2 mRNA-binding protein 2 OS=Mus musculus OX=10090 GN=Igf2bp2 PE=1 SV=1	0	27	18	0	25	15	0	24	17	0.101779	-0.0485014	-0.563071	-0.349022	-0.0412094	0.0414751	-0.161487	-0.326935	-0.194713	0.19755	-0.232487	-0.210605	-0.302446	-0.136207	-0.130432
Q6ZPZ3	Zinc finger CCCH domain-containing protein 4 OS=Mus musculus OX=10090 GN=Zc3h4 PE=1 SV=2	0	26	18	0	23	15	0	23	17	0.280798	0.123261	-0.0676974	0.211905	0.0352294	0.521447	0.0719675	-0.187307	-0.303968	-0.291554	0.601117	0.526356	0.410717	0.127282	0.0358652
Q0GNC1	Inverted formin-2 OS=Mus musculus OX=10090 GN=Inf2 PE=1 SV=1	0	22	16	0	16	15	0	24	17	0.336039	1.89229	0.732898	0.0356064	-0.481968	0.940504	0.751115	-0.0138837	0.441796	0.194826	0.890282	1.32839	0.564753	0.080791	-0.112982
Q9Z0N1	Eukaryotic translation initiation factor 2 subunit 3, X-linked OS=Mus musculus OX=10090 GN=Eif2s3x PE=1 SV=2	0	31	16	0	47	15	0	73	17	0.193271	0.474602	0.434168	0.175774	0.133462	0.342423	0.527746	0.29994	0.175303	0.0931909	0.433091	0.569145	0.396601	0.268327	0.110798
Q3UH60	Disco-interacting protein 2 homolog B OS=Mus musculus OX=10090 GN=Dip2b PE=1 SV=1	0	18	16	0	16	15	0	21	17	-0.132815	-0.101062	0.229782	0.493503	0.341201	-0.224587	-0.00299142	0.0614259	0.54575	0.26483	-0.38035	-0.249057	-0.0266198	0.022345	-0.0659555
Q9WTP7	GTP:AMP phosphotransferase AK3, mitochondrial OS=Mus musculus OX=10090 GN=Ak3 PE=1 SV=3	0	142	16	0	157	15	0	193	17	-0.601894	-0.726389	-0.412672	-0.131297	-0.233751	-0.713516	-0.609649	-0.242424	-2.93087e-05	0.106456	-0.915528	-1.0645	-0.718854	-0.424842	0.00903137
Q8BFZ9	Erlin-2 OS=Mus musculus OX=10090 GN=Erlin2 PE=1 SV=1	0	60	15	0	63	15	0	53	17	0.105784	-0.414346	-0.385867	-0.449719	-0.234287	0.035744	-0.110753	0.0344398	-0.0244468	-0.0514317	-0.164589	-0.186062	-0.112501	-0.0212567	0.0413006
Q6R891	Neurabin-2 OS=Mus musculus OX=10090 GN=Ppp1r9b PE=1 SV=1	0	18	15	0	22	15	0	27	17	0.159458	0.0634916	0.055422	0.0125055	-0.179912	0.244191	0.00253095	0.0188033	0.0694415	0.079935	0.00147117	0.0174655	0.0262979	-0.0811797	-0.137886
Q9DCX2	ATP synthase subunit d, mitochondrial OS=Mus musculus OX=10090 GN=Atp5pd PE=1 SV=3	0	396	15	0	451	15	0	456	17	-0.0926274	-0.483515	-0.404609	-0.557612	-0.439693	-0.0250062	-0.332796	-0.167386	-0.317571	-0.182601	-0.111597	-0.320544	-0.20217	-0.17857	0.00557147
Q6PGF7	Exocyst complex component 8 OS=Mus musculus OX=10090 GN=Exoc8 PE=1 SV=1	0	18	14	0	21	15	0	25	17	0.0451637	0.20882	0.172546	0.159638	0.0909577	0.00507149	0.0182688	0.0493925	0.0511508	0.0891459	-0.158886	-0.174257	-0.130099	-0.133405	-0.107369
Q9DBX6	Cytochrome P450 2S1 OS=Mus musculus OX=10090 GN=Cyp2s1 PE=1 SV=1	0	31	14	0	47	15	0	34	17	-0.87568	-0.972627	-1.18914	-0.594214	-0.210123	-0.882531	-0.91224	-0.653514	-0.390273	0.0384197	-1.33851	-1.38158	-1.04507	-0.671847	-0.0904973
Q99JR8	SWI/SNF-related matrix-associated actin-dependent regulator of chromatin subfamily D member 2 OS=Mus musculus OX=10090 GN=Smarcd2 PE=1 SV=2	0	23	13	0	20	15	0	25	17	0.144565	0.08343	-0.00689382	0.193833	0.173145	0.249002	0.166301	0.049323	0.207361	0.10159	0.30388	0.355011	0.158931	0.0625991	0.0689539
O88343	Electrogenic sodium bicarbonate cotransporter 1 OS=Mus musculus OX=10090 GN=Slc4a4 PE=1 SV=2	0	22	13	0	26	15	0	26	17	-0.0261543	-0.229737	-0.506072	-0.603182	-0.10319	-0.128784	-0.424403	-0.243328	-0.327787	-0.153938	-0.534507	-0.529434	-0.409884	-0.275374	0.0647911
P59808	SAM and SH3 domain-containing protein 1 OS=Mus musculus OX=10090 GN=Sash1 PE=1 SV=1	0	9	9	0	17	15	0	20	17	-0.177072	-0.143479	0.677265	0.637072	0.0802851	-0.0496159	0.141036	0.310037	0.474738	0.104436	-0.210202	-0.19128	0.145806	0.204681	0.02625
Q9DBG5	Perilipin-3 OS=Mus musculus OX=10090 GN=Plin3 PE=1 SV=1	0	45	20	0	37	14	0	37	17	0.392636	0.686463	0.878486	0.382894	1.20106	0.400255	0.461317	0.4498	-0.0590652	-0.226859	0.339958	0.622663	0.582655	0.401205	-0.112257
Q09200	Beta-1,4 N-acetylgalactosaminyltransferase 1 OS=Mus musculus OX=10090 GN=B4galnt1 PE=1 SV=1	0	23	16	0	22	14	0	25	17	0.524458	0.155804	-0.625511	-0.910039	-0.0489495	0.513894	0.1349	-0.117052	-0.286986	-0.285018	0.982528	0.904466	0.627094	0.510735	0.0937264
Q9R0I7	YLP motif-containing protein 1 OS=Mus musculus OX=10090 GN=Ylpm1 PE=2 SV=2	0	27	16	0	17	14	0	21	17	0.411104	0.202751	-0.065536	-0.448802	-0.335194	0.628019	0.195875	-0.0914041	-0.428191	-0.255419	0.560876	0.509173	0.300285	0.00894969	-0.188848
Q8BTS4	Nuclear pore complex protein Nup54 OS=Mus musculus OX=10090 GN=Nup54 PE=1 SV=1	0	29	16	0	24	14	0	28	17	0.0447161	0.245581	0.0109176	-0.0792059	-0.168609	0.308297	0.287733	0.0675498	-0.100411	0.0426407	0.26919	0.310101	0.0507831	-0.0342993	0.0628368
O88811	Signal transducing adapter molecule 2 OS=Mus musculus OX=10090 GN=Stam2 PE=1 SV=1	0	30	16	0	26	14	0	36	17	0.228204	0.274551	0.182713	-0.151766	-0.249096	0.195787	0.0308984	-0.124923	-0.48419	-0.285282	0.0897861	0.191926	0.0782672	0.00124033	-0.122256
Q9R1P4	Proteasome subunit alpha type-1 OS=Mus musculus OX=10090 GN=Psma1 PE=1 SV=1	0	34	16	0	27	14	0	38	17	-0.00556569	0.40766	0.706379	0.450152	0.420699	0.0114412	0.478855	0.483548	0.190785	-0.00173199	0.116048	0.270079	0.416985	0.435324	0.0745014
Q924N4	Solute carrier family 12 member 6 OS=Mus musculus OX=10090 GN=Slc12a6 PE=1 SV=2	0	20	16	0	23	14	0	23	17	-0.599946	-0.806324	-0.386565	-0.20335	-0.201914	-0.765154	-0.678577	-0.148071	-0.103851	-0.0816731	-1.01056	-1.07902	-0.521636	-0.270715	0.000381864
Q91YI0	Argininosuccinate lyase OS=Mus musculus OX=10090 GN=Asl PE=1 SV=1	0	24	15	0	22	14	0	23	17	-0.450303	-0.254961	0.0117913	0.147463	0.24809	-0.695949	-0.384237	-0.0829559	0.237379	0.206016	-0.969388	-0.779422	-0.482429	-0.237476	-0.0761371
P52479	Ubiquitin carboxyl-terminal hydrolase 10 OS=Mus musculus OX=10090 GN=Usp10 PE=1 SV=3	0	23	14	0	25	14	0	26	17	0.718418	0.573605	0.375332	0.0219487	0.410157	0.689639	0.408711	0.231658	-0.0847718	-0.072487	0.793845	0.904186	0.494394	0.293923	-0.0702987
Q9DBR0	A-kinase anchor protein 8 OS=Mus musculus OX=10090 GN=Akap8 PE=1 SV=1	0	19	14	0	23	14	0	26	17	0.406075	-0.0208868	-0.248167	-0.272078	-0.330618	0.559168	0.171839	-0.165811	-0.185658	-0.136333	0.696393	0.716758	0.506633	0.119421	-0.0219816
P10711	Transcription elongation factor A protein 1 OS=Mus musculus OX=10090 GN=Tcea1 PE=1 SV=2	0	28	13	0	21	14	0	34	17	-0.204705	-0.0786829	0.0135092	-0.418248	0.0846347	-0.000530125	0.107187	0.0596818	-0.18552	-0.167509	0.0435088	0.234185	0.17644	-0.0188283	-0.0664306
Q99LE6	ATP-binding cassette sub-family F member 2 OS=Mus musculus OX=10090 GN=Abcf2 PE=1 SV=1	0	27	22	0	26	13	0	25	17	0.843339	1.25264	0.95614	0.581838	0.373208	0.989087	1.13391	0.561438	0.0752941	-0.0786452	1.32798	1.5606	0.990612	0.591967	0.104941
Q9ET30	Transmembrane 9 superfamily member 3 OS=Mus musculus OX=10090 GN=Tm9sf3 PE=1 SV=1	0	38	17	0	32	13	0	45	17	0.0545519	-0.496637	-0.366647	-0.432358	-0.326884	0.16406	-0.053244	-0.00291719	-0.0681883	-0.089188	0.126504	0.0252652	0.108743	0.108493	0.0838199
Q9Z2G6	Protein sel-1 homolog 1 OS=Mus musculus OX=10090 GN=Sel1l PE=1 SV=2	0	23	16	0	23	13	0	28	17	0.416153	0.239013	0.101913	0.076092	0.0870649	0.618145	0.553083	0.301738	0.0800737	-0.0985197	0.857456	0.81639	0.64722	0.479753	0.257962
Q8K2L8	Trafficking protein particle complex subunit 12 OS=Mus musculus OX=10090 GN=Trappc12 PE=1 SV=2	0	22	16	0	22	13	0	22	17	0.00947058	0.18495	0.299993	0.0637546	-0.0390159	-0.126091	0.204656	0.16584	0.0162413	-0.0479299	-0.161011	-0.104392	-0.0592078	0.0340111	-0.0236424
Q99M87	DnaJ homolog subfamily A member 3, mitochondrial OS=Mus musculus OX=10090 GN=Dnaja3 PE=1 SV=1	0	27	16	0	43	13	0	52	17	0.16438	-0.133174	-0.285399	-0.400665	-0.310366	0.397611	0.172074	-0.0589301	-0.078129	-0.0690507	0.34389	0.363006	0.0548878	-0.167839	0.00956482
Q8BWS5	G protein-regulated inducer of neurite outgrowth 3 OS=Mus musculus OX=10090 GN=Gprin3 PE=1 SV=1	0	21	16	0	17	13	0	25	17	-0.121564	-0.386879	-0.231275	0.122946	0.330239	-0.405649	-0.367251	-0.505202	-0.301666	-0.117747	-0.7093	-0.737058	-0.421356	-0.447982	-0.118741
P37804	Transgelin OS=Mus musculus OX=10090 GN=Tagln PE=1 SV=3	0	53	15	0	75	13	0	65	17	-1.16521	1.15176	-0.671957	-0.152899	0.347877	-0.573188	-0.285277	-0.0831388	-0.788629	0.928308	-0.394105	-0.558878	-0.620248	-0.798885	-0.153965
Q8C0Z1	Protein FAM234A OS=Mus musculus OX=10090 GN=Fam234a PE=1 SV=1	0	27	15	0	64	13	0	53	17	-0.0868028	-0.382129	-0.313157	0.175741	-0.224423	-0.235871	-0.456921	-0.119555	-0.243691	-0.12625	-0.205389	-0.361679	-0.184086	0.00446318	0.00643414
Q8BWY3	Eukaryotic peptide chain release factor subunit 1 OS=Mus musculus OX=10090 GN=Etf1 PE=1 SV=4	0	25	15	0	24	13	0	30	17	0.480247	0.836118	0.708641	0.196314	0.470341	0.312958	0.590654	0.35091	-0.0312733	-0.0226557	0.476345	0.719142	0.459668	0.368911	0.0213199
P97390	Vacuolar protein sorting-associated protein 45 OS=Mus musculus OX=10090 GN=Vps45 PE=1 SV=1	0	20	15	0	16	13	0	19	17	-0.148009	-0.27433	-0.0873406	-0.148255	-0.121341	-0.243628	-0.212405	-0.104015	0.231662	0.234967	-0.273306	-0.013993	0.0325212	0.122518	0.0946915
B2RRE7	OTU domain-containing protein 4 OS=Mus musculus OX=10090 GN=Otud4 PE=1 SV=1	0	14	14	0	15	13	0	21	17	0.463608	0.800096	0.752387	0.438738	0.108928	0.671983	0.586769	0.311742	0.240607	0.24063	0.601241	0.68755	0.438626	0.293605	-0.0810584
Q3UYV9	Nuclear cap-binding protein subunit 1 OS=Mus musculus OX=10090 GN=Ncbp1 PE=1 SV=2	0	22	14	0	19	13	0	24	17	0.432402	0.20682	0.0793695	-0.113132	0.0111846	0.465083	0.486116	0.414972	-0.025594	0.0287888	0.309129	0.513644	0.291191	0.196008	-0.0886369
Q91VH2	Sorting nexin-9 OS=Mus musculus OX=10090 GN=Snx9 PE=1 SV=1	0	20	14	0	22	13	0	20	17	-0.0925082	-0.0712546	0.255814	0.0259571	0.504976	-0.334472	0.106922	0.255247	0.0120788	-0.0621249	-0.377543	-0.346904	-0.194013	0.0236757	-0.116981
Q8BWQ6	UPF0505 protein C16orf62 homolog OS=Mus musculus OX=10090 PE=1 SV=2	0	14	14	0	15	13	0	21	17	-0.187683	0.0854651	0.200849	0.116952	0.316859	-0.391374	-0.128762	-0.0471454	0.0779735	0.199405	-0.521688	-0.317072	-0.323252	-0.0986662	-0.0264357
Q8BZW8	NHL repeat-containing protein 2 OS=Mus musculus OX=10090 GN=Nhlrc2 PE=1 SV=1	0	20	14	0	15	13	0	22	17	-0.693736	-0.234443	-0.0528231	0.282618	0.258881	-0.780554	-0.3414	-0.272513	-0.0742418	-0.00998691	-0.870735	-0.87229	-0.535926	-0.27841	-0.121488
P62754	40S ribosomal protein S6 OS=Mus musculus OX=10090 GN=Rps6 PE=1 SV=1	0	67	13	0	65	13	0	75	17	0.435213	0.595565	0.504326	0.0270391	-0.0251215	0.514727	0.671556	0.384469	-0.139521	-0.158594	0.695692	0.783059	0.554613	0.36326	0.139679
Q5U4C3	Splicing factor, arginine/serine-rich 19 OS=Mus musculus OX=10090 GN=Scaf1 PE=1 SV=1	0	18	13	0	16	13	0	20	17	0.390653	0.0434254	0.0428275	-0.107856	-0.33966	0.529985	0.0603364	-0.125477	-0.37396	-0.457649	0.634665	0.580598	0.58389	0.340789	0.0804046
Q9D706	RNA polymerase II-associated protein 3 OS=Mus musculus OX=10090 GN=Rpap3 PE=1 SV=1	0	16	13	0	15	13	0	22	17	0.373724	0.588733	0.588116	0.484451	0.328013	0.582387	0.44138	0.319666	0.276598	0.0841839	0.555055	0.697257	0.478936	0.22733	-0.0491536
Q8BIJ7	RUN and FYVE domain-containing protein 1 OS=Mus musculus OX=10090 GN=Rufy1 PE=1 SV=1	0	16	13	0	15	13	0	20	17	0.0111368	0.295205	0.207026	0.25552	0.0122189	-0.0789137	0.103081	0.148619	-0.0741444	-0.209531	-0.045542	0.0409185	0.0886622	0.093252	-0.143725
Q91W18	Tudor domain-containing protein 3 OS=Mus musculus OX=10090 GN=Tdrd3 PE=1 SV=4	0	14	12	0	16	13	0	20	17	0.252641	0.0864344	0.0138723	-0.302772	-0.271415	0.0461961	-0.0219368	0.0566417	-0.0120402	0.115495	0.199686	0.0720102	0.0925888	0.130056	0.00712269
Q91WC9	Sn1-specific diacylglycerol lipase beta OS=Mus musculus OX=10090 GN=Daglb PE=1 SV=2	0	13	11	0	15	13	0	22	17	0.858942	0.856508	0.564268	0.400268	-0.27904	0.953123	0.749782	0.334385	0.486675	0.135917	1.1588	1.20363	0.919738	0.892336	0.339193
Q9JM13	Rab5 GDP/GTP exchange factor OS=Mus musculus OX=10090 GN=Rabgef1 PE=1 SV=1	0	14	11	0	21	13	0	23	17	-0.173778	0.179293	0.206958	-0.0189956	-0.200469	-0.183963	-0.121463	0.0456281	-0.0230349	-0.0208413	-0.234483	-0.154999	-0.109177	-0.00920091	-0.0574384
Q8BKX1	Brain-specific angiogenesis inhibitor 1-associated protein 2 OS=Mus musculus OX=10090 GN=Baiap2 PE=1 SV=2	0	10	9	0	18	13	0	22	17	0.294639	0.538476	0.435337	-0.0852625	-0.764934	0.10558	0.29054	0.0938709	-0.22032	-0.0359768	0.604314	0.568967	0.344797	0.457805	-0.00345751
Q9QXK3	Coatomer subunit gamma-2 OS=Mus musculus OX=10090 GN=Copg2 PE=1 SV=1	0	29	21	0	27	12	0	30	17	-0.0555973	-0.0452666	0.30904	0.0834803	0.0715756	-0.295337	0.0398936	0.165787	0.256933	0.205231	-0.347508	-0.300638	-0.169395	0.0753373	-0.0900038
P47791	Glutathione reductase, mitochondrial OS=Mus musculus OX=10090 GN=Gsr PE=1 SV=3	0	59	14	0	51	12	0	38	17	-0.295264	-0.159757	0.0453706	0.257546	0.457513	-0.205715	-0.113939	-0.116692	0.361719	0.163156	-0.273376	-0.203933	-0.195054	-0.146518	-0.0251413
Q8K3G5	Inactive serine/threonine-protein kinase VRK3 OS=Mus musculus OX=10090 GN=Vrk3 PE=1 SV=2	0	16	13	0	16	12	0	20	17	0.161262	-0.0230936	0.0873343	-0.0606008	0.120968	-0.0393939	-0.0111185	-0.0950501	-0.129257	-0.00826031	0.0715691	0.137226	0.140489	0.153032	0.108845
Q91WC0	Actin-histidine N-methyltransferase OS=Mus musculus OX=10090 GN=Setd3 PE=1 SV=1	0	14	12	0	16	12	0	20	17	0.295329	0.795505	0.962211	0.2487	0.281248	0.310291	0.681923	0.586723	0.153753	0.0239645	0.387751	0.600819	0.509921	0.450474	0.0535035
P30681	High mobility group protein B2 OS=Mus musculus OX=10090 GN=Hmgb2 PE=1 SV=3	0	77	15	0	71	11	0	89	17	-0.267988	0.182214	0.159503	-0.0212591	0.348657	0.00935208	0.0761321	0.0380084	-0.296366	-0.157806	0.0762497	0.365606	0.275729	0.070156	-0.0648093
O88512	AP-1 complex subunit gamma-like 2 OS=Mus musculus OX=10090 GN=Ap1g2 PE=1 SV=2	0	23	15	0	19	11	0	26	17	0.147964	0.260878	0.333169	0.318159	0.287599	-0.0868336	0.123357	0.147046	0.063843	0.0325787	-0.172492	-0.0787108	0.0176966	0.0474433	-0.0857278
Q01237	3-hydroxy-3-methylglutaryl-coenzyme A reductase OS=Mus musculus OX=10090 GN=Hmgcr PE=1 SV=3	0	13	13	0	13	11	0	22	17	1.58935	1.23475	0.55132	0.38211	-0.469299	1.25265	0.950882	0.388242	-0.165162	-0.301897	1.73263	1.48953	1.05245	0.689047	0.110765
Q9D824	Pre-mRNA 3'-end-processing factor FIP1 OS=Mus musculus OX=10090 GN=Fip1l1 PE=1 SV=1	0	21	13	0	22	11	0	28	17	0.460636	0.231688	0.0150035	-0.0941223	-0.363875	0.690538	0.3694	0.00361379	-0.223088	-0.196702	0.718649	0.717897	0.494535	0.113165	-0.0505092
Q80WT5	Aftiphilin OS=Mus musculus OX=10090 GN=Aftph PE=1 SV=2	0	15	12	0	14	11	0	19	17	0.12095	0.267565	0.272064	-0.0718346	-0.311164	-0.195056	-0.0414115	-0.0449207	-0.223433	-0.214322	0.00866523	0.133096	0.0935988	0.11866	-0.117977
Q8BG67	Protein EFR3 homolog A OS=Mus musculus OX=10090 GN=Efr3a PE=1 SV=1	0	12	12	0	14	11	0	24	17	0.114512	-0.158876	-0.142634	0.274201	0.180436	-0.130129	-0.177184	-0.0276379	0.253262	0.169289	-0.474708	-0.457093	-0.369047	-0.306604	-0.0738209
Q3UFY8	tRNA methyltransferase 10 homolog C OS=Mus musculus OX=10090 GN=Trmt10c PE=1 SV=2	0	12	11	0	17	11	0	25	17	0.312655	0.0146826	-0.29023	-0.357652	-0.200672	0.294829	0.222036	0.0522035	-0.339851	-0.135643	0.342023	0.369659	0.0286579	-0.0549366	0.0462776
O09000	Nuclear receptor coactivator 3 OS=Mus musculus OX=10090 GN=Ncoa3 PE=1 SV=2	0	13	11	0	11	11	0	19	17	0.269404	0.680667	0.365892	0.180669	-0.053226	0.323154	0.559271	0.324377	-0.388372	0.230076	0.157985	0.187623	0.223363	0.00619022	-0.103797
Q9DC48	Pre-mRNA-processing factor 17 OS=Mus musculus OX=10090 GN=Cdc40 PE=2 SV=1	0	13	10	0	15	11	0	23	17	0.504541	0.40685	0.0511349	-0.464989	-0.119717	0.685863	0.702273	0.30711	-0.376294	-0.138905	0.809641	0.867766	0.483209	0.112037	0.0661855
Q8BK72	28S ribosomal protein S27, mitochondrial OS=Mus musculus OX=10090 GN=Mrps27 PE=1 SV=2	0	32	15	0	18	10	0	31	17	0.110848	-0.106962	-0.216849	-0.173494	-0.171989	0.104247	-0.0394758	-0.109752	-0.205981	-0.0695778	0.158824	0.174575	0.00555359	-0.00775765	-0.00771525
Q8K2V1	Serine/threonine-protein phosphatase 4 regulatory subunit 1 OS=Mus musculus OX=10090 GN=Ppp4r1 PE=1 SV=2	0	15	15	0	12	10	0	18	17	0.0338261	0.612652	0.772143	0.488724	0.424021	0.017392	0.337502	0.303724	0.381516	0.0419462	0.049941	0.314696	0.289914	0.284968	-0.0312592
P70268	Serine/threonine-protein kinase N1 OS=Mus musculus OX=10090 GN=Pkn1 PE=1 SV=3	0	20	13	0	14	10	0	21	17	-0.106086	0.57872	0.528327	0.194442	0.268636	-0.138086	0.382562	0.435697	-0.00128894	0.0707171	-0.102318	0.239846	0.255814	0.256449	-0.0254199
Q80WG5	Volume-regulated anion channel subunit LRRC8A OS=Mus musculus OX=10090 GN=Lrrc8a PE=1 SV=1	0	11	9	0	12	10	0	20	17	0.0183426	-0.248267	0.0307829	-0.0927498	-0.243371	-0.012326	-0.00471593	0.250005	0.127584	-0.0777831	0.00744051	-0.135817	0.0706707	0.0471153	0.104663
P63154	Crooked neck-like protein 1 OS=Mus musculus OX=10090 GN=Crnkl1 PE=1 SV=1	0	5	5	0	12	10	0	22	17	0.54246	0.126071	0.0752069	0.242664	-0.0223764	0.57058	0.335233	0.100538	0.182193	0.0985635	0.504762	0.579698	0.338146	-0.0332842	-0.0030724
Q8CI11	Guanine nucleotide-binding protein-like 3 OS=Mus musculus OX=10090 GN=Gnl3 PE=1 SV=2	0	15	14	0	15	9	0	20	17	1.5642	1.38427	0.430744	0.337975	0.277425	1.95624	1.29579	0.261306	0.0999514	-0.084327	2.08351	2.31218	1.38407	0.373964	-0.142768
Q8CFX1	GDH/6PGL endoplasmic bifunctional protein OS=Mus musculus OX=10090 GN=H6pd PE=1 SV=2	0	18	13	0	15	9	0	22	17	1.09513	1.27889	0.845628	0.492785	-0.407541	1.40478	1.54993	0.802792	0.540688	0.128927	1.99661	2.14205	1.60586	1.01957	0.403921
Q8R1F6	Protein HID1 OS=Mus musculus OX=10090 GN=Hid1 PE=1 SV=1	0	21	13	0	15	9	0	21	17	-0.399652	-0.752012	-0.833248	-0.465463	-0.442876	-0.670872	-0.879151	-0.422371	-0.0968428	0.115306	-0.983419	-1.0721	-0.835897	-0.676727	-0.22807
Q9DBE9	pre-rRNA processing protein FTSJ3 OS=Mus musculus OX=10090 GN=Ftsj3 PE=1 SV=1	0	16	12	0	10	9	0	21	17	1.66647	1.58193	0.547016	0.167127	0.130519	1.91225	1.29039	0.0820671	-0.313527	0.0417211	2.12948	2.40836	1.30263	0.39255	0.0247211
Q9D5V5	Cullin-5 OS=Mus musculus OX=10090 GN=Cul5 PE=1 SV=3	0	16	11	0	13	9	0	24	17	-0.0458476	0.248591	0.240457	0.163253	0.379623	-0.114585	0.0635608	-0.0750434	-0.0684543	0.00485944	-0.162455	0.0109161	0.0953829	-0.140937	0.037127
Q3USH5	Splicing factor, suppressor of white-apricot homolog OS=Mus musculus OX=10090 GN=Sfswap PE=1 SV=2	0	9	8	0	12	9	0	18	17	0.316259	0.0564835	-0.16195	-0.0545715	-0.297514	0.487568	0.0504417	-0.120043	-0.240565	-0.212761	0.558141	0.515042	0.359537	0.0943056	-0.0901174
Q8CEC6	Peptidylprolyl isomerase domain and WD repeat-containing protein 1 OS=Mus musculus OX=10090 GN=Ppwd1 PE=1 SV=2	0	10	7	0	12	9	0	22	17	0.228436	0.195056	0.152284	0.036026	0.0311571	0.413871	0.350467	0.152317	0.0755254	-0.0703977	0.415261	0.491643	0.260172	0.123772	-0.0281071
Q8VE19	GATOR complex protein MIOS OS=Mus musculus OX=10090 GN=Mios PE=1 SV=2	0	6	6	0	11	9	0	18	17	-0.311565	-0.586834	-0.514724	-0.0605643	0.00965105	-0.442164	-0.468448	-0.419094	0.10906	-0.0365972	-0.452779	-0.496777	-0.389746	-0.266403	-0.0835305
Q9D3E6	Cohesin subunit SA-1 OS=Mus musculus OX=10090 GN=Stag1 PE=1 SV=3	0	19	12	0	16	8	0	29	17	0.273672	0.151417	0.000161562	-0.334325	-0.135963	0.496887	0.410545	0.241139	-0.0454782	0.182263	0.446346	0.481075	0.259893	0.0814238	0.0384911
Q921N6	Probable ATP-dependent RNA helicase DDX27 OS=Mus musculus OX=10090 GN=Ddx27 PE=1 SV=3	0	14	11	0	10	8	0	19	17	1.31229	1.27687	0.220418	-0.0492999	-0.0220958	1.59448	0.962942	0.0346929	-0.316751	-0.163081	1.71249	1.98346	1.07163	0.119253	-0.0878633
P39054	Dynamin-2 OS=Mus musculus OX=10090 GN=Dnm2 PE=1 SV=2	0	68	22	0	56	31	0	56	16	-0.209975	0.0413674	0.21511	0.171399	0.200795	-0.459688	-0.0994595	-0.0584405	0.121073	0.104497	-0.502721	-0.432016	-0.230733	-0.0782556	-0.0317203
Q8BTY2	Sodium bicarbonate cotransporter 3 OS=Mus musculus OX=10090 GN=Slc4a7 PE=1 SV=2	0	41	19	0	40	20	0	40	16	0.500239	0.216037	0.400553	0.326765	-0.528731	0.616887	0.498282	0.433808	0.0379922	-0.140624	0.816102	0.747705	0.692345	0.541815	0.113305
O35887	Calumenin OS=Mus musculus OX=10090 GN=Calu PE=1 SV=1	0	138	17	0	90	19	0	117	16	0.335457	0.185332	0.0462818	-0.268293	-0.42671	0.421084	0.193993	0.0709598	-0.363822	-0.298921	0.559105	0.593615	0.457821	0.314891	0.145749
Q8BXA1	Golgi integral membrane protein 4 OS=Mus musculus OX=10090 GN=Golim4 PE=1 SV=1	0	34	16	0	30	19	0	27	16	0.0835657	-0.223061	-0.393926	-0.295648	-0.483753	0.198737	-0.121774	-0.109285	-0.315645	-0.139573	0.240767	0.097173	0.176783	0.144898	0.0807087
Q6P9S7	Polypeptide N-acetylgalactosaminyltransferase 10 OS=Mus musculus OX=10090 GN=Galnt10 PE=2 SV=1	0	23	16	0	31	19	0	22	16	-0.0777467	-0.466797	-0.532255	-0.31294	-0.414574	0.137789	-0.248286	-0.162344	-0.00283769	0.164415	0.152372	-0.0438791	0.141857	0.0294578	0.189223
Q8BGC0	HIV Tat-specific factor 1 homolog OS=Mus musculus OX=10090 GN=Htatsf1 PE=1 SV=1	0	43	23	0	26	18	0	19	16	0.052477	-0.1333	-0.161415	-0.0546883	0.00291164	0.0236425	-0.147352	-0.208834	-0.167723	-0.178485	0.067791	0.00194607	0.00617914	-0.17788	-0.0819216
P47934	Carnitine O-acetyltransferase OS=Mus musculus OX=10090 GN=Crat PE=1 SV=3	0	32	20	0	33	18	0	24	16	-0.494398	-0.971638	-0.67855	-0.40223	-0.142975	-0.73405	-0.827458	-0.301952	-0.00976331	0.124343	-0.998229	-1.23861	-0.811592	-0.52091	-0.0291498
Q9CQC6	Basic leucine zipper and W2 domain-containing protein 1 OS=Mus musculus OX=10090 GN=Bzw1 PE=1 SV=1	0	23	15	0	31	18	0	27	16	0.319245	0.804927	0.788061	0.370257	0.426565	0.393755	0.723017	0.292322	0.177138	0.0727152	0.555777	0.744423	0.488462	0.311608	0.000264407
P23475	X-ray repair cross-complementing protein 6 OS=Mus musculus OX=10090 GN=Xrcc6 PE=1 SV=5	0	16	14	0	24	18	0	22	16	-0.464664	-0.637065	-0.422275	-0.377079	0.164049	-0.418157	-0.5114	-0.366432	-0.430394	-0.0606774	-0.546527	-0.567892	-0.484826	-0.504873	-0.117295
Q8VCX5	Calcium uptake protein 1, mitochondrial OS=Mus musculus OX=10090 GN=Micu1 PE=1 SV=1	0	31	20	0	29	17	0	33	16	-0.0267269	-0.297736	-0.410422	-0.269449	-0.139277	-0.124085	-0.22194	-0.133	-0.16188	-0.00672402	-0.25177	-0.293958	-0.28025	-0.185705	-0.0508479
Q6A028	Switch-associated protein 70 OS=Mus musculus OX=10090 GN=Swap70 PE=1 SV=2	0	21	17	0	20	17	0	20	16	-0.140735	0.351545	0.0814521	0.00908799	0.0966912	-0.0926961	0.026368	0.107413	-0.0331622	-0.0170576	-0.0795118	-0.0350856	0.060473	-0.00426413	-0.0778535
P47757	F-actin-capping protein subunit beta OS=Mus musculus OX=10090 GN=Capzb PE=1 SV=3	0	111	16	0	101	17	0	102	16	-0.06176	0.215152	0.264228	0.336052	0.176999	-0.103392	0.140915	0.181666	0.174267	0.0933446	-0.0520955	-0.0189406	0.127896	0.199738	0.00530513
Q80XS7	Protein FAM83E OS=Mus musculus OX=10090 GN=Fam83e PE=2 SV=2	0	24	15	0	30	17	0	28	16	-0.246993	-0.513509	-0.330586	-0.065379	-0.414743	0.0365153	-0.170762	-0.0143539	0.0873938	0.124423	-0.4432	-0.650012	-0.37904	-0.305011	-0.226088
Q8C570	mRNA export factor OS=Mus musculus OX=10090 GN=Rae1 PE=1 SV=1	0	24	13	0	32	17	0	31	16	0.0361585	-0.0295341	-0.15051	-0.402	-0.323479	0.296067	0.238104	0.0993776	0.0623666	0.0316438	0.272164	0.205788	0.170973	0.000821688	0.0370904
A2AGH6	Mediator of RNA polymerase II transcription subunit 12 OS=Mus musculus OX=10090 GN=Med12 PE=1 SV=1	0	15	12	0	19	17	0	16	16	0.230571	0.114079	-0.0913959	-0.698823	-0.53141	0.275676	0.33043	0.15593	-0.071101	-0.0347587	0.462925	0.528282	0.359347	0.241017	0.0774744
Q9NYQ2	Hydroxyacid oxidase 2 OS=Mus musculus OX=10090 GN=Hao2 PE=1 SV=1	0	57	12	0	77	17	0	62	16	-1.10951	-1.73027	-1.70717	-0.618942	-0.225786	-1.20207	-1.80443	-1.01802	-0.345435	0.100109	-1.79158	-2.29315	-1.82522	-1.09479	-0.19686
Q61937	Nucleophosmin OS=Mus musculus OX=10090 GN=Npm1 PE=1 SV=1	0	193	21	0	146	16	0	142	16	0.768975	0.708699	0.281687	-0.110408	-0.228421	1.11003	0.75343	0.088118	-0.222419	-0.232175	1.30066	1.4267	0.885804	0.220801	0.0206776
Q9DC69	NADH dehydrogenase [ubiquinone] 1 alpha subcomplex subunit 9, mitochondrial OS=Mus musculus OX=10090 GN=Ndufa9 PE=1 SV=2	0	51	20	0	65	16	0	78	16	-0.319936	-1.03136	-0.793649	-0.395347	-0.347176	-0.450853	-0.715567	-0.294271	-0.153564	-0.049872	-0.593	-0.878513	-0.544005	-0.351635	-0.0445952
Q7M758	N-acetylated-alpha-linked acidic dipeptidase-like protein OS=Mus musculus OX=10090 GN=Naaladl1 PE=2 SV=1	0	42	18	0	22	16	0	25	16	1.26889	0.303412	0.0939329	0.316711	4.51706	-0.711776	-0.646278	-0.856297	0.170058	-0.0664336	-1.55572	-0.881544	-0.421345	-0.320257	-0.084928
Q62376	U1 small nuclear ribonucleoprotein 70 kDa OS=Mus musculus OX=10090 GN=Snrnp70 PE=1 SV=2	0	40	18	0	33	16	0	32	16	0.38401	-0.205474	-0.31763	-0.224651	-0.130693	0.438495	0.0629661	-0.223116	-0.0981533	-0.238006	0.529024	0.558351	0.401781	0.181329	-0.0927961
Q9CWS0	N(G),N(G)-dimethylarginine dimethylaminohydrolase 1 OS=Mus musculus OX=10090 GN=Ddah1 PE=1 SV=3	0	36	18	0	40	16	0	40	16	0.0689974	0.299422	0.581292	0.586888	-0.0677211	0.0063744	0.333199	0.381682	0.550955	0.142431	0.196576	0.34822	0.547195	0.703261	0.139897
Q3UTJ2	Sorbin and SH3 domain-containing protein 2 OS=Mus musculus OX=10090 GN=Sorbs2 PE=1 SV=2	0	24	18	0	23	16	0	22	16	-0.436554	-0.853408	-0.788714	-0.522853	-0.496874	-0.463812	-0.685081	-0.277023	-0.565072	-0.135065	-0.654194	-0.824773	-0.596126	-0.584946	-0.28324
Q5SUF2	Luc7-like protein 3 OS=Mus musculus OX=10090 GN=Luc7l3 PE=1 SV=1	0	33	17	0	28	16	0	34	16	0.34705	0.0212769	-0.0716307	-0.138027	-0.0100997	0.542998	0.104561	-0.132747	-0.0985452	-0.18343	0.63655	0.659801	0.461525	0.107618	-0.0481773
P12265	Beta-glucuronidase OS=Mus musculus OX=10090 GN=Gusb PE=1 SV=2	0	30	17	0	29	16	0	30	16	0.0812809	-0.0206352	0.333293	0.207824	-0.382602	0.286625	0.42609	0.411831	0.438094	0.0781927	0.157223	0.242604	0.31518	0.107107	-0.0319699
Q99JY9	Actin-related protein 3 OS=Mus musculus OX=10090 GN=Actr3 PE=1 SV=3	0	175	17	0	85	16	0	99	16	-0.229457	0.0808349	0.202959	0.0175309	0.0759097	-0.378007	0.0389838	0.145785	0.129392	0.0907572	-0.428724	-0.388884	-0.211121	-0.000163091	-0.038064
Q61102	ATP-binding cassette sub-family B member 7, mitochondrial OS=Mus musculus OX=10090 GN=Abcb7 PE=1 SV=3	0	33	16	0	28	16	0	30	16	0.257297	-0.219851	-0.156189	-0.0265733	-0.126896	0.563387	0.0790667	0.0458442	0.140869	0.0887904	0.191469	0.101837	0.0527811	0.0128423	0.127455
Q80YW5	B box and SPRY domain-containing protein OS=Mus musculus OX=10090 GN=Bspry PE=1 SV=1	0	24	16	0	18	16	0	19	16	-0.0840263	-0.383874	-0.238375	-0.0228954	-0.282578	-0.152851	-0.256742	-0.0420967	-0.0524315	0.00613326	-0.183292	-0.305892	-0.181272	-0.0731128	-0.0866479
Q8VHQ9	Acyl-coenzyme A thioesterase 11 OS=Mus musculus OX=10090 GN=Acot11 PE=1 SV=1	0	23	16	0	25	16	0	26	16	-0.165059	0.01525	0.264766	0.478321	0.327927	-0.283456	-0.0269815	0.100152	0.548175	0.138116	-0.296851	-0.219576	-0.0526162	0.14074	-0.0418002
Q9QWG7	Sulfotransferase family cytosolic 1B member 1 OS=Mus musculus OX=10090 GN=Sult1b1 PE=1 SV=2	0	49	16	0	66	16	0	62	16	-0.482267	-0.428391	-0.0985022	-0.058691	0.31423	-0.755768	-0.473147	-0.0494552	0.0952774	0.169836	-1.20024	-1.33134	-0.763495	-0.309008	-0.0675638
P11725	Ornithine carbamoyltransferase, mitochondrial OS=Mus musculus OX=10090 GN=Otc PE=1 SV=1	0	38	16	0	33	16	0	33	16	-0.705336	-1.05207	-1.94536	-1.15797	0.555145	-1.02137	-1.3764	-1.13063	-0.968115	-0.0893082	-1.17245	-1.45649	-1.1862	-0.85633	0.0119231
Q61074	Protein phosphatase 1G OS=Mus musculus OX=10090 GN=Ppm1g PE=1 SV=3	0	34	15	0	27	16	0	33	16	0.316006	0.761806	0.54817	0.236928	0.184432	0.676819	0.450677	0.270902	-0.0362926	-0.174105	0.698665	0.89015	0.602047	0.110336	-0.0964773
Q8BMP6	Golgi resident protein GCP60 OS=Mus musculus OX=10090 GN=Acbd3 PE=1 SV=3	0	56	15	0	47	16	0	52	16	0.0505267	-0.153995	-0.117537	-0.200653	-0.307263	-0.0174957	-0.0447698	0.0434595	-0.343522	-0.0703238	-0.174301	-0.245511	-0.112379	-0.0269804	-0.0689945
Q99KP6	Pre-mRNA-processing factor 19 OS=Mus musculus OX=10090 GN=Prpf19 PE=1 SV=1	0	84	15	0	68	16	0	47	16	0.303778	0.189825	-0.0197642	0.0860878	0.107643	0.45139	0.255542	0.0617311	0.121514	0.123699	0.498898	0.633244	0.382954	0.255419	0.0589616
A2AQ19	RNA polymerase-associated protein RTF1 homolog OS=Mus musculus OX=10090 GN=Rtf1 PE=1 SV=1	0	16	15	0	20	16	0	24	16	-0.124937	0.139886	0.298941	0.270638	0.110499	0.0252457	0.140895	0.217258	0.0276756	-0.0595883	0.102792	0.224386	0.165004	0.0443017	0.0152867
P54823	Probable ATP-dependent RNA helicase DDX6 OS=Mus musculus OX=10090 GN=Ddx6 PE=1 SV=1	0	36	15	0	32	16	0	34	16	0.212449	0.256596	0.263783	-0.00127479	0.0321927	0.224226	0.337281	0.154342	0.0585139	0.040911	0.0736462	0.178035	-0.00926109	-0.0147834	-0.146249
Q9D906	Ubiquitin-like modifier-activating enzyme ATG7 OS=Mus musculus OX=10090 GN=Atg7 PE=1 SV=1	0	16	15	0	19	16	0	20	16	-0.525028	0.106567	0.0640888	0.144503	0.418742	-0.6374	-0.414834	-0.210086	0.105601	0.129771	-0.523474	-0.44531	-0.279139	-0.099988	-0.108143
O88673	Diacylglycerol kinase alpha OS=Mus musculus OX=10090 GN=Dgka PE=1 SV=2	0	21	14	0	21	16	0	22	16	0.475917	0.457554	0.697681	0.60409	0.294391	0.14721	0.644918	0.554235	0.167304	-0.194824	0.315657	0.3109	0.510406	0.460957	0.0631824
Q62470	Integrin alpha-3 OS=Mus musculus OX=10090 GN=Itga3 PE=1 SV=1	0	21	13	0	22	16	0	30	16	0.477479	0.375244	0.391085	0.267529	-0.194648	0.528906	0.589243	0.510416	0.265634	4.03035e-05	0.596496	0.575856	0.441171	0.409056	0.102715
P47962	60S ribosomal protein L5 OS=Mus musculus OX=10090 GN=Rpl5 PE=1 SV=3	0	65	13	0	60	16	0	65	16	0.400246	0.611844	0.544706	0.27963	0.279796	0.393998	0.630859	0.268352	-0.0231822	-0.176929	0.506177	0.727863	0.466906	0.258407	0.0784145
P00329	Alcohol dehydrogenase 1 OS=Mus musculus OX=10090 GN=Adh1 PE=1 SV=2	0	110	12	0	218	16	0	184	16	-1.91588	-2.10705	-0.999238	-0.101582	0.0862391	-1.88991	-1.63316	-0.494277	0.253952	0.226986	-2.26923	-2.63485	-1.37379	-0.817684	-0.129848
Q6ZPJ0	Testis-expressed protein 2 OS=Mus musculus OX=10090 GN=Tex2 PE=1 SV=2	0	14	11	0	17	16	0	18	16	0.479409	0.317075	0.294205	-0.00803346	-0.0527612	0.645831	0.488774	0.209908	0.00522991	-0.1191	0.683757	0.718614	0.496838	0.32261	-0.0293734
Q7TQK1	Integrator complex subunit 7 OS=Mus musculus OX=10090 GN=Ints7 PE=1 SV=1	0	12	11	0	20	16	0	19	16	0.145768	0.0549827	0.00314333	0.0856045	0.045865	0.287177	0.168869	0.120965	0.139886	0.124986	0.400858	0.424957	0.346748	0.150579	0.117556
Q8BYU6	Torsin-1A-interacting protein 2 OS=Mus musculus OX=10090 GN=Tor1aip2 PE=1 SV=1	0	33	18	0	29	15	0	25	16	0.0837062	0.0142618	-0.00239646	0.0824498	0.349647	0.0525758	0.00785694	-0.018553	-0.0574123	-0.0633636	-0.0051614	0.0765551	-0.00771017	0.100539	-0.0186515
B1AVH7	TBC1 domain family member 2A OS=Mus musculus OX=10090 GN=Tbc1d2 PE=2 SV=1	0	27	17	0	23	15	0	22	16	-0.316045	0.0735514	0.470111	0.158217	-0.0828525	-0.539157	0.0351225	0.172238	0.0221491	0.0355129	-0.651992	-0.613691	-0.30976	-0.0451957	-0.0963053
P32507	Nectin-2 OS=Mus musculus OX=10090 GN=Nectin2 PE=1 SV=2	0	34	17	0	34	15	0	34	16	0.229209	0.121462	0.0551942	0.172041	-0.147812	0.431631	0.237871	0.127255	0.133084	-0.136173	0.44093	0.46456	0.340251	0.178049	-0.0227038
Q6VGS5	Protein Daple OS=Mus musculus OX=10090 GN=Ccdc88c PE=1 SV=1	0	20	17	0	15	15	0	17	16	0.106494	0.0597098	0.206645	0.0599038	-0.191262	0.126743	0.124624	0.144818	-0.0867275	-0.111568	0.0611523	0.0237564	0.130983	0.0158869	-0.0533002
P06537	Glucocorticoid receptor OS=Mus musculus OX=10090 GN=Nr3c1 PE=1 SV=1	0	25	17	0	20	15	0	26	16	0.17921	0.199177	-0.107185	-0.384384	0.19666	0.165172	0.0740119	-0.100398	-0.366259	-0.257115	0.22854	0.338281	0.214146	0.172422	-0.0066597
Q8VHF2	Cadherin-related family member 5 OS=Mus musculus OX=10090 GN=Cdhr5 PE=1 SV=1	0	52	17	0	40	15	0	35	16	-0.260649	-0.383656	-0.370497	-0.130712	-0.295377	-0.441312	-0.43896	-0.193512	-0.189367	-0.185919	-0.519767	-0.622154	-0.204723	-0.0883657	-0.0610281
Q8R4N0	Citramalyl-CoA lyase, mitochondrial OS=Mus musculus OX=10090 GN=Clybl PE=1 SV=2	0	41	17	0	33	15	0	34	16	-0.74348	-1.26535	-1.28141	-0.671651	-0.419186	-0.921817	-1.19707	-0.775717	-0.320484	0.0389839	-1.28529	-1.50796	-1.11131	-0.73656	-0.0499324
Q9CZ44	NSFL1 cofactor p47 OS=Mus musculus OX=10090 GN=Nsfl1c PE=1 SV=1	0	34	16	0	30	15	0	37	16	-0.120361	0.159939	0.274312	0.122889	0.147006	-0.0918213	0.0519127	-0.0213427	-0.0160965	-0.097971	-0.0977886	0.0523654	0.0775223	0.0598924	-0.0645754
P17751	Triosephosphate isomerase OS=Mus musculus OX=10090 GN=Tpi1 PE=1 SV=4	0	342	16	0	394	15	0	376	16	-0.435382	-0.0461554	0.169142	0.0829728	0.188272	-0.500414	-0.170761	-0.123217	0.125666	0.0619793	-0.571005	-0.49742	-0.316255	-0.147435	-0.0882051
Q9WUM3	Coronin-1B OS=Mus musculus OX=10090 GN=Coro1b PE=1 SV=1	0	47	16	0	36	15	0	43	16	-0.459584	-0.199045	-0.0350385	-0.183781	-0.07886	-0.713337	-0.311568	-0.129066	0.215481	0.0324676	-0.90136	-0.861602	-0.422709	-0.183574	-0.105545
Q3ULJ0	Glycerol-3-phosphate dehydrogenase 1-like protein OS=Mus musculus OX=10090 GN=Gpd1l PE=1 SV=2	0	39	16	0	23	15	0	27	16	-0.522018	-0.640806	-0.445129	-0.303008	0.153772	-0.739912	-0.64879	-0.39445	-0.242574	0.010962	-0.970274	-0.9226	-0.641941	-0.434825	-0.1079
Q8BQZ4	Ral GTPase-activating protein subunit beta OS=Mus musculus OX=10090 GN=Ralgapb PE=1 SV=2	0	19	15	0	21	15	0	26	16	0.123381	0.0324777	0.0891204	-0.0812651	-0.0863729	-0.0359693	-0.0209412	0.129209	0.188738	0.196967	0.0506379	0.0202437	0.00377498	0.176053	0.0175334
Q6IRU2	Tropomyosin alpha-4 chain OS=Mus musculus OX=10090 GN=Tpm4 PE=1 SV=3	0	127	15	0	69	15	0	78	16	-0.600275	-0.281261	-0.0848869	-0.0793524	-0.146205	-0.496898	-0.325612	-0.322387	-0.323786	-0.203387	-0.4339	-0.349421	-0.188595	-0.253406	-0.127499
P22315	Ferrochelatase, mitochondrial OS=Mus musculus OX=10090 GN=Fech PE=1 SV=2	0	29	15	0	33	15	0	28	16	-0.468172	-1.14668	-0.887157	-0.287731	-0.189699	-0.925812	-1.08701	-0.472801	-0.24703	0.0883845	-0.983142	-1.28491	-0.872842	-0.568773	-0.00696397
P62702	40S ribosomal protein S4, X isoform OS=Mus musculus OX=10090 GN=Rps4x PE=1 SV=2	0	83	14	0	82	15	0	114	16	0.381599	0.742581	0.587039	0.391605	0.28091	0.460657	0.653072	0.346491	0.148534	-0.00622045	0.65276	0.819133	0.523004	0.366952	0.185075
Q9QZD9	Eukaryotic translation initiation factor 3 subunit I OS=Mus musculus OX=10090 GN=Eif3i PE=1 SV=1	0	25	14	0	31	15	0	27	16	0.319945	0.576019	0.49897	0.249338	0.353597	0.466426	0.51128	0.247328	0.215092	0.0719092	0.566378	0.712386	0.477182	0.323277	0.0378229
Q91WK2	Eukaryotic translation initiation factor 3 subunit H OS=Mus musculus OX=10090 GN=Eif3h PE=1 SV=1	0	26	14	0	27	15	0	26	16	0.286637	0.54888	0.474706	0.0920102	0.196916	0.453839	0.520477	0.23959	0.159289	0.0522531	0.497149	0.711018	0.452366	0.35776	0.061045
O88879	Apoptotic protease-activating factor 1 OS=Mus musculus OX=10090 GN=Apaf1 PE=1 SV=3	0	18	14	0	24	15	0	25	16	0.313498	0.83245	0.87103	0.562057	0.818824	0.433639	0.610576	0.579432	0.482602	0.0850892	0.307547	0.505811	0.422507	0.52583	0.10242
Q9CZN8	Glutamyl-tRNA(Gln) amidotransferase subunit A, mitochondrial OS=Mus musculus OX=10090 GN=Qrsl1 PE=1 SV=1	0	21	14	0	26	15	0	23	16	0.033233	-0.253565	-0.304835	-0.207323	-0.306214	0.117445	0.052306	-0.0075551	-0.029149	0.00951877	0.120056	0.159541	-0.00216939	-0.00722223	-0.00249794
Q3THS6	S-adenosylmethionine synthase isoform type-2 OS=Mus musculus OX=10090 GN=Mat2a PE=1 SV=2	0	26	13	0	31	15	0	40	16	-0.111362	0.022292	-0.0853257	-0.281958	0.0447698	-0.126094	-0.00550848	-0.125489	-0.0924772	-0.153858	-0.107989	0.0690161	-0.0902328	-0.194181	-0.187349
Q8VEM8	Phosphate carrier protein, mitochondrial OS=Mus musculus OX=10090 GN=Slc25a3 PE=1 SV=1	0	183	13	0	242	15	0	245	16	0.02326	-0.393212	-0.242686	-0.059664	-0.209311	-0.14068	-0.133933	-0.104792	-0.0188693	0.0154601	-0.260079	-0.348414	-0.286204	-0.248045	-0.044529
Q3UQN2	F-BAR domain only protein 2 OS=Mus musculus OX=10090 GN=Fcho2 PE=1 SV=1	0	17	13	0	17	15	0	25	16	-0.40756	-0.0475954	-0.00282379	-0.108032	0.154788	-0.512692	-0.270786	-0.027009	-0.0082542	0.0175532	-0.582057	-0.428642	-0.282539	-0.0408628	-0.0746192
P21550	Beta-enolase OS=Mus musculus OX=10090 GN=Eno3 PE=1 SV=3	0	167	13	0	203	15	0	213	16	-3.35256	-2.90181	-0.325509	-0.0668526	0.0407298	-3.19799	-1.9869	-0.27609	-0.0664574	0.0615081	-3.60631	-3.61851	-1.29592	-0.878304	-0.198641
Q8R2U0	Nucleoporin SEH1 OS=Mus musculus OX=10090 GN=Seh1l PE=2 SV=1	0	18	12	0	21	15	0	22	16	0.118088	-0.104925	-0.240483	0.0743385	0.0589856	0.286903	0.0212297	-0.123987	0.0528947	0.174846	0.253726	0.319774	0.178169	0.00371705	0.0611045
Q9DCN2	NADH-cytochrome b5 reductase 3 OS=Mus musculus OX=10090 GN=Cyb5r3 PE=1 SV=3	0	81	12	0	73	15	0	53	16	-0.216869	-0.489139	-0.494053	-0.0720572	0.00624502	-0.260101	-0.435936	-0.19008	0.0531342	0.0715468	-0.478684	-0.544145	-0.354159	-0.188919	0.0489848
Q6ZPS6	Ankyrin repeat and IBR domain-containing protein 1 OS=Mus musculus OX=10090 GN=Ankib1 PE=1 SV=2	0	12	10	0	19	15	0	22	16	0.326421	0.194248	0.143637	-0.0498695	-0.270638	0.410928	0.242444	0.29833	-0.084101	-0.0701556	0.250767	0.282258	0.240483	0.224367	0.0255656
Q91WK0	Leucine-rich repeat flightless-interacting protein 2 OS=Mus musculus OX=10090 GN=Lrrfip2 PE=1 SV=1	0	43	19	0	28	14	0	29	16	-0.146454	-0.23192	-0.168143	-0.490659	-0.504088	-0.0762626	0.00739551	0.0755735	-0.432996	-0.155823	-0.19603	-0.239579	-0.0984607	-0.0509297	-0.113096
Q8BG81	Polymerase delta-interacting protein 3 OS=Mus musculus OX=10090 GN=Poldip3 PE=1 SV=1	0	32	19	0	23	14	0	27	16	0.431291	0.215111	-0.0720842	-0.152076	-0.0964379	0.481728	0.404316	0.239119	0.0918538	0.144905	0.542397	0.492028	0.297043	0.150543	-0.0927466
Q5U458	DnaJ homolog subfamily C member 11 OS=Mus musculus OX=10090 GN=Dnajc11 PE=1 SV=2	0	30	18	0	20	14	0	26	16	-0.00605654	-0.434253	-0.391999	-0.084548	-0.200997	-0.0635729	-0.199615	-0.228575	-0.107309	-0.0215049	-0.0995352	-0.0784071	-0.185359	-0.251145	0.00629793
Q9ESX5	H/ACA ribonucleoprotein complex subunit DKC1 OS=Mus musculus OX=10090 GN=Dkc1 PE=1 SV=4	0	36	18	0	32	14	0	38	16	0.239299	-0.0290731	-0.206559	-0.441782	-0.20287	0.363316	0.103799	-0.0299521	-0.160155	0.0317236	0.337895	0.410391	0.0911397	-0.0236892	0.0711013
Q9Z0S1	3'(2'),5'-bisphosphate nucleotidase 1 OS=Mus musculus OX=10090 GN=Bpnt1 PE=1 SV=2	0	41	17	0	39	14	0	37	16	-0.322919	-0.169554	-0.165534	-0.103714	0.417937	-0.515138	-0.313112	-0.202692	-0.0430775	0.0344114	-0.703459	-0.694401	-0.420455	-0.173666	-0.0576111
Q8VBZ3	Cleft lip and palate transmembrane protein 1 homolog OS=Mus musculus OX=10090 GN=Clptm1 PE=1 SV=1	0	53	16	0	40	14	0	46	16	0.624706	0.447355	0.448528	0.176834	0.00710596	0.627969	0.696057	0.400965	0.156374	-0.213963	0.899598	0.849834	0.771431	0.519533	0.105826
P19467	Mucin-13 OS=Mus musculus OX=10090 GN=Muc13 PE=2 SV=1	0	261	16	0	235	14	0	269	16	0.491736	0.26827	0.157434	0.360892	-0.229863	0.536295	0.506732	0.507237	0.492902	0.0327951	0.51702	0.406787	0.548616	0.573038	0.180499
Q9Z2Z6	Mitochondrial carnitine/acylcarnitine carrier protein OS=Mus musculus OX=10090 GN=Slc25a20 PE=1 SV=1	0	40	16	0	57	14	0	34	16	-0.139395	-0.661944	-0.324	-0.343181	-0.396229	-0.793023	-0.255527	-0.0984263	0.0901605	0.109666	-1.03963	-0.892443	-0.34634	-0.288758	0.0303315
Q9CXW2	28S ribosomal protein S22, mitochondrial OS=Mus musculus OX=10090 GN=Mrps22 PE=1 SV=1	0	38	16	0	29	14	0	31	16	0.0628604	-0.06205	-0.183846	-0.161034	-0.248778	0.156894	0.0162466	-0.062112	-0.200762	-0.144856	0.253811	0.246082	0.0793499	0.045842	0.0566155
Q8BW75	Amine oxidase [flavin-containing] B OS=Mus musculus OX=10090 GN=Maob PE=1 SV=4	0	51	16	0	53	14	0	66	16	-1.09696	-2.01219	-1.29388	-0.558418	0.50152	-1.79123	-2.01037	-0.975085	-0.442208	-0.0793686	-2.08979	-2.6777	-1.63571	-1.15505	-0.351809
Q8BK64	Activator of 90 kDa heat shock protein ATPase homolog 1 OS=Mus musculus OX=10090 GN=Ahsa1 PE=1 SV=2	0	20	15	0	21	14	0	25	16	0.250416	0.925859	0.672197	0.166563	0.332523	0.367572	0.558221	0.268818	0.150207	-0.0287541	0.469682	0.712862	0.427145	0.199907	-0.152254
Q8BUV3	Gephyrin OS=Mus musculus OX=10090 GN=Gphn PE=1 SV=2	0	21	15	0	22	14	0	25	16	-0.322003	0.133185	0.297429	0.0717566	0.324481	-0.244118	-0.0411702	0.0706476	0.231028	0.0343848	-0.235549	-0.0767152	-0.0203581	0.115906	0.0427451
Q9CQ62	2,4-dienoyl-CoA reductase, mitochondrial OS=Mus musculus OX=10090 GN=Decr1 PE=1 SV=1	0	79	15	0	79	14	0	82	16	-0.411879	-0.866729	-0.847142	-0.45593	-0.153664	-0.560061	-0.788868	-0.411711	-0.311411	0.000107461	-0.908702	-1.08094	-0.804182	-0.446542	-0.0257524
P57776	Elongation factor 1-delta OS=Mus musculus OX=10090 GN=Eef1d PE=1 SV=3	0	66	14	0	88	14	0	89	16	0.0475296	0.159268	0.322019	0.309984	0.162612	0.303712	0.35518	0.236233	0.373714	0.0681352	0.341782	0.409092	0.356517	0.279138	-0.0190848
Q7TSG5	SH3 domain-containing protein 21 OS=Mus musculus OX=10090 GN=Sh3d21 PE=1 SV=1	0	20	14	0	16	14	0	21	16	-0.674692	-0.907018	0.536176	0.415196	-0.131276	-0.807551	-0.439229	0.119945	0.0353234	-0.118736	-0.888472	-1.26183	-0.24778	0.00697475	-0.0971372
Q8VDG7	Platelet-activating factor acetylhydrolase 2, cytoplasmic OS=Mus musculus OX=10090 GN=Pafah2 PE=1 SV=2	0	22	13	0	27	14	0	29	16	0.211525	0.0216615	0.16698	0.375929	0.0528024	0.0539362	0.0625792	0.095555	0.201767	0.0109088	-0.0456137	0.100413	0.135367	0.194213	0.0284096
Q80TS8	Protein sel-1 homolog 3 OS=Mus musculus OX=10090 GN=Sel1l3 PE=2 SV=3	0	15	11	0	20	14	0	22	16	0.317632	0.250071	0.279108	0.479331	-0.192161	0.609952	0.562069	0.419123	0.411484	0.0543061	0.730575	0.590181	0.51308	0.420673	0.160019
Q8BHZ4	Zinc finger protein 592 OS=Mus musculus OX=10090 GN=Znf592 PE=1 SV=3	0	14	11	0	16	14	0	18	16	0.0565095	-0.180538	-0.101928	0.321381	0.0462553	0.262215	-0.0426413	0.0201108	0.00496984	0.0112194	0.217205	0.163145	0.171612	-0.0657868	-0.0179758
Q9D662	Protein transport protein Sec23B OS=Mus musculus OX=10090 GN=Sec23b PE=1 SV=1	0	38	11	0	50	14	0	39	16	0.181664	0.430149	0.438228	0.352862	0.360995	0.176531	0.329494	0.225154	0.214438	0.146814	0.298217	0.383191	0.302082	0.260475	0.0362178
Q8VDK1	Deaminated glutathione amidase OS=Mus musculus OX=10090 GN=Nit1 PE=1 SV=2	0	17	10	0	22	14	0	22	16	-0.553212	-0.581359	-0.372363	0.0715701	0.166198	-0.723607	-0.556563	-0.368085	0.165948	0.13582	-0.873459	-0.52433	-0.536141	-0.352567	0.0184195
Q7TMK6	Protein Hook homolog 2 OS=Mus musculus OX=10090 GN=Hook2 PE=1 SV=3	0	25	21	0	18	13	0	22	16	0.334814	0.54129	0.484513	0.288601	0.392535	0.456449	0.372023	0.244409	-0.0749707	-0.116467	0.522792	0.500695	0.507346	0.210132	-0.0435057
Q9R1T2	SUMO-activating enzyme subunit 1 OS=Mus musculus OX=10090 GN=Sae1 PE=1 SV=1	0	30	17	0	19	13	0	22	16	0.0283817	0.307398	0.161687	-0.0234062	0.201405	-0.0594806	0.0282515	-0.104469	0.0617064	-0.0109955	0.0686817	0.392125	0.101355	-0.0934447	-0.0845509
Q9JII6	Aldo-keto reductase family 1 member A1 OS=Mus musculus OX=10090 GN=Akr1a1 PE=1 SV=3	0	83	17	0	90	13	0	53	16	-0.534072	-0.366322	0.0400568	0.213364	0.550886	-0.786794	-0.447954	-0.162526	0.147986	0.0682634	-1.01638	-0.954017	-0.523356	-0.170559	-0.12515
Q61112	45 kDa calcium-binding protein OS=Mus musculus OX=10090 GN=Sdf4 PE=1 SV=1	0	51	16	0	28	13	0	34	16	0.149724	-0.20633	-0.0988403	-0.0562122	-0.367215	0.0673196	-0.181183	0.00463325	-0.123732	-0.145436	0.0289188	-0.0320021	0.0848282	0.100003	0.0626058
P53810	Phosphatidylinositol transfer protein alpha isoform OS=Mus musculus OX=10090 GN=Pitpna PE=1 SV=2	0	38	16	0	26	13	0	38	16	-0.292356	0.324419	0.316352	-0.0160863	0.570503	-0.4032	0.204161	0.360282	0.0401234	0.0980232	-0.479035	-0.411221	-0.164303	-0.0358927	-0.0291345
Q6WKZ7	Nostrin OS=Mus musculus OX=10090 GN=Nostrin PE=1 SV=2	0	23	16	0	21	13	0	27	16	0.141229	0.468409	0.611633	0.504446	0.104866	0.23137	0.429402	0.238208	0.292238	-0.0507144	0.223849	0.248707	0.225752	0.244456	-0.0216265
Q8BYZ7	Engulfment and cell motility protein 3 OS=Mus musculus OX=10090 GN=Elmo3 PE=1 SV=2	0	20	16	0	19	13	0	22	16	-0.0950538	0.0552081	0.410873	0.592906	0.326493	-0.215758	0.0603222	0.22347	0.38373	0.289242	-0.140008	-0.120708	0.101807	0.250352	0.13371
Q9ESW4	Acylglycerol kinase, mitochondrial OS=Mus musculus OX=10090 GN=Agk PE=1 SV=1	0	23	16	0	21	13	0	27	16	-0.353864	-0.799506	-0.806595	-0.377427	-0.287141	-0.346274	-0.579407	-0.339617	-0.100029	0.062475	-0.536255	-0.633197	-0.614213	-0.493756	-0.0643184
O54941	SWI/SNF-related matrix-associated actin-dependent regulator of chromatin subfamily E member 1 OS=Mus musculus OX=10090 GN=Smarce1 PE=1 SV=1	0	29	15	0	20	13	0	29	16	0.134251	0.0592669	-0.0962914	-0.351963	-0.284348	0.309915	0.0635691	-0.105592	0.085712	0.0848855	0.362549	0.314012	0.226046	0.101844	0.0373616
Q80U38	Protein KHNYN OS=Mus musculus OX=10090 GN=Khnyn PE=2 SV=2	0	22	15	0	18	13	0	20	16	-0.184652	0.254076	0.488931	0.628555	0.068044	-0.246582	0.166046	0.258911	0.391706	0.168975	-0.25245	-0.240051	-0.0483478	0.0838353	-0.0336513
P70404	Isocitrate dehydrogenase [NAD] subunit gamma 1, mitochondrial OS=Mus musculus OX=10090 GN=Idh3g PE=1 SV=1	0	84	15	0	59	13	0	62	16	-0.235153	-0.547843	-0.403597	0.083854	0.0917598	-0.463421	-0.504308	-0.330906	-0.144748	0.0809576	-0.710623	-0.653798	-0.599917	-0.441994	-0.00913936
Q6PDL0	Cytoplasmic dynein 1 light intermediate chain 2 OS=Mus musculus OX=10090 GN=Dync1li2 PE=1 SV=2	0	26	15	0	31	13	0	31	16	-0.55705	-0.267133	0.0764829	0.0362543	-0.058579	-0.504212	-0.263888	-0.0692189	0.0127448	0.0971302	-0.695125	-0.633287	-0.35474	-0.169115	-0.0382363
Q8R016	Bleomycin hydrolase OS=Mus musculus OX=10090 GN=Blmh PE=1 SV=1	0	27	14	0	29	13	0	31	16	-0.119439	0.257374	0.337589	0.0625784	0.399846	-0.168583	0.168019	0.0667082	0.371051	0.126927	-0.154711	0.0528759	0.172753	0.262492	0.0407614
Q9ES28	Rho guanine nucleotide exchange factor 7 OS=Mus musculus OX=10090 GN=Arhgef7 PE=1 SV=2	0	21	14	0	16	13	0	23	16	-0.0719727	0.314639	0.366153	0.152314	0.0909758	-0.114467	0.0500187	0.0959645	0.176083	0.171404	-0.127902	-0.108731	-0.000590929	0.149179	0.0242397
Q6KAR6	Exocyst complex component 3 OS=Mus musculus OX=10090 GN=Exoc3 PE=1 SV=2	0	20	14	0	18	13	0	20	16	0.0413919	0.205668	0.227075	0.303349	0.0988736	-0.0747365	0.149421	0.0943836	0.0949481	0.142055	-0.107825	-0.0884186	-0.00719982	0.0407192	-0.00215987
Q9ER69	Pre-mRNA-splicing regulator WTAP OS=Mus musculus OX=10090 GN=Wtap PE=1 SV=3	0	23	13	0	19	13	0	25	16	0.428983	0.17208	-0.167817	-0.178451	-0.330681	0.632991	0.172715	-0.0457093	-0.153702	-0.145824	0.627445	0.536594	0.325561	0.0521868	0.064874
Q99NH2	Partitioning defective 3 homolog OS=Mus musculus OX=10090 GN=Pard3 PE=1 SV=2	0	14	13	0	14	13	0	19	16	0.214986	-0.11321	-0.150487	-0.006633	-0.074049	0.163595	0.0441098	-0.0329477	-0.198456	-0.152421	0.0389354	0.024104	0.0480107	0.0187686	-0.0804741
Q80WG7	E3 ubiquitin-protein ligase Trim36 OS=Mus musculus OX=10090 GN=Trim36 PE=1 SV=2	0	14	12	0	13	13	0	18	16	-0.292693	-0.0113514	-0.0326386	-0.0287622	-0.0629506	-0.180361	-0.161632	-0.136531	-0.0821365	0.14264	-0.135047	-0.179113	-0.123781	0.0275241	-0.0138791
Q8C7H1	Methylmalonic aciduria type A homolog, mitochondrial OS=Mus musculus OX=10090 GN=Mmaa PE=1 SV=1	0	19	12	0	19	13	0	20	16	-0.0824514	-0.419789	-0.323354	0.0630913	-0.104878	-0.09909	-0.242829	-0.0469899	0.0339388	0.118648	-0.218008	-0.355917	-0.288752	-0.0767474	0.136277
Q3U2P1	Protein transport protein Sec24A OS=Mus musculus OX=10090 GN=Sec24a PE=1 SV=1	0	16	11	0	21	13	0	22	16	0.108048	0.255077	0.392313	0.132099	0.656726	-0.0329139	0.25748	0.278106	0.20295	0.289251	-0.0685554	0.0864007	0.100156	0.156392	-0.0252196
Q8BTW9	Serine/threonine-protein kinase PAK 4 OS=Mus musculus OX=10090 GN=Pak4 PE=1 SV=1	0	14	11	0	19	13	0	25	16	0.401614	0.433489	0.511646	0.958992	0.532089	0.149905	0.14342	0.031528	0.362887	0.274913	0.146816	0.250947	0.117897	0.0145896	-0.182878
Q9EQG9	Collagen type IV alpha-3-binding protein OS=Mus musculus OX=10090 GN=Col4a3bp PE=1 SV=1	0	23	18	0	13	12	0	18	16	-0.100286	0.300202	0.593619	0.561704	0.618522	-0.218278	-0.00892712	0.213596	0.216784	-0.0226293	-0.210985	-0.0793851	0.0751742	0.147186	0.00707147
Q9DCD2	Pre-mRNA-splicing factor SYF1 OS=Mus musculus OX=10090 GN=Xab2 PE=1 SV=1	0	18	17	0	14	12	0	20	16	0.749539	0.552647	0.260994	0.0617841	0.17698	0.560323	0.389004	0.283637	0.107518	0.19042	0.678921	0.795563	0.423685	0.0460475	-0.115259
P48025	Tyrosine-protein kinase SYK OS=Mus musculus OX=10090 GN=Syk PE=1 SV=2	0	33	17	0	30	12	0	30	16	-0.309299	0.199026	0.639447	0.546638	0.114895	-0.293687	0.195827	0.277067	0.511595	0.205056	-0.112068	-0.122075	0.172194	0.397337	0.15269
P36371	Antigen peptide transporter 2 OS=Mus musculus OX=10090 GN=Tap2 PE=1 SV=1	0	34	16	0	24	12	0	30	16	1.28551	2.06641	2.28388	2.22754	0.604444	1.8405	2.31955	2.39012	2.17631	0.813408	1.15407	1.48849	1.65552	1.69806	0.23232
Q91YE7	RNA-binding protein 5 OS=Mus musculus OX=10090 GN=Rbm5 PE=1 SV=1	0	24	15	0	19	12	0	28	16	0.559243	0.359579	0.0609262	-0.162627	-0.190505	0.766902	0.356214	0.157542	-0.142919	-0.0971593	0.670205	0.587405	0.324935	0.136622	-0.0364889
O08796	Eukaryotic elongation factor 2 kinase OS=Mus musculus OX=10090 GN=Eef2k PE=1 SV=1	0	18	15	0	13	12	0	19	16	-0.476906	-0.344522	0.191318	0.458221	0.277142	-0.234725	0.0530268	0.282716	0.36129	0.220306	-0.33424	-0.423274	0.0149641	0.114162	0.132776
Q922Q1	Mitochondrial amidoxime reducing component 2 OS=Mus musculus OX=10090 GN=Marc2 PE=1 SV=1	0	78	15	0	76	12	0	75	16	-0.384123	-1.0162	-0.866855	-0.544174	0.0840788	-0.648218	-0.787491	-0.523975	-0.40669	-0.0665238	-0.978625	-1.02384	-0.844334	-0.661053	-0.153412
Q91W39	Nuclear receptor coactivator 5 OS=Mus musculus OX=10090 GN=Ncoa5 PE=1 SV=1	0	19	14	0	19	12	0	19	16	0.382876	0.162279	-0.0122421	-0.226642	-0.240794	0.536437	0.351398	0.165897	0.0661315	0.0150572	0.536054	0.517697	0.277481	-0.0121605	-0.164621
Q99PP9	Tripartite motif-containing protein 16 OS=Mus musculus OX=10090 GN=Trim16 PE=1 SV=2	0	18	14	0	15	12	0	18	16	-0.42771	-0.109369	0.415752	0.242194	0.0960245	-0.557792	-0.153036	0.13643	0.107479	0.0700501	-0.733094	-0.671624	-0.293996	-0.0750619	-0.0421809
Q8CHW5	BICD family-like cargo adapter 2 OS=Mus musculus OX=10090 GN=Bicdl2 PE=1 SV=1	0	16	13	0	16	12	0	18	16	0.0282564	-0.118589	0.361803	0.28318	-0.192028	0.0536088	0.152182	0.334197	0.270982	0.0408985	-0.132659	-0.109646	0.248305	0.259337	0.0972978
Q7TNV0	Protein DEK OS=Mus musculus OX=10090 GN=Dek PE=1 SV=1	0	26	12	0	27	12	0	28	16	0.0631358	-0.168332	-0.110972	-0.132131	0.016865	0.260023	0.171278	-0.0667965	-0.03705	0.000106676	0.203527	0.367617	0.210895	-0.0241634	-0.149126
Q9DC50	Peroxisomal carnitine O-octanoyltransferase OS=Mus musculus OX=10090 GN=Crot PE=1 SV=1	0	14	12	0	14	12	0	24	16	0.506864	0.252125	0.326161	0.0127167	0.562327	0.252311	0.402884	0.366928	0.0767806	-0.136344	0.229402	0.35059	0.397133	0.364769	0.0907369
Q62165	Dystroglycan OS=Mus musculus OX=10090 GN=Dag1 PE=1 SV=4	0	18	11	0	19	12	0	23	16	0.400427	-0.168031	-0.374157	-0.211834	-0.275559	0.526674	-0.107158	-0.110489	-0.0844859	-0.188382	0.533434	0.478467	0.231731	-0.0369347	-0.179606
Q6PHS6	Sorting nexin-13 OS=Mus musculus OX=10090 GN=Snx13 PE=2 SV=1	0	13	10	0	13	12	0	21	16	-0.0543822	-0.238389	-0.271396	-0.032902	-0.281652	-0.205169	-0.135481	-0.0963843	-0.0857719	0.0390475	-0.144803	-0.255039	-0.0886812	0.0867594	0.0656448
Q99J36	THUMP domain-containing protein 1 OS=Mus musculus OX=10090 GN=Thumpd1 PE=1 SV=1	0	12	9	0	19	12	0	20	16	-0.477596	-0.188208	-0.161184	-0.382866	0.290446	-0.167955	-0.272416	-0.210789	-0.284489	-0.162366	-0.187922	-0.140579	-0.23162	-0.387524	-0.18241
Q3UM29	Conserved oligomeric Golgi complex subunit 7 OS=Mus musculus OX=10090 GN=Cog7 PE=1 SV=1	0	24	18	0	14	11	0	20	16	0.0476517	0.0754962	0.158192	0.00584546	-0.00997789	-0.2449	-0.0379177	0.157469	0.178476	0.0833518	-0.221036	-0.149243	-0.0808046	-0.0348569	-0.029383
O88491	Histone-lysine N-methyltransferase, H3 lysine-36 and H4 lysine-20 specific OS=Mus musculus OX=10090 GN=Nsd1 PE=1 SV=1	0	18	17	0	12	11	0	17	16	0.719684	0.591052	0.161458	0.668934	0.0182191	1.00321	0.594171	0.205074	0.114373	-0.205604	0.484918	0.567696	0.359836	0.0416202	-0.233429
Q8K012	Formin-binding protein 1-like OS=Mus musculus OX=10090 GN=Fnbp1l PE=1 SV=2	0	29	17	0	19	11	0	18	16	-0.187027	-0.046413	0.234225	-0.00966482	0.128153	-0.102917	-0.021867	0.159355	-0.270719	0.00867998	-0.330828	-0.269114	-0.138556	-0.103678	-0.160935
Q6PGC1	ATP-dependent RNA helicase DHX29 OS=Mus musculus OX=10090 GN=Dhx29 PE=1 SV=1	0	18	16	0	13	11	0	19	16	0.455854	0.739803	0.618629	0.15185	-0.0434735	0.52158	0.659677	0.414958	0.107412	-0.134867	0.725294	0.848669	0.643755	0.464687	-0.0135718
Q14AX6	Cyclin-dependent kinase 12 OS=Mus musculus OX=10090 GN=Cdk12 PE=1 SV=2	0	19	16	0	15	11	0	24	16	0.298326	0.231976	-0.0119798	-0.267272	-0.209312	0.345275	0.231947	0.000345514	-0.457107	-0.161206	0.586592	0.589847	0.424759	0.236729	0.122269
Q3UVL4	Vacuolar protein sorting-associated protein 51 homolog OS=Mus musculus OX=10090 GN=Vps51 PE=1 SV=2	0	20	16	0	11	11	0	22	16	-0.126374	-0.0546967	0.216388	0.282993	0.25232	-0.378085	-0.00129909	0.121405	0.29106	0.0632499	-0.493059	-0.408963	-0.305512	-0.19202	-0.0515348
Q9Z2D6	Methyl-CpG-binding protein 2 OS=Mus musculus OX=10090 GN=Mecp2 PE=1 SV=1	0	21	14	0	16	11	0	22	16	-0.563749	-1.07399	-1.3557	-0.618094	-0.342759	-0.602564	-0.99451	-0.784221	-0.494095	-0.185653	-0.80519	-0.909599	-0.704719	-0.656583	0.0279463
Q8BJ05	Zinc finger CCCH domain-containing protein 14 OS=Mus musculus OX=10090 GN=Zc3h14 PE=1 SV=1	0	19	13	0	15	11	0	24	16	0.515646	0.326052	0.00387975	-0.249205	-0.259091	0.660986	0.435828	0.0964601	-0.329839	-0.141173	0.663424	0.658496	0.427588	0.0778097	-0.141763
P57716	Nicastrin OS=Mus musculus OX=10090 GN=Ncstn PE=1 SV=3	0	37	13	0	32	11	0	42	16	0.218156	0.0853796	0.283834	0.120614	-0.384084	0.169829	0.379656	0.496603	0.367397	-0.0586378	0.223515	0.227007	0.322125	0.311058	0.0846813
Q91VN6	Probable ATP-dependent RNA helicase DDX41 OS=Mus musculus OX=10090 GN=Ddx41 PE=1 SV=2	0	12	11	0	13	11	0	20	16	0.488743	0.393038	0.094344	0.0186021	-0.0661079	0.651345	0.587107	0.0865731	0.0708459	-0.0648763	0.78337	0.823529	0.46957	0.08548	-0.146331
Q8VEE4	Replication protein A 70 kDa DNA-binding subunit OS=Mus musculus OX=10090 GN=Rpa1 PE=1 SV=1	0	14	12	0	17	10	0	22	16	0.605355	0.695204	0.30775	0.242695	0.528533	0.876624	0.564136	0.0443794	-0.177107	-0.12789	1.06033	1.38321	0.915764	0.254909	0.0576626
Q6P9Q4	FH1/FH2 domain-containing protein 1 OS=Mus musculus OX=10090 GN=Fhod1 PE=1 SV=3	0	14	12	0	12	10	0	21	16	-0.120733	0.15338	0.272428	0.252831	0.117809	-0.0395985	0.307325	0.284608	0.344311	0.298437	-0.122392	0.245143	0.390936	0.15518	0.178535
Q91ZE0	Trimethyllysine dioxygenase, mitochondrial OS=Mus musculus OX=10090 GN=Tmlhe PE=1 SV=2	0	14	11	0	13	10	0	22	16	-0.0445219	-0.701272	-0.880479	-0.232509	0.118246	-0.543653	-0.669863	-0.661254	-0.229754	0.103812	-0.785372	-0.983368	-0.810841	-0.764398	-0.0903857
Q6PIJ4	Nuclear factor related to kappa-B-binding protein OS=Mus musculus OX=10090 GN=Nfrkb PE=1 SV=1	0	10	8	0	10	10	0	22	16	0.153545	0.158543	-0.0724686	0.736102	0.0557692	0.589775	0.120016	-0.242388	-0.295097	0.0824383	0.387074	0.421704	0.238995	-0.0276734	-0.0493257
Q9R0X4	Acyl-coenzyme A thioesterase 9, mitochondrial OS=Mus musculus OX=10090 GN=Acot9 PE=1 SV=1	0	23	14	0	13	9	0	27	16	-0.0499645	0.0418667	0.385848	0.480299	0.0380742	-0.116559	0.15748	0.178085	0.416598	0.184462	-0.00117712	-0.0473571	0.0704872	0.212165	0.147188
Q8CI75	DIS3-like exonuclease 2 OS=Mus musculus OX=10090 GN=Dis3l2 PE=1 SV=1	0	16	14	0	8	8	0	19	16	0.127454	0.0996366	0.448047	0.394082	0.374197	0.166806	0.23945	0.321845	0.468049	0.152623	0.104955	0.173837	0.286903	0.323782	-0.0391996
P24547	Inosine-5'-monophosphate dehydrogenase 2 OS=Mus musculus OX=10090 GN=Impdh2 PE=1 SV=2	0	16	13	0	10	8	0	21	16	1.04604	1.47635	0.517184	0.211843	0.91458	1.64655	1.36164	0.130967	0.0669786	-0.0528131	1.593	2.02375	0.996284	0.0591978	-0.109518
Q571I4	Inactive tyrosine-protein kinase PRAG1 OS=Mus musculus OX=10090 GN=Prag1 PE=1 SV=3	0	15	12	0	9	8	0	16	16	0.237524	0.294563	0.395614	0.145817	0.13859	0.184884	0.166261	0.07691	-0.140954	0.116552	0.272429	0.190495	0.197197	0.251339	0.203262
A2A4P0	ATP-dependent RNA helicase DHX8 OS=Mus musculus OX=10090 GN=Dhx8 PE=2 SV=1	0	13	10	0	10	8	0	19	16	0.458472	0.306423	0.0726098	-0.542747	-0.31789	0.467355	0.381867	0.273747	0.0640444	-0.00491871	0.603622	0.609229	0.330061	0.123512	0.00749163
Q8C6G8	WD repeat-containing protein 26 OS=Mus musculus OX=10090 GN=Wdr26 PE=1 SV=3	0	15	12	0	6	6	0	20	16	-0.00121581	0.243126	0.358625	0.679828	0.50041	-0.044748	0.150472	0.0242894	0.268274	0.0885999	0.189598	0.395034	0.335046	0.301411	0.138371
O35744	Chitinase-like protein 3 OS=Mus musculus OX=10090 GN=Chil3 PE=1 SV=2	0	18	8	0	8	5	0	29	16	3.80782	8.55582	7.1748	5.13569	2.26368	4.95633	5.67956	1.83089	3.66918	1.48691	4.51415	3.86946	2.00313	1.40713	-0.113007
Q8VD65	Phosphoinositide 3-kinase regulatory subunit 4 OS=Mus musculus OX=10090 GN=Pik3r4 PE=1 SV=3	0	6	5	0	5	5	0	17	16	0.0384524	0.33946	0.428769	0.232849	0.19773	0.417967	0.715461	0.689504	0.324382	0.177935	0.174283	0.281753	0.258425	0.129753	-0.0721141
B1ARD6	Schlafen family member 9 OS=Mus musculus OX=10090 GN=Slfn9 PE=2 SV=1	0	4	4	0	5	5	0	21	16	0.808464	1.27534	0.398108	-0.0818485	0.890876	2.23533	1.51358	0.351249	0.152607	-0.0242765	1.96496	2.4727	1.39073	0.137672	-0.193572
Q6NXI6	Regulation of nuclear pre-mRNA domain-containing protein 2 OS=Mus musculus OX=10090 GN=Rprd2 PE=1 SV=1	0	31	22	0	30	19	0	24	15	0.508544	0.340022	0.0228221	0.135021	0.0294554	0.459854	0.185226	0.058921	-0.134091	-0.0882078	0.409411	0.437891	0.284382	0.0265729	-0.216304
A3KMP2	Tetratricopeptide repeat protein 38 OS=Mus musculus OX=10090 GN=Ttc38 PE=1 SV=2	0	25	15	0	31	19	0	32	15	-0.78454	-0.782805	-0.46739	-0.0662873	0.232273	-1.17118	-0.992605	-0.498081	0.0476297	0.0914565	-1.57596	-1.60278	-0.883362	-0.535696	-0.207153
Q8K0C4	Lanosterol 14-alpha demethylase OS=Mus musculus OX=10090 GN=Cyp51a1 PE=1 SV=1	0	43	20	0	44	17	0	44	15	0.994479	0.531057	0.2667	0.121598	-0.275336	0.860823	0.750474	0.567069	0.0683188	-0.190274	1.31964	1.21602	0.995239	0.791571	0.218337
P10852	4F2 cell-surface antigen heavy chain OS=Mus musculus OX=10090 GN=Slc3a2 PE=1 SV=1	0	39	19	0	28	17	0	24	15	0.476607	0.364343	0.177719	-0.156269	1.08007	0.654086	0.411216	0.0737337	-0.210689	-0.289883	0.904205	0.929218	0.573375	0.205056	0.0572061
Q6PAV2	Probable E3 ubiquitin-protein ligase HERC4 OS=Mus musculus OX=10090 GN=Herc4 PE=1 SV=2	0	25	17	0	20	17	0	21	15	-0.231901	0.134157	0.165314	0.229755	0.350897	-0.437498	-0.000777633	0.100657	0.00567883	0.006244	-0.488466	-0.329499	-0.114517	-0.0455999	-0.135016
Q9JIG7	Coiled-coil domain-containing protein 22 OS=Mus musculus OX=10090 GN=Ccdc22 PE=1 SV=1	0	25	17	0	28	17	0	21	15	-0.375841	0.125697	0.153158	0.155276	0.147199	-0.392893	-0.107728	0.0256983	0.174945	0.216054	-0.526907	-0.361568	-0.299286	-0.0991436	-0.00854727
Q6DFW4	Nucleolar protein 58 OS=Mus musculus OX=10090 GN=Nop58 PE=1 SV=1	0	33	16	0	38	17	0	33	15	0.297806	0.171018	-0.12457	-0.170613	0.0227396	0.554112	0.281371	-0.0205313	-0.167415	-0.00793151	0.564965	0.684264	0.328501	0.0800784	0.0746383
Q8VCT4	Carboxylesterase 1D OS=Mus musculus OX=10090 GN=Ces1d PE=1 SV=1	0	44	15	0	45	17	0	41	15	-0.688891	-1.26018	-2.70923	-1.70074	-0.778623	-1.39595	-1.61524	-1.53567	-1.08313	-0.202505	-1.70371	-2.05322	-1.56082	-1.05791	-0.0152063
O35218	Cleavage and polyadenylation specificity factor subunit 2 OS=Mus musculus OX=10090 GN=Cpsf2 PE=1 SV=1	0	16	14	0	21	17	0	19	15	0.244801	0.0798663	-0.00623647	-0.168507	-0.112023	0.332904	0.180121	0.106352	-0.061478	-0.0508846	0.32951	0.32952	0.189845	-0.0203176	-0.0365061
P47740	Fatty aldehyde dehydrogenase OS=Mus musculus OX=10090 GN=Aldh3a2 PE=1 SV=2	0	59	14	0	66	17	0	52	15	-0.140802	-0.532357	-0.434601	-0.329769	0.0645542	-0.369783	-0.38399	-0.170995	-0.105045	0.075434	-0.405707	-0.540947	-0.269273	-0.0360089	0.048596
Q8R3Y8	Interferon regulatory factor 2-binding protein 1 OS=Mus musculus OX=10090 GN=Irf2bp1 PE=1 SV=2	0	15	12	0	18	17	0	18	15	0.158587	0.0696614	-0.0979554	0.18762	0.10754	0.289926	0.0123566	-0.0289852	-0.167637	-0.0665574	0.24874	0.333332	0.22145	-0.0288141	-0.00335733
Q2TPA8	Hydroxysteroid dehydrogenase-like protein 2 OS=Mus musculus OX=10090 GN=Hsdl2 PE=1 SV=1	0	31	18	0	24	16	0	20	15	-0.0289548	-0.566688	-0.714631	-0.624182	-0.440463	-0.370367	-0.414172	-0.313682	-0.325399	-0.0504725	-0.593901	-0.538256	-0.308096	-0.290702	-0.0217011
P97792	Coxsackievirus and adenovirus receptor homolog OS=Mus musculus OX=10090 GN=Cxadr PE=1 SV=1	0	52	18	0	40	16	0	41	15	-0.157638	-0.411945	-0.57043	-0.241355	-0.327866	-0.116368	-0.414375	-0.277427	-0.098161	0.0109154	-0.30599	-0.451457	-0.343374	-0.23903	-0.095571
Q62313	Trans-Golgi network integral membrane protein 1 OS=Mus musculus OX=10090 GN=Tgoln1 PE=1 SV=1	0	50	17	0	49	16	0	56	15	0.384525	0.133252	0.342765	0.0516678	-0.557851	0.364302	0.147228	0.278281	-0.128483	-0.205439	0.489806	0.21041	0.505607	0.478531	0.218608
P67778	Prohibitin OS=Mus musculus OX=10090 GN=Phb PE=1 SV=1	0	205	15	0	227	16	0	230	15	-0.0295743	-0.214983	-0.344055	-0.279873	-0.290713	0.0569259	-0.0669144	-0.0919674	0.045558	0.0661376	-0.0691255	-0.0925324	-0.224607	-0.16332	0.0259566
Q8BGT9	Polypeptide N-acetylgalactosaminyltransferase 12 OS=Mus musculus OX=10090 GN=Galnt12 PE=2 SV=1	0	32	14	0	34	16	0	27	15	0.0382942	-0.388478	-0.451856	-0.282078	-0.556914	0.196732	-0.216306	-0.0412119	-0.197607	-0.0981892	0.336112	0.157231	0.259668	0.342019	0.320285
Q7TSQ8	Pyruvate dehydrogenase phosphatase regulatory subunit, mitochondrial OS=Mus musculus OX=10090 GN=Pdpr PE=1 SV=1	0	17	14	0	18	16	0	20	15	-0.314377	-0.642086	-0.672885	-0.521553	-0.500447	-0.122341	-0.208186	-0.0341382	0.0173356	0.0400674	-0.381191	-0.495001	-0.388933	-0.322098	0.0135875
P70695	Fructose-1,6-bisphosphatase isozyme 2 OS=Mus musculus OX=10090 GN=Fbp2 PE=1 SV=2	0	58	14	0	82	16	0	59	15	-0.378517	-0.402107	-0.116729	-0.00812558	0.510876	-0.811859	-0.459543	-0.213166	-0.0543107	-0.0913382	-0.908985	-0.7853	-0.338167	-0.0960505	-0.0325719
Q9D1M0	Protein SEC13 homolog OS=Mus musculus OX=10090 GN=Sec13 PE=1 SV=3	0	33	13	0	37	16	0	49	15	-0.117711	-0.0130486	0.166745	0.156551	0.167303	-0.0261249	0.158113	0.216355	-0.0236546	0.0349935	-0.0421608	-0.0434888	0.0605737	0.092177	0.0332063
Q6PE01	U5 small nuclear ribonucleoprotein 40 kDa protein OS=Mus musculus OX=10090 GN=Snrnp40 PE=1 SV=1	0	29	13	0	31	16	0	25	15	0.268856	0.178145	-0.00935641	0.0257844	-0.0879859	0.551197	0.393845	0.103836	0.0977757	0.0635242	0.419844	0.447629	0.269831	0.0621418	-0.0837586
O54931	A-kinase anchor protein 2 OS=Mus musculus OX=10090 GN=Akap2 PE=1 SV=3	0	16	13	0	20	16	0	19	15	-1.27499	-1.44406	-0.699581	-0.221511	-0.59861	-1.12407	-0.956026	-0.48664	-0.168435	-0.048028	-1.36823	-1.70433	-0.891161	-0.735292	-0.351421
Q9R1J0	Sterol-4-alpha-carboxylate 3-dehydrogenase, decarboxylating OS=Mus musculus OX=10090 GN=Nsdhl PE=1 SV=1	0	23	12	0	60	16	0	43	15	0.804661	0.89552	0.943858	0.957898	0.554151	0.666232	0.76427	0.455488	0.349019	-0.00531643	0.868896	1.0197	0.854899	0.734037	0.244772
P15208	Insulin receptor OS=Mus musculus OX=10090 GN=Insr PE=1 SV=2	0	19	12	0	22	16	0	24	15	-0.262334	-0.665251	-0.840004	-0.482137	-0.260678	-0.167163	-0.403784	-0.249845	-0.503374	-0.185963	-0.369045	-0.347975	-0.343401	-0.361159	-0.0348664
Q9CVB6	Actin-related protein 2/3 complex subunit 2 OS=Mus musculus OX=10090 GN=Arpc2 PE=1 SV=3	0	31	12	0	45	16	0	43	15	-0.149509	0.0605449	0.156693	-0.00597782	0.0803762	-0.334216	0.0513102	0.106824	0.126951	0.0845492	-0.361915	-0.304797	-0.130223	0.0530573	0.0503336
Q9WUQ2	Prolactin regulatory element-binding protein OS=Mus musculus OX=10090 GN=Preb PE=1 SV=1	0	22	11	0	29	16	0	27	15	0.127062	-0.142936	-0.272243	-0.29865	-0.258822	0.167263	0.102716	0.0872864	-0.11978	-0.0253932	0.210649	0.16005	0.160608	0.153143	0.226526
Q9DBC3	Cap-specific mRNA (nucleoside-2'-O-)-methyltransferase 1 OS=Mus musculus OX=10090 GN=Cmtr1 PE=1 SV=1	0	12	11	0	16	16	0	17	15	0.0902066	0.238862	0.201297	0.24915	0.202684	0.153063	0.24097	0.255154	-0.0419193	0.032277	0.0560373	0.130287	0.220648	0.103936	-0.0909882
P15975	Inactive ubiquitin carboxyl-terminal hydrolase 53 OS=Mus musculus OX=10090 GN=Usp53 PE=1 SV=2	0	10	10	0	20	16	0	17	15	-0.221785	-0.0398392	0.233138	0.137953	-0.090849	-0.603674	-0.253499	-0.115349	-0.415222	-0.194669	-0.715271	-0.669697	-0.316906	-0.144836	-0.114975
Q91VS8	FERM, ARHGEF and pleckstrin domain-containing protein 2 OS=Mus musculus OX=10090 GN=Farp2 PE=1 SV=2	0	26	19	0	23	15	0	21	15	-0.282331	-0.67296	-1.06185	-0.616955	-0.234975	-0.392653	-0.637115	-0.457426	-0.338448	-0.00091814	-0.75923	-0.773916	-0.739337	-0.537493	-0.244337
Q80X80	Phospholipid transfer protein C2CD2L OS=Mus musculus OX=10090 GN=C2cd2l PE=1 SV=3	0	23	17	0	23	15	0	22	15	-0.10501	0.0841944	0.181848	0.574745	0.011682	0.0615147	0.146297	0.0393441	0.311394	0.113596	0.132901	0.0153691	0.147267	0.158382	0.241915
Q6ZQI3	Malectin OS=Mus musculus OX=10090 GN=Mlec PE=1 SV=2	0	42	16	0	56	15	0	46	15	0.164727	-0.231615	-0.114369	0.0542854	-0.0573915	0.23508	0.10422	0.10688	-0.0728469	-0.125475	0.236628	0.14066	0.185439	0.185997	0.175139
Q99KV1	DnaJ homolog subfamily B member 11 OS=Mus musculus OX=10090 GN=Dnajb11 PE=1 SV=1	0	80	16	0	67	15	0	78	15	0.314339	0.314636	0.229925	-0.0777283	-0.33372	0.513193	0.5434	0.273868	-0.0476572	-0.158083	0.814581	0.724152	0.532382	0.430841	0.218358
Q8VH51	RNA-binding protein 39 OS=Mus musculus OX=10090 GN=Rbm39 PE=1 SV=2	0	29	15	0	32	15	0	35	15	0.163688	0.0184222	-0.096341	-0.0874753	-0.0734733	0.395025	0.329565	0.223389	-0.120476	-0.0415072	0.355631	0.369375	0.171232	0.0395685	-0.0848617
A2AB59	Rho GTPase-activating protein 27 OS=Mus musculus OX=10090 GN=Arhgap27 PE=1 SV=1	0	18	15	0	21	15	0	23	15	-0.416773	-0.122299	0.00577822	0.170355	0.339432	-0.643867	-0.311758	-0.160263	-0.0107753	0.0841811	-0.776031	-0.583338	-0.318507	-0.152633	-0.0602901
Q8K354	Carbonyl reductase [NADPH] 3 OS=Mus musculus OX=10090 GN=Cbr3 PE=1 SV=1	0	42	14	0	32	15	0	30	15	-0.0754619	-0.343244	-0.114725	0.0738619	-0.199048	-0.845119	-0.392852	0.054196	0.178962	0.224626	-0.682114	-0.913067	-0.448487	-0.111672	0.271906
A2AAE1	Transmembrane protein KIAA1109 OS=Mus musculus OX=10090 GN=Kiaa1109 PE=1 SV=4	0	15	14	0	15	15	0	16	15	0.333655	0.281338	0.20798	0.322082	0.203236	0.457184	0.348394	0.268267	0.0355994	-0.232036	0.500217	0.493469	0.395176	0.353398	0.129939
Q9DBH5	Vesicular integral-membrane protein VIP36 OS=Mus musculus OX=10090 GN=Lman2 PE=1 SV=2	0	61	14	0	51	15	0	42	15	0.248307	0.21061	0.306748	0.273007	-0.0323617	0.341615	0.33931	0.286558	0.117407	-0.11452	0.471556	0.456678	0.381618	0.309924	0.0903018
P60229	Eukaryotic translation initiation factor 3 subunit E OS=Mus musculus OX=10090 GN=Eif3e PE=1 SV=1	0	26	14	0	26	15	0	24	15	0.421128	0.866849	0.720369	0.305743	0.344192	0.300446	0.527457	0.376153	0.0549053	0.0535074	0.333178	0.641493	0.290973	0.242395	0.0361005
P48193	Protein 4.1 OS=Mus musculus OX=10090 GN=Epb41 PE=1 SV=2	0	32	14	0	28	15	0	35	15	-0.00443662	-0.10757	-0.331414	-0.401204	-0.4463	0.0171163	-0.102649	-0.202801	-0.248598	-0.100934	-0.15308	-0.257799	-0.252931	-0.324411	-0.145443
Q6PHZ2	Calcium/calmodulin-dependent protein kinase type II subunit delta OS=Mus musculus OX=10090 GN=Camk2d PE=1 SV=1	0	44	14	0	40	15	0	48	15	-0.0528304	0.258211	0.57605	0.163355	0.320274	-0.277915	0.262764	0.26213	0.0827979	0.072107	-0.251173	-0.066182	0.160531	0.230126	0.152116
Q3TVI8	Pre-B-cell leukemia transcription factor-interacting protein 1 OS=Mus musculus OX=10090 GN=Pbxip1 PE=1 SV=2	0	22	13	0	21	15	0	25	15	0.696793	0.607323	0.48233	0.38193	-0.446195	1.07127	0.733847	0.34943	0.067505	-0.193415	1.05067	0.933655	0.752661	0.405517	0.0801154
Q61584	Fragile X mental retardation syndrome-related protein 1 OS=Mus musculus OX=10090 GN=Fxr1 PE=1 SV=2	0	19	13	0	22	15	0	28	15	0.650571	0.659532	0.257021	0.00163862	-0.113862	0.910365	0.559966	0.260707	0.210666	0.241007	1.1013	1.14208	0.764027	0.351894	-0.0228705
Q8CFE4	SCY1-like protein 2 OS=Mus musculus OX=10090 GN=Scyl2 PE=1 SV=1	0	17	13	0	20	15	0	19	15	-0.0151179	0.234399	0.335017	0.19619	0.112364	-0.260908	0.0237973	0.0512574	0.0999489	0.114177	-0.278179	-0.132608	-0.0728837	0.0111939	-0.0806911
Q6PDH0	Pleckstrin homology-like domain family B member 1 OS=Mus musculus OX=10090 GN=Phldb1 PE=1 SV=1	0	17	12	0	20	15	0	21	15	-0.266071	-0.382262	-0.376884	-0.276182	-0.227301	-0.133076	-0.156478	-0.20877	-0.0419833	0.152804	-0.385809	-0.414315	-0.224048	-0.461415	-0.0739541
Q5XG73	Acyl-CoA-binding domain-containing protein 5 OS=Mus musculus OX=10090 GN=Acbd5 PE=1 SV=1	0	19	11	0	28	15	0	26	15	0.381892	0.013763	0.11039	0.0320349	-0.217193	0.450791	0.192025	0.129229	0.039237	-0.0963218	0.514954	0.377296	0.391958	0.303639	0.0219367
Q9CQF9	Prenylcysteine oxidase OS=Mus musculus OX=10090 GN=Pcyox1 PE=1 SV=1	0	16	9	0	27	15	0	27	15	-0.24962	-0.631248	-0.689073	-0.288685	-0.266456	-0.276943	-0.431843	-0.235314	-0.0500037	0.175525	-0.435143	-0.480151	-0.3694	-0.203371	0.106928
Q9D7V1	SH2 domain-containing protein 4A OS=Mus musculus OX=10090 GN=Sh2d4a PE=1 SV=1	0	13	7	0	23	15	0	21	15	0.220447	0.639011	0.716038	0.350039	0.204916	0.269538	0.532666	0.435451	0.0304639	-0.0612146	0.386315	0.507822	0.363818	0.201982	-0.0349901
Q9CYA6	Zinc finger CCHC domain-containing protein 8 OS=Mus musculus OX=10090 GN=Zcchc8 PE=1 SV=3	0	30	19	0	32	14	0	29	15	0.331844	0.115691	-0.0654795	-0.569094	-0.385544	0.630974	0.420441	0.125026	-0.450366	-0.349046	0.613994	0.664364	0.434941	0.168334	-0.0796893
Q9WU79	Proline dehydrogenase 1, mitochondrial OS=Mus musculus OX=10090 GN=Prodh PE=1 SV=2	0	26	18	0	18	14	0	23	15	0.879532	0.299454	-0.140777	-0.0328599	0.595458	0.689208	0.440533	0.268159	0.795413	0.455525	0.610515	0.794745	0.502556	0.46299	0.0829117
Q9Z1G3	V-type proton ATPase subunit C 1 OS=Mus musculus OX=10090 GN=Atp6v1c1 PE=1 SV=4	0	31	17	0	24	14	0	23	15	-0.0738088	0.261131	0.26896	0.113347	0.0317858	-0.194475	0.0827982	0.166	0.120682	0.0874391	-0.236474	-0.179383	-0.141217	-0.0191868	0.0992847
P32233	Developmentally-regulated GTP-binding protein 1 OS=Mus musculus OX=10090 GN=Drg1 PE=1 SV=1	0	26	15	0	23	14	0	22	15	0.195459	0.527397	0.575531	0.197019	0.114806	0.376675	0.589741	0.402196	0.117655	0.162039	0.280952	0.462262	0.339291	0.166406	-0.0333946
Q9QUM9	Proteasome subunit alpha type-6 OS=Mus musculus OX=10090 GN=Psma6 PE=1 SV=1	0	30	15	0	56	14	0	39	15	0.119716	0.340664	0.558516	0.531298	0.390137	0.0425304	0.301093	0.300624	0.556274	0.109024	0.131887	0.358187	0.471024	0.519392	0.147074
P45376	Aldose reductase OS=Mus musculus OX=10090 GN=Akr1b1 PE=1 SV=3	0	33	15	0	31	14	0	33	15	-1.00432	-0.790749	-0.439233	-0.240346	-0.00970861	-1.05621	-0.7549	-0.577709	-0.25852	-0.000439473	-1.23333	-1.2474	-0.917096	-0.66098	-0.194069
Q9Z1R2	Large proline-rich protein BAG6 OS=Mus musculus OX=10090 GN=Bag6 PE=1 SV=1	0	25	14	0	27	14	0	21	15	0.230335	0.448644	0.371663	0.412804	0.192985	0.239635	0.269736	0.00474484	0.0187302	0.10191	0.585567	0.804089	0.558844	0.292039	0.163982
Q8K0Q5	Rho GTPase-activating protein 18 OS=Mus musculus OX=10090 GN=Arhgap18 PE=1 SV=1	0	22	14	0	18	14	0	18	15	-0.23169	0.228641	0.293724	-0.0153855	0.51432	-0.520406	0.0324332	0.114847	-0.156722	0.0752237	-0.760217	-0.76653	-0.376599	-0.243193	-0.163386
Q99K23	Ufm1-specific protease 2 OS=Mus musculus OX=10090 GN=Ufsp2 PE=1 SV=1	0	32	14	0	24	14	0	25	15	0.191076	0.0735185	0.123717	0.135548	-0.0644183	0.276501	0.208735	0.114563	0.112342	0.000197474	0.309723	0.238755	0.180545	0.125801	0.150358
Q9CXJ4	ATP-binding cassette sub-family B member 8, mitochondrial OS=Mus musculus OX=10090 GN=Abcb8 PE=1 SV=1	0	20	14	0	24	14	0	20	15	-0.115759	-0.570696	-0.378001	0.00898666	-0.205343	-0.174812	-0.337134	-0.138203	-0.195581	-0.0706093	-0.282656	-0.378187	-0.224334	-0.15346	0.022158
Q9D2G2	Dihydrolipoyllysine-residue succinyltransferase component of 2-oxoglutarate dehydrogenase complex, mitochondrial OS=Mus musculus OX=10090 GN=Dlst PE=1 SV=1	0	162	14	0	150	14	0	175	15	-0.247948	-0.413395	-0.450745	-0.347731	-0.249124	-0.259929	-0.331077	-0.218619	-0.153012	0.00456222	-0.313859	-0.416527	-0.378402	-0.240397	0.00625131
Q78IK4	MICOS complex subunit Mic27 OS=Mus musculus OX=10090 GN=Apool PE=1 SV=1	0	37	14	0	34	14	0	34	15	-0.363495	-0.775744	-0.574498	-0.312802	-0.181643	-0.317951	-0.480232	-0.151118	-0.103849	0.112535	-0.615969	-0.714318	-0.486953	-0.221536	0.0609206
P49443	Protein phosphatase 1A OS=Mus musculus OX=10090 GN=Ppm1a PE=1 SV=1	0	25	14	0	23	14	0	27	15	-0.369132	-0.0223494	-0.0233403	0.0169821	0.336731	-0.49252	-0.29331	0.0532111	0.010325	0.131953	-0.715568	-0.589643	-0.344458	-0.215939	-0.173248
Q8BHB9	Chloride intracellular channel protein 6 OS=Mus musculus OX=10090 GN=Clic6 PE=1 SV=1	0	41	14	0	29	14	0	29	15	-0.834316	-1.00247	-0.235525	0.258028	0.554465	-0.941181	-0.740465	-0.0779211	0.0618119	0.0151645	-1.14349	-1.41207	-0.620723	-0.243352	-0.189614
P24549	Retinal dehydrogenase 1 OS=Mus musculus OX=10090 GN=Aldh1a1 PE=1 SV=5	0	139	13	0	101	14	0	103	15	0.532308	0.499828	-1.84528	-1.53702	0.00669861	-0.822347	-0.753328	-1.66088	-1.41298	-0.39788	-0.783548	-0.231647	-0.547201	-0.656857	-0.209381
Q9WV55	Vesicle-associated membrane protein-associated protein A OS=Mus musculus OX=10090 GN=Vapa PE=1 SV=2	0	120	13	0	201	14	0	149	15	-0.121752	-0.221242	-0.177677	-0.485607	-0.307774	0.0183059	-0.0741384	-0.0483454	-0.290597	-0.0474478	-0.0103843	-0.0803408	-0.147361	-0.107512	0.0782309
O89053	Coronin-1A OS=Mus musculus OX=10090 GN=Coro1a PE=1 SV=5	0	23	13	0	25	14	0	29	15	0.0767337	2.95117	1.96368	1.67722	0.409823	1.00242	2.38161	1.59752	2.22603	0.835447	2.26645	2.31577	2.21156	1.9123	1.19914
Q99PP7	E3 ubiquitin-protein ligase TRIM33 OS=Mus musculus OX=10090 GN=Trim33 PE=1 SV=2	0	15	13	0	18	14	0	22	15	0.352562	0.232625	0.0953425	-0.132687	-0.219257	0.405148	0.2707	0.121979	-0.100935	-0.24853	0.502731	0.604314	0.339796	0.172262	-0.123549
[truncated: 6,791 more rows]
