# Supplementary material for: Citrobacter rodentium Infection Induces Persistent Molecular Changes and Interferon Gamma-Dependent Major Histocompatibility Complex Class II Expression in the Colonic Epithelium
Source: mBio. 2022 Feb 1;13(1):e03233-21. doi: 10.1128/mbio.03233-21 (PMC8805023; doi:10.1128/mbio.03233-21)
Supplement: TABLE S2 [file mbio.03233-21-st002.xlsx]

## Sheet: Table S2
Accession	Description	Exp. q-value: Combined_R1	# PSMs_R1	# Unique Peptides_R1	Exp. q-value: Combined_R2	# PSMs_R2	# Unique Peptides_R2	Exp. q-value: Combined_R3	# PSMs_R3	# Unique Peptides_R3	R1_10 DPI: Log2FC vs R1 UI	R1_13 DPI: Log2FC vs R1 UI	R1_17 DPI: Log2FC vs R1 UI	R1_20 DPI: Log2FC vs R1 UI	R1_48 DPI: Log2FC vs R1 UI	R2_10 DPI: Log2FC vs R2 UI	B2_13 DPI: Log2FC vs R2 UI	R2_17 DPI: Log2FC vs R2 UI	R2_20 DPI: Log2FC vs R2 UI	R2_48 DPI: Log2FC vs R2 UI	R3_10 DPI: Log2FC vs R3 UI	R3_13 DPI: Log2FC vs R3 UI	R3_17 DPI: Log2FC vs R3 UI	R3_20 DPI: Log2FC vs R3 UI	R3_48 DPI: Log2FC vs R3 UI
D2TMG1	Elongation factor Tu OS=Citrobacter rodentium (strain ICC168) GN=tufA PE=3 SV=1	0	137	16	0	59	17	0	94	17	4.44754	4.7208	-0.832591	1.10545	-0.61081	4.59345	3.30134	-0.897021	1.38841	-0.372011	5.65242	4.52755	-0.0475466	1.24988	-0.0396443
D2TGJ0	Chaperone protein DnaK OS=Citrobacter rodentium (strain ICC168) GN=dnaK PE=2 SV=1	0	128	31	0	123	23	0	155	31	4.86342	4.49715	-0.103538	1.3375	-0.332385	4.37476	2.65015	0.196325	1.00915	0.0902756	4.83397	3.57481	0.0453252	0.642246	-0.146529
D2TS87	Outer membrane protein A OS=Citrobacter rodentium (strain ICC168) GN=ompA PE=3 SV=1	0	82	18	0	63	18	0	77	17	5.83148	5.77907	-0.254992	2.17629	-0.425429	6.09271	4.04894	0.1136	1.8281	-0.330039	6.44668	4.8741	-0.495451	1.11091	-0.373902
D2TUI4	Glyceraldehyde-3-phosphate dehydrogenase OS=Citrobacter rodentium (strain ICC168) GN=gapA PE=3 SV=1	0	81	17	0	71	17	0	88	20	5.27116	5.31441	-0.548157	1.80533	-1.45244	3.70149	2.25816	-0.0458608	1.00743	0.139629	5.15826	3.90522	0.361583	0.847218	-0.32163
D2TKE6	Intimin OS=Citrobacter rodentium (strain ICC168) GN=eae PE=4 SV=1	0	71	40	0	58	35	0	70	38	4.63303	4.4543	-0.348781	1.04276	-0.246193	4.21542	2.5056	-0.214518	0.668579	0.011349	5.89777	4.48722	-0.233498	0.966396	-0.0181059
D2TKJ4	Enolase OS=Citrobacter rodentium (strain ICC168) GN=eno PE=3 SV=1	0	68	17	0	45	14	0	66	17	5.13925	5.05122	-0.0723388	1.73342	-0.639203	5.24766	3.35024	-0.443988	1.75756	0.425557	5.39946	4.05294	-0.355028	0.835414	-0.0741873
D2TMA3	60 kDa chaperonin OS=Citrobacter rodentium (strain ICC168) GN=groL PE=3 SV=1	0	66	21	0	63	19	0	88	22	6.05175	5.68568	-0.324836	2.14847	-0.318963	5.37681	3.45717	-0.680549	1.65384	0.189793	6.08968	4.61565	-0.446441	1.08738	-0.312801
D2TMP6	Alkyl hydroperoxide reductase subunit C OS=Citrobacter rodentium (strain ICC168) GN=ahpC PE=4 SV=1	0	53	10	0	18	9	0	17	11	5.51041	5.58703	-0.310221	1.98434	-0.78106	5.52755	3.46571	-0.0757004	1.96008	0.298667	6.9641	5.61672	-0.751604	2.08049	-0.47384
D2TJB4	Outer membrane porin protein OS=Citrobacter rodentium (strain ICC168) GN=ROD_15641 PE=3 SV=1	0	44	10	0	44	11	0	35	11	5.26064	5.56364	-0.660035	1.79244	-0.0969653	5.43217	3.9669	0.0525722	1.83648	-0.103265	5.49156	4.24617	0.469472	0.856156	0.306293
D2TS47	30S ribosomal protein S1 OS=Citrobacter rodentium (strain ICC168) GN=rpsA PE=3 SV=1	0	41	23	0	33	21	0	36	25	5.79563	5.89763	-0.175802	2.17538	-0.100261	4.85821	3.44841	-0.485648	2.06436	0.14995	5.98625	4.72154	-0.418562	1.14386	-0.324869
D2TTH1	DNA-directed RNA polymerase subunit beta OS=Citrobacter rodentium (strain ICC168) GN=rpoB PE=3 SV=1	0	41	29	0	22	21	0	40	32	4.70349	4.68572	-0.658418	1.34332	-0.0455489	3.27167	2.22131	-0.875302	0.885036	0.0399594	5.22331	4.0508	0.589798	1.05927	0.164508
D2TMG0	Elongation factor G OS=Citrobacter rodentium (strain ICC168) GN=fusA PE=3 SV=1	0	39	20	0	34	18	0	34	21	5.7637	5.74387	-0.244806	2.14606	-0.451046	4.51573	3.09382	0.0297085	1.46449	0.318627	6.135	4.90683	-0.283633	1.47468	-0.121502
D2TL76	Aldehyde-alcohol dehydrogenase OS=Citrobacter rodentium (strain ICC168) GN=adhE PE=3 SV=1	0	39	28	0	27	23	0	38	25	2.55697	2.88409	-0.353152	0.861874	-0.164215	1.57399	0.730946	0.22652	0.855421	0.243932	6.14106	4.92397	-0.0655379	1.45636	0.115461
D2TGX3	Major outer membrane lipoprotein (Murein-lipoprotein) OS=Citrobacter rodentium (strain ICC168) GN=lpp PE=4 SV=1	0	37	4	0	23	4	0	46	5	5.26154	5.03386	-0.325645	1.51835	0.488699	5.19943	3.41194	0.052114	1.34734	0.12864	4.60596	3.59048	0.0796924	0.736905	0.0896916
D2THA4	ATP synthase subunit alpha OS=Citrobacter rodentium (strain ICC168) GN=atpA PE=3 SV=1	0	37	16	0	22	12	0	82	14	4.8824	4.73544	0.539893	1.84056	0.711491	5.90354	4.378	-1.14752	2.38182	0.0333897	4.62473	3.42251	-0.252845	0.682875	0.127394
D2TTF8	DNA-binding protein HU-alpha OS=Citrobacter rodentium (strain ICC168) GN=hupA PE=3 SV=1	0	36	5	0	21	5	0	29	4	5.39523	5.17955	-0.46093	1.55639	-0.857484	5.60451	3.72025	-0.150998	1.57932	-0.0826542	5.97523	4.68251	-0.604184	1.07085	-0.316233
D2TLR2	Trigger factor OS=Citrobacter rodentium (strain ICC168) GN=tig PE=3 SV=1	0	34	20	0	32	17	0	39	21	5.72752	5.67042	0.0337409	1.804	-0.255554	4.40488	2.82562	0.200167	1.23786	0.213246	5.65287	4.49335	-0.206074	0.996552	-0.224315
D2THA6	ATP synthase subunit beta OS=Citrobacter rodentium (strain ICC168) GN=atpD PE=3 SV=1	0	33	18	0	12	9	0	23	13	4.33866	4.30228	-0.223395	1.22303	-0.274127	3.68565	2.23903	-0.0830488	0.789474	-0.335504	4.36587	3.18256	-0.155291	0.555066	0.128832
D2TL73	Oligopeptide ABC transporter, substrate-binding protein OS=Citrobacter rodentium (strain ICC168) GN=oppA PE=4 SV=1	0	30	18	0	24	16	0	29	16	4.13153	4.12171	-0.484047	0.787182	-0.405212	5.42188	3.6451	-1.06728	1.84659	-0.247849	5.51029	4.23096	0.42543	1.17059	0.0826608
D2TL79	DNA-binding protein OS=Citrobacter rodentium (strain ICC168) GN=hns PE=3 SV=1	0	30	8	0	14	8	0	37	8	7.42894	7.30821	-0.189845	3.59756	0.0669369	5.038	3.09022	-0.263316	1.47169	0.173545	6.32657	5.03594	-0.349923	1.3061	-0.33878
D2TTH2	50S ribosomal protein L7/L12 OS=Citrobacter rodentium (strain ICC168) GN=rplL PE=3 SV=1	0	28	7	0	13	8	0	21	10	6.22465	6.05292	-0.423025	2.41706	-0.332526	5.57215	3.82323	-0.339383	1.73127	0.448808	6.59813	5.20269	-0.317921	1.56522	0.0454636
D2TI57	Elongation factor Ts OS=Citrobacter rodentium (strain ICC168) GN=tsf PE=3 SV=1	0	28	14	0	26	15	0	28	16	6.35603	6.44651	-0.574374	2.81036	-0.43299	6.03964	4.36319	-0.411391	2.16633	-0.581429	6.24789	4.94933	-0.593275	1.20626	-0.603755
D2TLV0	Chaperone protein HtpG OS=Citrobacter rodentium (strain ICC168) GN=htpG PE=3 SV=1	0	27	19	0	20	16	0	29	21	6.29527	6.17004	-0.0145066	2.24929	-0.0198852	4.48093	2.96318	0.331899	1.28834	0.62928	5.16093	3.87548	-0.327706	0.488532	-0.139568
D2TI49	Periplasmic serine endoprotease DegP-like OS=Citrobacter rodentium (strain ICC168) GN=htrA PE=3 SV=1	0	26	15	0	15	10	0	21	13	5.20996	4.63888	0.129734	1.20057	-0.256641	6.79244	4.9181	0.117186	2.24924	-0.0411235	6.11477	4.81267	-0.351554	1.10146	-0.487515
D2TMM4	Ferrienterobactin TonB-dependent receptor (Enterobactin outer-membrane receptor) OS=Citrobacter rodentium (strain ICC168) GN=fepA PE=3 SV=1	0	25	15	0	14	12	0	34	17	4.16184	4.95915	0.194495	1.61344	-0.0518914	4.55883	2.72451	-0.077961	1.47169	0.632977	5.27069	3.1873	-0.394911	0.334081	-0.17073
D2TKW7	Alkaline phosphatase OS=Citrobacter rodentium (strain ICC168) GN=phoA PE=3 SV=1	0	24	16	0	16	12	0	17	14	4.77353	2.24564	-0.946341	0.205357	-0.326812	5.06861	1.19403	-0.138016	1.69429	-0.0447811	4.33241	3.21748	-0.179643	0.58166	-0.0693717
D2TGQ1	Pyruvate dehydrogenase E1 component OS=Citrobacter rodentium (strain ICC168) GN=aceE PE=4 SV=1	0	24	19	0	23	20	0	36	26	5.78836	5.70231	-0.413018	2.04878	-0.393815	3.64306	2.27558	0.226856	0.140509	-0.333895	5.02756	3.82595	-0.0322047	0.709025	-0.00115632
D2TI56	30S ribosomal protein S2 OS=Citrobacter rodentium (strain ICC168) GN=rpsB PE=3 SV=1	0	24	12	0	12	7	0	19	11	5.02824	5.12126	-0.267278	1.63257	-0.266341	5.13431	3.66617	-0.0500506	1.56576	0.21792	5.98842	4.76364	0.0381045	1.41021	0.194133
D2TS40	Formate acetyltransferase 1 OS=Citrobacter rodentium (strain ICC168) GN=pflB PE=4 SV=1	0	23	16	0	20	15	0	33	24	3.73814	3.6895	-1.08932	0.206938	-1.61233	4.88886	3.7011	0.405945	1.45283	0.0873442	5.09895	4.11946	0.446311	0.858802	-0.581773
D2TKE1	T3SS effector protein EspB OS=Citrobacter rodentium (strain ICC168) GN=espB PE=4 SV=1	0	23	13	0	26	14	0	28	11	5.0579	5.80249	0.276327	1.9214	-0.0183146	6.40572	3.64418	-0.682898	0.613614	-0.664845	6.75664	4.16484	-0.403982	0.574061	-0.298986
D2THB1	Phosphate-binding protein PstS OS=Citrobacter rodentium (strain ICC168) GN=pstS PE=3 SV=1	0	23	13	0	15	10	0	26	14	5.33464	3.70611	-0.357293	1.02697	-0.520731	5.7534	3.131	0.559609	2.07337	0.489079	5.59401	4.20673	0.0142661	1.22779	-0.0651852
D2TI64	Outer membrane protein assembly factor BamA OS=Citrobacter rodentium (strain ICC168) GN=bamA PE=3 SV=1	0	22	18	0	10	9	0	14	12	4.27558	4.04219	0.266279	0.714686	0.402413	3.77114	1.99142	-0.954462	1.37978	0.573348	5.01365	3.72658	0.00618753	0.929048	0.398676
D2TU45	Chaperone protein ClpB OS=Citrobacter rodentium (strain ICC168) GN=clpB PE=3 SV=1	0	22	17	0	8	7	0	23	21	3.96818	3.76009	-0.449734	0.0610573	-1.06458	4.43437	3.17483	-0.576567	0.285401	-0.0306113	4.41755	3.23237	-0.272236	0.247842	-0.0831249
D2TTH0	DNA-directed RNA polymerase subunit beta' OS=Citrobacter rodentium (strain ICC168) GN=rpoC PE=3 SV=1	0	22	22	0	21	19	0	30	25	3.98449	3.91776	-0.0135902	0.774217	-0.195601	4.27553	2.8725	-0.582132	0.90121	-0.689423	3.83799	2.90112	-0.00546328	0.307179	-0.114987
D2TTN4	Phosphoglycerate kinase OS=Citrobacter rodentium (strain ICC168) GN=pgk PE=3 SV=1	0	22	17	0	15	10	0	20	14	4.68316	4.89115	-0.353413	1.45846	-0.337135	4.32691	2.73041	-0.248184	1.10546	-0.515585	5.24102	3.99453	-0.0800871	0.814	-0.106086
D2TU04	Serine hydroxymethyltransferase OS=Citrobacter rodentium (strain ICC168) GN=glyA PE=3 SV=1	0	22	15	0	12	11	0	19	13	4.43013	4.8721	-0.253072	1.26137	-0.219202	4.97316	3.34343	-0.123462	1.30121	0.209181	4.79601	3.63973	-0.0367174	0.511203	0.0618637
D2TJW2	Dipeptide ABC transporter, substrate-binding protein OS=Citrobacter rodentium (strain ICC168) GN=dppA PE=4 SV=1	0	21	15	0	16	9	0	23	16	5.24564	5.56175	0.311827	1.65957	-0.259708	4.57831	3.18562	-0.738109	1.04148	-0.566509	5.54129	3.99418	0.357499	1.14068	0.108546
D2TKE2	T3SS translocator protein EspD OS=Citrobacter rodentium (strain ICC168) GN=espD PE=4 SV=1	0	21	9	0	20	10	0	18	10	5.32003	5.9102	0.147148	2.17425	-0.565595	6.1818	3.4702	0.0116554	1.13761	0.116505	7.54414	4.97619	0.250556	0.994447	-0.0544562
D2TLV1	Adenylate kinase OS=Citrobacter rodentium (strain ICC168) GN=adk PE=3 SV=1	0	20	8	0	16	2	0	17	7	6.25733	6.24911	-0.449591	2.58603	0.558596	9.7763	8.28749	0	0	0	4.51101	3.25678	-0.358385	0.380051	-0.193979
D2TUD6	Isocitrate dehydrogenase [NADP] OS=Citrobacter rodentium (strain ICC168) GN=icd PE=4 SV=1	0	20	16	0	14	10	0	19	15	6.73762	6.69105	0.652528	2.81568	0.781651	4.53831	2.92294	0.395079	1.12786	0.190879	4.74532	3.35336	-0.859371	0.268028	-0.442188
D2TN92	DNA-directed RNA polymerase subunit alpha OS=Citrobacter rodentium (strain ICC168) GN=rpoA PE=3 SV=1	0	20	12	0	11	9	0	16	12	5.03839	5.04999	-0.200215	1.7872	-0.446601	4.45805	2.90594	-0.436871	1.18823	0.0814627	4.84021	3.56962	-0.13324	0.649482	-0.211297
D2THD0	Aconitate hydratase B OS=Citrobacter rodentium (strain ICC168) GN=acnB PE=3 SV=1	0	19	16	0	10	9	0	16	13	5.38844	5.47881	-0.262281	1.46221	0.191772	3.99047	2.79878	0.756849	0.513171	0.0852473	3.80146	2.72145	-0.18436	0.46501	-0.143481
D2TLI1	Leu/ile/val ABC transporter, substrate-binding protein OS=Citrobacter rodentium (strain ICC168) GN=livJ PE=4 SV=1	0	19	10	0	17	10	0	16	11	5.77861	5.86501	0.0992393	2.21689	-0.0845024	4.58026	2.91128	-0.663189	1.1158	-0.145565	3.90062	2.33206	-0.333723	-0.175811	0.416907
D2TPF5	2,3-bisphosphoglycerate-dependent phosphoglycerate mutase OS=Citrobacter rodentium (strain ICC168) GN=gpmA PE=3 SV=1	0	19	9	0	14	9	0	18	9	4.14246	4.18854	0.296835	1.57021	0.386959	3.02749	1.42644	-0.4382	0.631257	0.152728	5.51827	3.95106	0.0439954	0.801198	0.0958122
Q7BHL5	Translocated intimin receptor Tir OS=Citrobacter rodentium PE=4 SV=1	0	18	12	0	18	10	0	18	16	4.64127	4.45593	-0.208278	0.926485	-0.374383	7.4684	5.44457	0.469426	3.33156	1.59016	5.77666	4.57967	-0.400811	1.03702	-0.3165
D2THC6	Acetyltransferase component of pyruvate dehydrogenase complex OS=Citrobacter rodentium (strain ICC168) GN=aceF PE=3 SV=1	0	18	12	0	18	15	0	24	19	4.695	4.55662	-0.0938647	1.22347	-0.412132	4.16621	2.66051	-0.0376618	0.726564	0.27052	6.5875	5.25009	-0.548765	1.47407	-0.64028
D2TMF3	Peptidyl-prolyl cis-trans isomerase OS=Citrobacter rodentium (strain ICC168) GN=fkpA PE=3 SV=1	0	18	15	0	18	14	0	26	12	6.10867	5.89308	-0.751016	2.13349	-0.486713	5.85854	4.00557	-0.68528	1.39971	-0.60052	6.288	5.02984	-0.581809	1.3996	-0.35676
D2TTH4	50S ribosomal protein L1 OS=Citrobacter rodentium (strain ICC168) GN=rplA PE=3 SV=1	0	18	9	0	22	12	0	19	10	4.87059	4.85115	-1.69212	1.12949	-1.47012	3.98184	2.75225	-0.766362	1.04456	-0.732997	6.2557	5.20081	0.384953	1.75076	-0.376735
D2TTS8	Acyl carrier protein OS=Citrobacter rodentium (strain ICC168) GN=acpP PE=3 SV=1	0	18	3	0	13	3	0	14	3	6.39003	5.96208	-0.0883751	2.37244	0.12821	5.99424	3.92821	-0.0766318	1.58728	-1.01879	6.74818	5.42641	-0.767274	1.43671	-0.284193
D2TSF2	Cysteine synthase OS=Citrobacter rodentium (strain ICC168) GN=cysK PE=3 SV=1	0	17	11	0	14	9	0	27	11	4.52866	4.53812	-0.741602	1.10764	-0.19274	4.64773	2.84085	0.471865	1.01338	0.741645	3.50222	2.0461	0.0460727	0.161634	-0.0804226
D2THC7	Dihydrolipoyl dehydrogenase OS=Citrobacter rodentium (strain ICC168) GN=lpdA PE=3 SV=1	0	17	10	0	10	8	0	15	10	5.82924	5.66406	-0.911637	1.95014	-0.984692	5.44906	3.87942	-0.361013	1.68721	-0.311175	5.26008	3.97931	-0.404371	0.824054	0.140358
D2TH35	Acetate kinase OS=Citrobacter rodentium (strain ICC168) GN=ackA PE=3 SV=1	0	17	12	0	9	8	0	11	7	4.81138	4.99035	-0.822149	1.65423	-0.93707	4.5671	3.2989	0.164044	1.43794	-2.49078	4.31058	3.23287	0.134876	0.656827	-0.613046
D2TIR8	Putative adhesin autotransporter OS=Citrobacter rodentium (strain ICC168) GN=adcA PE=4 SV=1	0	17	13	0	8	8	0	13	9	4.76836	4.6124	0.0717688	0.758605	-0.133976	9.69342	8.01471	0	4.79073	0	6.74014	5.13377	0.387859	1.39478	-0.0379893
D2TMA2	10 kDa chaperonin OS=Citrobacter rodentium (strain ICC168) GN=groS PE=3 SV=1	0	17	4	0	15	4	0	17	4	6.69289	6.32243	-0.77998	2.55412	-1.63405	7.25745	5.09895	-0.608783	2.27584	0.137034	6.58399	5.02801	-1.84064	1.12906	-1.0693
D2TN35	50S ribosomal protein L9 OS=Citrobacter rodentium (strain ICC168) GN=rplI PE=3 SV=1	0	17	10	0	13	7	0	17	10	5.50676	5.56904	-0.475037	1.65461	-0.545982	6.0882	4.65985	-0.328884	2.15052	0.614715	7.16885	5.88683	-0.865162	1.99069	-1.1491
D2TIR7	Putative fimbrial subunit OS=Citrobacter rodentium (strain ICC168) GN=kfcC PE=4 SV=1	0	17	5	0	15	4	0	12	4	5.26468	4.44948	-0.197895	1.08932	-0.574621	6.60167	5.47189	-2.77089	2.8206	-0.0166323	6.60984	5.65936	0.059348	1.92872	-1.09538
D2TLN6	Phosphoenolpyruvate carboxykinase (ATP) OS=Citrobacter rodentium (strain ICC168) GN=pckA PE=3 SV=1	0	17	12	0	5	4	0	15	11	4.78871	4.93007	-0.357679	1.3169	-0.592026	9.37042	7.94077	2.77446	5.1151	0	4.12932	3.1478	0.0606735	0.380129	0.059251
D2TNF1	Malate dehydrogenase OS=Citrobacter rodentium (strain ICC168) GN=mdh PE=3 SV=1	0	16	10	0	11	8	0	16	9	6.23366	6.26229	1.18066	2.70689	0.0398536	4.71961	2.8879	-0.468777	1.5383	0.285925	4.36599	2.94103	-0.34044	0.196321	-0.16996
D2TQC7	Outer membrane protein X OS=Citrobacter rodentium (strain ICC168) GN=ompX PE=4 SV=1	0	15	7	0	8	7	0	13	5	5.24155	4.58042	0.839353	1.55451	-0.135404	3.14287	1.40361	0.070019	0.778326	0.278133	6.23523	4.87674	-0.562021	1.19329	-0.4107
D2TSN9	Glucose-6-phosphate isomerase OS=Citrobacter rodentium (strain ICC168) GN=pgi PE=3 SV=1	0	15	9	0	15	7	0	12	9	1.59199	1.68661	0.221332	-0.43079	-0.236877	1.86469	1.14356	-0.0164402	0.147478	-0.119123	3.4145	2.24659	-0.0990915	0.403635	-0.0262192
D2TQ06	Translation initiation factor IF-2 OS=Citrobacter rodentium (strain ICC168) GN=infB PE=3 SV=1	0	15	12	0	9	8	0	15	14	4.38547	4.3287	-0.191178	0.919952	0.0272262	6.80042	5.33604	1.00311	3.40381	1.58234	5.46328	4.29966	-0.319949	0.691448	0.113389
D2TH72	Ketol-acid reductoisomerase (NADP(+)) OS=Citrobacter rodentium (strain ICC168) GN=ilvC PE=3 SV=1	0	15	9	0	11	7	0	16	11	6.12621	6.34026	-0.35624	2.60022	-1.07147	3.21544	1.67917	-0.191752	0.663633	-0.172807	5.23145	3.75232	-0.4653	0.575307	-0.0810228
D2TLR7	Peptidylprolyl isomerase OS=Citrobacter rodentium (strain ICC168) GN=ppiD PE=4 SV=1	0	15	13	0	9	7	0	12	10	4.21748	4.01375	-0.720751	0.579319	-1.27895	4.38831	2.76539	0.0315938	0.422569	0.389636	4.63403	3.49415	-0.510877	0.607803	-0.0801956
D2TH36	Phosphate acetyltransferase OS=Citrobacter rodentium (strain ICC168) GN=pta PE=3 SV=1	0	14	13	0	5	5	0	19	14	4.54408	4.63204	-0.213847	0.854227	-0.313661	5.88279	4.51403	-3.52401	1.6242	-3.52401	4.22959	3.18282	0.216837	0.820066	0.31133
D2TN82	50S ribosomal protein L6 OS=Citrobacter rodentium (strain ICC168) GN=rplF PE=3 SV=1	0	14	8	0	11	8	0	17	9	5.36939	5.49665	0.115036	1.47684	-0.030067	5.97894	4.46443	0.360415	2.11545	-1.59233	5.38721	4.22845	-0.214021	0.760342	-0.0530223
D2TTH3	50S ribosomal protein L10 OS=Citrobacter rodentium (strain ICC168) GN=rplJ PE=3 SV=1	0	14	8	0	11	5	0	10	6	6.77962	7.1016	0.545315	3.33907	-0.168851	5.7428	4.22547	-0.239151	2.01056	-0.215664	4.19781	3.0797	-0.0624403	0.547434	-0.0684708
D2TQ10	Polyribonucleotide nucleotidyltransferase OS=Citrobacter rodentium (strain ICC168) GN=pnp PE=3 SV=1	0	14	10	0	6	5	0	10	8	5.09834	4.97692	-0.368529	1.34191	-0.173976	3.94548	2.76231	0.988466	0.919037	0.0419012	5.72219	4.59089	-0.509606	1.21187	-0.487515
D2TMJ5	50S ribosomal protein L5 OS=Citrobacter rodentium (strain ICC168) GN=rplE PE=3 SV=1	0	14	7	0	13	9	0	13	9	6.3663	6.33467	0.228194	2.79284	0.104789	4.08579	2.73644	0.142095	1.03493	0.0501324	6.45211	5.25362	-0.610228	1.57608	0.0291843
D2TJC7	Possible exported protein OS=Citrobacter rodentium (strain ICC168) GN=ROD_15771 PE=4 SV=1	0	14	11	0	4	4	0	16	12	5.7007	6.19115	-0.0795405	2.04253	-0.625487	4.56353	2.69314	-0.458101	0.563902	0.405794	6.34302	4.5476	-0.274969	0.841752	-0.304148
D2TM58	Uncharacterized protein OS=Citrobacter rodentium (strain ICC168) GN=ROD_31431 PE=4 SV=1	0	14	9	0	11	7	0	12	8	5.25322	4.74762	-0.239798	1.43516	-0.0566611	4.01058	2.46142	0.0740356	1.1357	0.311541	5.67103	4.44696	0.0941273	1.02598	0.402402
D2TH75	Dihydroxy-acid dehydratase OS=Citrobacter rodentium (strain ICC168) GN=ilvD PE=3 SV=1	0	14	13	0	9	8	0	21	17	6.14551	6.16274	0.444597	2.26462	-0.0636565	6.72572	4.8245	-0.852502	2.651	0.786696	5.22686	3.71896	-0.703945	0.147409	-0.0540136
D2TQI4	6-phosphogluconate dehydrogenase, decarboxylating OS=Citrobacter rodentium (strain ICC168) GN=gnd PE=3 SV=1	0	14	11	0	4	4	0	9	9	4.08287	4.02997	0.522647	1.00254	0.10182	3.66291	2.26372	0.471506	0.924104	0.402398	5.48782	4.27162	0.0748326	0.580417	0.492601
D2TN84	30S ribosomal protein S5 OS=Citrobacter rodentium (strain ICC168) GN=rpsE PE=3 SV=1	0	14	8	0	9	6	0	13	8	5.44696	5.40257	-0.317402	1.76823	-0.733714	8.16126	6.72014	-1.45412	3.63618	-1.45412	4.83076	3.6768	0.393011	0.721643	0.251966
D2TN91	30S ribosomal protein S4 OS=Citrobacter rodentium (strain ICC168) GN=rpsD PE=3 SV=1	0	14	8	0	12	8	0	15	9	4.77793	4.5648	-0.840939	1.21952	-0.69062	4.9618	3.62453	-0.753963	1.31009	-0.499003	5.48462	4.34018	0.155126	1.17154	-0.19337
D2TMI6	50S ribosomal protein L2 OS=Citrobacter rodentium (strain ICC168) GN=rplB PE=3 SV=1	0	14	10	0	11	11	0	21	10	5.88735	5.66444	-0.478011	2.24542	-0.412074	4.36482	3.0018	-0.423714	1.31281	0.356319	5.47519	4.34735	-0.0405243	1.189	0.255187
D2TMI9	30S ribosomal protein S3 OS=Citrobacter rodentium (strain ICC168) GN=rpsC PE=3 SV=1	0	14	9	0	13	7	0	16	10	6.41224	6.20978	-0.308961	2.59788	-0.282727	4.42676	3.11426	-0.231996	1.4108	-0.0903684	7.10756	5.92349	-0.00825509	2.07066	-0.591071
D2TP54	50S ribosomal protein L13 OS=Citrobacter rodentium (strain ICC168) GN=rplM PE=3 SV=1	0	14	7	0	15	8	0	12	8	6.407	6.46262	-1.45643	3.21048	-0.998275	5.17197	3.7598	0.356532	1.70343	0.730288	4.92897	3.76024	-0.129462	0.600983	-0.122262
D2TUX1	Glutamine synthetase OS=Citrobacter rodentium (strain ICC168) GN=glnA PE=3 SV=1	0	13	8	0	17	10	0	21	14	5.56888	5.7222	0.446125	3.18244	0.523373	5.13199	3.48877	-0.198323	1.79327	0.109933	7.20307	5.65552	-0.455385	1.92511	0.628509
D2TSC9	Outer membrane protein C OS=Citrobacter rodentium (strain ICC168) GN=ompC PE=3 SV=1	0	13	9	0	8	6	0	13	10	7.15357	6.45789	-0.0277668	2.71332	-2.79601	5.30016	3.57936	-0.437465	1.69987	-0.301815	6.20272	4.80488	-0.312449	0.967032	0.10952
D2TNH2	Glutamate/aspartate ABC transporter,substrate-binding protein OS=Citrobacter rodentium (strain ICC168) GN=gltI PE=4 SV=1	0	13	9	0	11	8	0	13	9	6.1451	6.29338	-0.191038	2.95953	0.325536	5.69922	3.62069	-0.698676	2.69884	0.679465	5.47296	3.70619	-0.661872	0.720828	-0.423588
D2TM54	DNA-binding protein OS=Citrobacter rodentium (strain ICC168) GN=stpA PE=3 SV=1	0	13	5	0	6	3	0	9	5	4.63117	4.44136	-0.159757	1.00108	-0.883596	3.16937	1.3634	-0.109452	-0.03521	-0.427719	7.29381	5.96181	0.336386	2.15014	0.277465
D2TS66	Outer membrane protein F OS=Citrobacter rodentium (strain ICC168) GN=ompF PE=3 SV=1	0	13	8	0	12	7	0	15	8	9.66723	9.58753	3.04575	5.76724	2.79937	8.1319	5.78949	1.50161	3.43156	-1.84909	7.56651	5.85104	-0.119036	1.62933	-0.734061
D2TGT7	Threonine--tRNA ligase OS=Citrobacter rodentium (strain ICC168) GN=thrS PE=3 SV=1	0	13	9	0	4	4	0	8	6	6.57455	6.55614	-0.590638	2.91953	0.379294	2.97931	1.96109	0.920383	0.666023	-0.00631996	2.25197	1.38707	0.270534	0.099227	0.304946
D2TSF4	Phosphoenolpyruvate-protein phosphotransferase OS=Citrobacter rodentium (strain ICC168) GN=ptsI PE=3 SV=1	0	13	10	0	7	7	0	14	10	5.47427	5.75475	-1.27724	1.91851	-1.13798	4.1571	2.72442	0.255312	0.951867	0.425968	4.72804	3.57933	-0.25159	0.658148	-0.282401
D2TS03	D-3-phosphoglycerate dehydrogenase OS=Citrobacter rodentium (strain ICC168) GN=serA PE=3 SV=1	0	13	11	0	5	3	0	10	8	3.7418	4.27571	-0.278889	0.588546	-0.522541	3.85887	2.13098	-0.135436	1.21574	0.633822	5.4727	4.01688	0.27145	0.654975	-0.285257
D2TRN2	Outer membrane protein TolC OS=Citrobacter rodentium (strain ICC168) GN=tolC PE=4 SV=1	0	12	7	0	3	3	0	6	5	5.25314	5.11829	0.655839	2.41287	1.01334	4.17982	2.96611	-5.19993	1.18363	-2.28226	2.21221	0.979092	-0.0384049	-0.532393	0.469855
D2TMF9	30S ribosomal protein S7 OS=Citrobacter rodentium (strain ICC168) GN=rpsG PE=3 SV=1	0	12	8	0	15	7	0	14	8	4.89066	4.97312	0.110722	1.72008	0.0451068	4.6649	3.0849	-0.26667	0.832174	-0.583228	5.58505	4.36137	-0.597362	0.826616	-0.122338
D2TSF5	Glucose-specific PTS system EIIA component OS=Citrobacter rodentium (strain ICC168) GN=crr PE=4 SV=1	0	12	6	0	6	4	0	8	4	5.37652	5.19936	-1.03432	1.68683	-0.531399	5.47777	3.4866	-0.39113	1.7259	-0.394591	7.73492	6.38689	-0.979873	2.54926	-0.0984729
D2TM40	Cold shock-like protein CspC OS=Citrobacter rodentium (strain ICC168) GN=cspC PE=4 SV=1	0	12	4	0	11	4	0	8	3	5.72003	5.42519	-0.284328	1.9686	-0.668219	7.41703	5.13589	-1.49173	2.85583	-2.47884	6.53728	5.14817	-0.112181	1.63079	-0.795874
D2TTM1	Transketolase OS=Citrobacter rodentium (strain ICC168) GN=tktA PE=3 SV=1	0	12	11	0	9	8	0	15	14	5.46594	5.41773	-0.185389	1.76104	-0.200613	4.11993	2.91049	0.201735	1.19097	0.1456	3.78415	2.57379	-0.189372	0.118116	0.0450282
D2TMJ1	50S ribosomal protein L29 OS=Citrobacter rodentium (strain ICC168) GN=rpmC PE=3 SV=1	0	12	2	0	6	2	0	6	2	4.07422	4.15146	-0.348816	1.24583	-0.03014	6.28908	4.44782	-0.289019	2.22565	-1.08496	6.01619	4.79938	-1.6398	1.23912	-0.530768
D2TGN2	Cell division protein FtsZ OS=Citrobacter rodentium (strain ICC168) GN=ftsZ PE=3 SV=1	0	12	10	0	5	5	0	9	8	5.63348	5.62371	-0.0300334	1.87887	-0.229553	7.14791	5.59148	-2.54856	3.50195	0.2287	4.93407	3.74347	-0.122478	0.587069	0.13774
D2TGR4	Spheroplast protein Y OS=Citrobacter rodentium (strain ICC168) GN=spy PE=4 SV=1	0	12	8	0	13	9	0	16	10	5.69884	5.09064	0.405276	1.88725	-0.164837	5.08213	2.89908	0.0392828	1.06632	0.348342	5.83106	4.72391	0.0220313	1.14371	-0.172592
D2TGI4	Transaldolase OS=Citrobacter rodentium (strain ICC168) GN=talB PE=3 SV=1	0	12	10	0	11	11	0	18	15	4.55603	4.84376	-0.327974	1.17184	-0.0768607	3.79045	2.24403	-0.0420809	0.466539	0.282075	6.34218	5.07852	-0.534462	1.50734	-0.344309
D2TKY9	Probable peroxidase OS=Citrobacter rodentium (strain ICC168) GN=ROD_04511 PE=4 SV=1	0	11	8	0	9	7	0	12	9	5.30563	5.21722	0.0179198	1.19709	-0.28043	5.44099	3.73868	-0.884072	2.36248	0.676159	5.34299	4.1986	-0.279434	0.897183	-0.053582
D2TMI3	50S ribosomal protein L3 OS=Citrobacter rodentium (strain ICC168) GN=rplC PE=3 SV=1	0	11	7	0	8	6	0	8	7	6.0975	6.03751	-1.24177	2.07617	-0.23036	5.15537	3.75448	0.252195	1.93143	-0.142443	6.53013	5.48008	-0.326049	2.01947	-1.51994
D2TQC3	Glutamine ABC transporter, substrate-binding protein OS=Citrobacter rodentium (strain ICC168) GN=glnH PE=3 SV=1	0	11	8	0	5	5	0	10	8	6.80646	6.75687	-0.635059	2.62664	0.00307692	9.88391	7.75638	0	5.60891	0	3.99337	3.13094	-0.184303	0.709874	0.252733
Q7BHL4	CesT OS=Citrobacter rodentium PE=4 SV=1	0	11	6	0	5	3	0	7	4	5.5924	5.90422	-0.412291	2.32706	0.173445	4.54583	3.16197	-1.36346	1.15763	0.776632	5.34561	4.11736	0.40715	0.974351	0.12536
D2TU81	Superoxide dismutase OS=Citrobacter rodentium (strain ICC168) GN=sodA PE=3 SV=1	0	11	6	0	10	7	0	10	8	6.26252	6.29547	-0.269202	2.87795	-0.240831	5.36914	3.20804	-0.689914	1.3417	-0.411855	6.2224	4.74217	-0.0680739	1.3547	-0.465072
D2TN61	Inorganic pyrophosphatase OS=Citrobacter rodentium (strain ICC168) GN=ppa PE=3 SV=1	0	11	8	0	9	7	0	10	8	4.76079	4.54237	0.32662	1.25166	0.157539	5.27432	3.44207	0.194412	1.57588	0.377305	4.31926	3.07059	-0.213622	0.3667	0.0340024
D2TPC5	Citrate synthase OS=Citrobacter rodentium (strain ICC168) GN=gltA PE=3 SV=1	0	11	8	0	5	5	0	10	9	4.00813	3.88706	0.124174	0.867355	-0.237132	3.01665	1.5567	0.618678	0.608083	0.696205	4.51502	3.13295	0.0142819	0.514929	-0.179916
D2TRY4	Osmotically-inducible protein Y OS=Citrobacter rodentium (strain ICC168) GN=osmY PE=4 SV=1	0	11	6	0	6	4	0	7	5	5.64332	4.29043	-0.127397	1.46131	-0.534874	4.80988	2.1708	-0.0887891	1.3731	0.439412	4.66064	3.00423	-0.178973	0.555855	0.302018
D2TPA2	Transcription elongation factor GreA OS=Citrobacter rodentium (strain ICC168) GN=greA PE=3 SV=1	0	11	7	0	4	4	0	7	6	5.85016	5.60015	-0.547319	3.51423	1.66293	4.40434	2.9587	0.480464	1.59284	-0.325566	3.55529	2.48038	-0.312229	0.001168	-0.128468
D2TPA5	ATP-dependent zinc metalloprotease FtsH OS=Citrobacter rodentium (strain ICC168) GN=ftsH PE=3 SV=1	0	11	9	0	6	6	0	13	9	3.75514	3.58883	-0.247086	0.529172	-0.24775	4.48849	2.96089	-0.878769	2.23873	0.268955	5.63381	4.50528	-0.559818	0.7921	-0.755585
D2TL13	UPF0234 protein ROD_04751 OS=Citrobacter rodentium (strain ICC168) GN=ROD_04751 PE=3 SV=1	0	11	6	0	7	5	0	9	5	5.95214	5.86724	0.326342	2.29797	0.2726	7.73124	5.84483	-0.31882	3.09929	-2.12036	6.40499	5.03452	0.0976055	1.54771	-0.626678
D2TTH5	50S ribosomal protein L11 OS=Citrobacter rodentium (strain ICC168) GN=rplK PE=3 SV=1	0	10	7	0	8	4	0	10	5	7.94964	7.96821	0.0502891	3.45467	-0.554552	4.12771	2.83913	0.466436	1.34381	0.340957	4.99171	3.81933	0.300471	1.12403	0.13665
D2TJZ0	Outer membrane pore protein E OS=Citrobacter rodentium (strain ICC168) GN=phoE PE=3 SV=1	0	10	6	0	10	7	0	7	5	7.38313	5.51356	-0.714212	2.55608	-1.09387	4.61613	2.11906	0.35541	1.67694	0.945055	4.46038	3.50144	-0.0773898	0.957062	0.483916
D2TS65	Aminotransferase OS=Citrobacter rodentium (strain ICC168) GN=aspC PE=3 SV=1	0	10	8	0	6	5	0	6	5	5.11405	5.13983	-1.22633	0.679654	-0.460336	9.78687	7.86078	0	0	0	3.39711	2.17026	0.125309	0.156694	-0.25305
D2TPC2	Argininosuccinate synthase OS=Citrobacter rodentium (strain ICC168) GN=argG PE=3 SV=1	0	10	8	0	6	5	0	13	12	6.64948	6.59029	-0.17245	2.63343	0.245979	4.73061	3.23808	0.520052	1.08363	0.238684	6.46107	4.84213	-0.689687	1.45382	-0.133553
D2TLG1	Alanine--tRNA ligase OS=Citrobacter rodentium (strain ICC168) GN=alaS PE=3 SV=1	0	10	10	0	6	5	0	11	11	6.87349	7.00454	0.223772	2.46973	0.223142	6.08417	4.35412	0.350127	2.06161	0.439597	4.32609	3.22302	-0.771008	0.251806	-0.321085
D2TTB2	Outer membrane protein assembly factor BamC OS=Citrobacter rodentium (strain ICC168) GN=nlpB PE=3 SV=1	0	10	7	0	5	4	0	12	9	4.54974	4.23861	0.0477351	0.742076	-0.972192	3.44794	1.79012	-0.950372	-0.644286	-0.887786	5.51032	4.21915	0.127042	0.902057	0.155668
D2TMJ4	50S ribosomal protein L24 OS=Citrobacter rodentium (strain ICC168) GN=rplX PE=3 SV=1	0	10	6	0	12	6	0	14	6	6.47862	6.4969	-0.474046	2.68636	-1.74303	5.56763	3.99165	-0.289908	1.91834	0.206332	6.51265	5.24158	-0.697373	1.40201	-0.928411
D2TN32	30S ribosomal protein S6 OS=Citrobacter rodentium (strain ICC168) GN=rpsF PE=3 SV=1	0	10	5	0	6	3	0	7	4	6.23256	6.17353	-0.404613	2.3794	-0.573757	5.4662	3.74258	0.246107	1.66733	0.355466	6.39005	5.15699	-0.15537	1.54898	-0.367645
D2TMI8	50S ribosomal protein L22 OS=Citrobacter rodentium (strain ICC168) GN=rplV PE=3 SV=1	0	10	5	0	5	2	0	8	4	4.61849	4.53896	0.170755	1.12326	-0.0153313	4.52938	3.29817	0.201804	1.18899	0.266061	6.09001	4.90324	-0.414502	1.36323	-1.63059
D2TMJ3	50S ribosomal protein L14 OS=Citrobacter rodentium (strain ICC168) GN=rplN PE=3 SV=1	0	10	5	0.001	3	2	0	9	6	4.93079	4.7571	-0.224333	1.66297	0.242787	6.87017	5.37934	-2.76355	2.73273	-2.76355	5.85753	4.71711	-0.293732	1.20448	-0.356472
D2THA2	ATP synthase subunit b OS=Citrobacter rodentium (strain ICC168) GN=atpF PE=3 SV=1	0	10	6	0	9	6	0	10	8	6.37374	6.05968	0.0278773	2.30167	-0.961013	5.60496	3.71224	0.332365	1.17251	-0.136088	4.33739	3.1521	0.184458	0.543418	0.102224
D2TH64	Thioredoxin OS=Citrobacter rodentium (strain ICC168) GN=trxA PE=3 SV=1	0	10	4	0	7	4	0	6	4	7.0453	6.85495	0.250739	2.72322	0.301334	5.204	3.33296	0.271547	1.93605	0.869203	6.86832	5.51088	-1.71218	1.82254	-0.482854
D2TPD2	Succinate--CoA ligase [ADP-forming] subunit beta OS=Citrobacter rodentium (strain ICC168) GN=sucC PE=3 SV=1	0	10	7	0	14	10	0	11	11	5.13533	5.1217	-0.797596	1.35948	-0.0294341	4.18865	2.4169	-0.429715	1.14291	0.289837	3.09331	1.78889	-0.371214	0.129286	-0.0742302
D2TPD1	Dihydrolipoyllysine-residue succinyltransferase component of 2-oxoglutarate dehydrogenase complex OS=Citrobacter rodentium (strain ICC168) GN=sucB PE=3 SV=1	0	10	6	0	9	7	0	10	8	5.81285	5.90716	-0.238086	2.57404	-0.747507	5.44406	4.02619	1.22996	2.09133	0.414256	5.59169	4.18529	-0.0530692	0.985681	-0.64728
D2TP67	Glutamate synthase [NADPH] large subunit OS=Citrobacter rodentium (strain ICC168) GN=gltB PE=4 SV=1	0	10	9	0	10	10	0	10	10	3.57749	2.54967	-0.86781	-0.305729	-1.39017	5.08564	3.56337	-0.821608	3.0884	1.54771	2.82439	1.67139	-0.312351	0.143821	0.137473
D2TP52	Putative membrane protein OS=Citrobacter rodentium (strain ICC168) GN=ROD_45901 PE=4 SV=1	0	10	7	0	4	3	0	7	5	4.34498	4.12302	-0.695476	0.825182	-0.531486	7.65484	5.72345	-2.20556	3.62935	-2.20556	5.94801	4.66713	-0.18108	1.20032	-0.423509
D2TU35	Autonomous glycyl radical cofactor OS=Citrobacter rodentium (strain ICC168) GN=grcA PE=3 SV=1	0	10	7	0	6	4	0	10	6	5.74485	5.80638	0.104178	2.0942	-0.0415147	7.7188	5.92997	1.79534	3.29936	1.3334	5.83006	4.5488	-0.429181	0.91045	0.147736
D2TU05	Flavohemoprotein OS=Citrobacter rodentium (strain ICC168) GN=hmpA PE=3 SV=1	0	9	7	0	4	3	0	6	4	3.85538	3.88342	0.256209	1.42857	0.369647	7.3189	5.5629	-2.5192	3.1042	-2.5192	6.35666	4.99109	-0.138863	1.33112	-0.426115
D2TIV4	DNA-directed RNA polymerase subunit omega OS=Citrobacter rodentium (strain ICC168) GN=rpoZ PE=3 SV=1	0	9	6	0	6	5	0	10	8	5.34448	5.31048	-0.757281	1.79844	0.652378	4.53155	2.90406	0.410235	1.35742	0.698879	1.77961	1.08379	0.0601932	0.0489345	0.0434285
D2TS25	Serine--tRNA ligase OS=Citrobacter rodentium (strain ICC168) GN=serS PE=3 SV=1	0	9	8	0	2	2	0	5	4	4.54714	4.49519	-0.327928	1.1066	-0.613689	2.2279	1.70426	-0.759393	0.0678091	-0.0152255	3.89457	2.79106	0.366858	0.173695	-0.196493
D2TNN2	Cystine-binding periplasmic protein OS=Citrobacter rodentium (strain ICC168) GN=fliY PE=3 SV=1	0	9	7	0	3	3	0	9	8	7.12458	7.32954	0.0975166	3.30251	-1.70687	5.56967	3.69832	0.0464116	2.39864	0.765044	6.2576	4.80488	-0.258946	1.62151	-0.0925534
D2TUL2	Ribosome-associated inhibitor A OS=Citrobacter rodentium (strain ICC168) GN=raiA PE=4 SV=1	0	9	4	0	9	2	0	8	4	4.7588	4.67127	-0.0199804	1.51376	-0.082167	3.39394	1.66354	0.248235	0.471478	0.156507	6.68455	5.28127	-0.3976	1.62659	-0.52012
D2TH94	Aspartate--ammonia ligase OS=Citrobacter rodentium (strain ICC168) GN=asnA PE=3 SV=1	0	9	7	0.014	1	1	0	3	3	3.59835	3.96348	-0.106456	1.13976	-0.0121874	1.37975	1.04102	0.592873	-0.424296	0.105696	6.70633	5.4268	-0.311717	1.50805	1.15766
D2TMP7	Alkyl hydroperoxide reductase subunit F OS=Citrobacter rodentium (strain ICC168) GN=ahpF PE=3 SV=1	0	9	8				0	4	4	6.64556	7.14434	-0.161851	4.38782	2.05937						4.7048	3.6013	-0.23363	1.13515	0.317622
D2TUN3	30S ribosomal protein S16 OS=Citrobacter rodentium (strain ICC168) GN=rps16 PE=3 SV=1	0	9	4	0	7	4	0	8	5	4.0827	4.15027	0.116778	0.978465	-0.429899	3.77644	2.01545	-1.12605	1.00365	0.163396	6.3469	5.05503	-0.616366	1.16538	-0.598546
D2TGI0	Threonine synthase OS=Citrobacter rodentium (strain ICC168) GN=thrC PE=4 SV=1	0	9	7	0	4	4	0	12	7	4.10144	4.19845	-0.36152	1.09411	-0.46233	4.51093	3.12184	-0.48477	1.09627	-0.251565	4.24525	2.92283	-0.0228665	0.564849	0.288777
D2TL59	Outer membrane protein W OS=Citrobacter rodentium (strain ICC168) GN=ompW PE=4 SV=1	0	9	4				0	7	4	6.73145	6.71433	1.44026	2.77652	1.25182						8.92291	7.61913	0	3.1536	0
D2TGQ2	Bifunctional aspartokinase/homoserine dehydrogenase OS=Citrobacter rodentium (strain ICC168) GN=thrA PE=3 SV=1	0	9	9	0	5	5	0	10	7	4.52864	4.43573	0.253316	1.0093	-0.344543	3.11617	1.84921	-1.05687	1.09442	0.167108	5.55148	4.3469	0.114045	1.35641	0.391065
D2TN89	30S ribosomal protein S13 OS=Citrobacter rodentium (strain ICC168) GN=rpsM PE=3 SV=1	0	9	5	0	8	5	0	12	7	5.4913	5.28317	0.199708	1.50498	-0.876263	8.06493	6.41612	-0.922892	3.84659	0.938699	4.93527	3.76939	-0.345903	0.882351	-0.180324
D2TI52	UPF0325 protein ROD_01681 OS=Citrobacter rodentium (strain ICC168) GN=ROD_01681 PE=3 SV=1	0	9	8	0	2	2	0	4	4	3.1758	2.76969	0.192888	0.328629	-0.20626	3.84622	1.92801	0.473037	3.44236	2.11006	4.71804	3.08501	-0.0909046	0.210467	0.401454
D2TN90	30S ribosomal protein S11 OS=Citrobacter rodentium (strain ICC168) GN=rpsK PE=3 SV=1	0	8	5	0	3	2	0	6	2	8.45167	8.17553	-0.0351464	2.94644	-1.36363	3.93209	2.58153	-0.0709902	1.30227	0.44269	5.36846	4.36696	0.230344	1.37909	-0.963543
D2TMI7	30S ribosomal protein S19 OS=Citrobacter rodentium (strain ICC168) GN=rpsS PE=3 SV=1	0	8	5	0	6	5	0	6	4	5.67025	5.70093	-0.773856	1.82332	-1.31147	6.55785	4.7636	-0.680035	3.38087	0.539902	5.49543	4.19248	-0.343055	0.748506	-0.164161
D2TN93	50S ribosomal protein L17 OS=Citrobacter rodentium (strain ICC168) GN=rplQ PE=3 SV=1	0	8	6	0	9	6	0	11	6	5.26518	5.07762	-0.0445363	1.49444	0.187308	4.50047	3.01747	0.0727564	1.32865	0.358811	5.77975	4.50515	-0.875343	0.821242	-0.185178
D2TH54	Histidine ABC transporter, substrate-binding periplasmic protein OS=Citrobacter rodentium (strain ICC168) GN=hisJ PE=3 SV=1	0	8	6	0	11	6	0	11	8	5.03732	5.12937	-1.16855	0.998015	0.27809	3.15552	1.61522	0.194465	1.1467	0.416923	5.2136	3.81433	1.39342	1.42079	0.949145
D2TIZ0	2,3-bisphosphoglycerate-independent phosphoglycerate mutase OS=Citrobacter rodentium (strain ICC168) GN=gpmI PE=3 SV=1	0	8	8				0	5	4	4.80736	5.13378	0.190413	1.23219	0.1986						2.2678	1.59526	0.268054	0.316445	0.469499
D2TI59	Ribosome-recycling factor OS=Citrobacter rodentium (strain ICC168) GN=frr PE=3 SV=1	0	8	7	0	4	1	0	8	5	5.78364	5.5964	-1.16047	1.18388	-1.42676	9.73192	6.95036	0	8.23118	6.30487	3.741	2.58874	0.240108	0.572731	0.3896
D2TGF8	Chaperone SurA OS=Citrobacter rodentium (strain ICC168) GN=surA PE=3 SV=1	0	8	5	0	3	3	0	6	6	3.40334	3.55071	0.170184	0.575137	-0.112532	3.63567	2.18017	0.677838	0.857875	0.158311	4.02685	2.82167	0.0391725	0.836072	0.386518
D2TTY5	Iron-sulfur cluster assembly scaffold protein IscU OS=Citrobacter rodentium (strain ICC168) GN=nifU PE=3 SV=1	0	8	5				0	6	5	2.56455	2.30817	-0.671707	0.311522	-0.430184						5.06004	4.0396	-0.443274	0.639763	0.265218
D2TNK0	Phosphoglucomutase OS=Citrobacter rodentium (strain ICC168) GN=pgm PE=3 SV=1	0	8	6	0	4	4	0	10	7	4.5912	4.4458	1.27822	-1.02079	0.339955	4.1843	2.54404	1.0988	1.11897	0.423772	5.34707	4.16928	0.12141	1.06852	-1.77702
D2TMJ7	30S ribosomal protein S8 OS=Citrobacter rodentium (strain ICC168) GN=rpsH PE=3 SV=1	0	8	5	0	7	6	0	8	5	8.83126	8.93388	0.176951	4.9888	-0.779222	5.02367	3.4809	-0.914278	0.919978	-0.717599	6.15913	4.95137	-1.36944	1.15274	-1.11155
D2TU53	ATP-dependent protease ATPase subunit HslU OS=Citrobacter rodentium (strain ICC168) GN=hslU PE=3 SV=1	0	8	7	0	7	5	0	7	6	2.84094	2.6772	0.0882163	0.442055	-0.287564	3.63253	2.18214	-0.385519	0.631843	-0.330951	5.49156	4.18987	-0.0451193	0.836072	0.0327717
D2TUN0	50S ribosomal protein L19 OS=Citrobacter rodentium (strain ICC168) GN=rplS PE=3 SV=1	0	8	6	0	6	4	0	4	3	5.26382	5.1495	-0.420214	1.61271	0.379385	4.4422	3.14214	-1.10509	1.64845	-0.52466	4.6946	3.51384	-0.118355	0.78554	0.353218
D2TGI6	30S ribosomal protein S20 OS=Citrobacter rodentium (strain ICC168) GN=rpsT PE=3 SV=1	0	8	4	0	6	4	0	10	5	6.67239	6.51972	-0.0761736	2.50614	-0.146011	6.50079	4.58436	-0.375018	2.48999	0.133691	6.51181	5.26072	-0.781794	1.44869	-0.519627
D2TJU9	Cold shock protein OS=Citrobacter rodentium (strain ICC168) GN=cspA PE=4 SV=1	0	8	4	0	7	5	0	12	5	5.98841	6.53649	-0.0898319	2.59987	-0.585314	6.4631	5.05527	-0.29486	2.80622	0.0228096	5.31737	4.17239	0.361072	0.940374	0.178104
D2TMD3	Cyclic AMP receptor protein (Catabolite gene activator) OS=Citrobacter rodentium (strain ICC168) GN=crp PE=4 SV=1	0	8	8	0.004	2	2	0	8	8	3.59455	3.41695	-0.069587	0.750043	-0.285979	2.86589	1.46776	-0.0409962	0.715736	0.255745	4.34458	3.08025	-1.07503	-0.0116891	-0.327858
D2TQ05	Transcription termination/antitermination protein NusA OS=Citrobacter rodentium (strain ICC168) GN=nusA PE=3 SV=1	0	8	6	0	9	8	0	11	9	4.10961	4.10454	0.0852206	0.771284	-0.0957265	3.99266	2.62648	0.189737	1.06218	0.543761	5.48832	4.2898	-0.134734	1.09444	-0.0290851
D2THM9	Putative exported protein OS=Citrobacter rodentium (strain ICC168) GN=ROD_14601 PE=4 SV=1	0	8	8	0	1	1	0	6	6	5.80868	5.96485	1.41379	1.98044	1.25348	4.49008	2.76315	-5.14136	1.08363	0.380703	7.20272	5.773	-1.77634	1.84696	0.712851
D2TKN6	Oligopeptidase A OS=Citrobacter rodentium (strain ICC168) GN=prlC PE=3 SV=1	0	8	6	0.002	1	1	0	11	11	6.76232	6.69465	-0.560499	2.6081	-2.12881	9.98489	7.88844	0	0	0	5.42342	4.1478	-1.21774	0.531791	-0.350012
D2TP55	30S ribosomal protein S9 OS=Citrobacter rodentium (strain ICC168) GN=rpsI PE=3 SV=1	0	7	5	0	4	3	0	7	5	5.27129	4.9848	-0.545686	1.2257	-0.821219	4.2135	2.68019	-1.203	0.0603016	0.541168	4.90947	3.65294	-0.643824	0.535812	-0.715503
D2TV04	5-methyltetrahydropteroyltriglutamate--homocysteine methyltransferase OS=Citrobacter rodentium (strain ICC168) GN=metE PE=3 SV=1	0	7	6	0	4	4	0	10	9	3.40247	5.45676	-0.273243	1.85669	0.00190759	3.93776	1.32803	-0.326891	-1.13735	-1.35848	5.39701	4.23411	-0.37777	0.944423	-0.137131
D2TLQ0	Cell division protein DamX OS=Citrobacter rodentium (strain ICC168) GN=damX PE=3 SV=1	0	7	6	0	4	4	0	9	7	6.41862	6.6032	2.58634	2.83021	0.281062	5.89288	4.16481	1.68377	2.47765	1.46043	4.42314	3.07585	0.233579	0.548597	0.173396
D2TGK1	Isoleucine--tRNA ligase OS=Citrobacter rodentium (strain ICC168) GN=ileS PE=3 SV=1	0	7	6	0	4	4	0	9	9	4.50358	4.49832	-0.993384	0.821126	-0.515405	2.20538	1.01076	-1.19208	1.28878	0.756852	5.77331	4.63029	1.0313	1.57935	0.148846
D2TGU3	Phenylalanine--tRNA ligase beta subunit OS=Citrobacter rodentium (strain ICC168) GN=pheT PE=3 SV=1	0	7	7	0	4	4	0	5	4	3.01842	3.00201	0.0577351	1.33684	0.0589161	2.92328	1.66921	0.178037	0.434541	0.41173	6.03155	4.82023	-0.85059	1.81335	-0.943195
D2TUC9	Two-component response regulator OS=Citrobacter rodentium (strain ICC168) GN=phoP PE=4 SV=1	0	7	5	0	6	5	0	4	3	2.95097	3.03784	0.639768	1.02304	0.206472	3.69245	1.70426	-1.62333	-0.443969	-0.641665	6.53997	4.809	-0.406138	0.959666	0.346748
D2TLA4	2-dehydro-3-deoxyphosphooctonate aldolase OS=Citrobacter rodentium (strain ICC168) GN=kdsA PE=3 SV=1	0	7	5	0	3	2	0	4	3	4.68483	4.78161	0.4077	1.63553	-0.241535	9.50187	7.86452	0	4.96227	4.64076	4.58509	3.44367	0.542649	0.647712	0.847637
D2TTN5	Fructose-bisphosphate aldolase class 2 OS=Citrobacter rodentium (strain ICC168) GN=fbaA PE=3 SV=1	0	7	6	0	5	4	0	11	6	8.22768	8.56004	0.544522	4.7115	1.1803	5.7081	4.35521	0.450923	3.62927	1.9314	5.47773	4.23961	0.0916262	0.954602	-0.560406
D2TR62	Arginine ABC transporter, substrate-binding protein OS=Citrobacter rodentium (strain ICC168) GN=artI PE=3 SV=1	0	7	7	0	6	6	0	12	10	3.24042	3.18996	-0.014531	0.380809	-0.170634	6.29167	4.15193	-3.67041	2.22284	1.13406	5.15795	3.61691	-0.839943	0.426504	0.0568054
D2TTF2	Bifunctional purine biosynthesis protein PurH OS=Citrobacter rodentium (strain ICC168) GN=purH PE=3 SV=1	0	7	7				0	6	5	3.94729	3.96582	-0.333149	0.732009	-0.0692396						3.13965	1.991	0.0415004	0.153022	0.333108
D2TMI2	30S ribosomal protein S10 OS=Citrobacter rodentium (strain ICC168) GN=rpsJ PE=3 SV=1	0	7	4	0	6	2	0	7	4	5.94752	6.0762	-2.95798	1.92603	-2.31128	7.45324	5.82493	1.32355	3.71	-2.25928	6.24023	4.91446	0.335373	1.27535	0.191152
D2TUE1	Putative exported protein OS=Citrobacter rodentium (strain ICC168) GN=ROD_12311 PE=4 SV=1	0	7	4				0	2	2	4.8863	4.16823	-0.0431589	1.3212	-0.303901						7.87564	6.04351	0.231631	2.43653	-1.23156
D2TSF3	Phosphocarrier protein HPr OS=Citrobacter rodentium (strain ICC168) GN=ptsH PE=4 SV=1	0	7	3	0	7	3	0	6	3	5.03091	5.24702	-1.26532	1.59636	-0.295131	4.99394	3.33353	-0.950372	1.37741	0.704445	5.61392	4.27491	0.0941273	0.71001	-0.261511
D2TTL4	50S ribosomal protein L31 OS=Citrobacter rodentium (strain ICC168) GN=rpmE PE=3 SV=1	0	7	3	0	5	3	0	6	3	6.8561	6.85946	0.553921	2.90205	-2.76044	7.52671	5.61194	-0.848891	3.50556	-2.24214	6.84932	5.6707	-0.140338	2.13385	0.436151
D2TRL8	Possible exported protein OS=Citrobacter rodentium (strain ICC168) GN=ROD_35661 PE=4 SV=1	0	7	5	0	3	2	0	4	3	1.33669	4.96376	-0.628273	0.973458	-0.410066	1.58017	2.31729	0.438375	1.89601	0.345079	6.70448	7.83229	0	4.24679	0
D2TTJ4	Phosphoenolpyruvate carboxylase OS=Citrobacter rodentium (strain ICC168) GN=ppc PE=3 SV=1	0	7	7				0	4	4	6.21723	6.43211	0.323308	1.45224	0.562348						3.36269	1.87917	-0.686142	0.198244	0.325001
D2TJA9	Inorganic pyrophosphatase OS=Citrobacter rodentium (strain ICC168) GN=ppa PE=3 SV=1	0	7	6	0.003	1	1	0.001	3	3	9.44238	7.309	-0.910818	3.26462	0.281062	9.32797	6.65578	0	0	0	5.2314	4.15018	0.0320008	0.918941	-0.0995572
D2TLR6	DNA-binding protein HU-beta OS=Citrobacter rodentium (strain ICC168) GN=hupB PE=3 SV=1	0	7	4	0	6	4	0	5	3	6.56074	6.53257	-1.70388	2.38747	-3.08953	7.31361	5.332	0.129576	1.97784	1.40718	8.07153	6.73807	-0.882576	2.58818	-0.968668
D2THF8	Putative periplasmic solute-binding protein OS=Citrobacter rodentium (strain ICC168) GN=ROD_13891 PE=3 SV=1	0	7	7	0	10	8	0	13	9	5.44355	4.84973	-0.358732	1.3584	-0.971246	5.32472	2.70186	0.285922	1.56383	0.499814	4.70027	2.56731	-0.34814	0.108853	-0.365674
D2TNS3	Protease 7 OS=Citrobacter rodentium (strain ICC168) GN=ompT PE=4 SV=1	0	7	5	0.001	1	1	0	11	9	3.8108	4.13295	0.0923532	1.09895	0.20211	10.1197	8.65806	0	0	0	4.7637	3.00465	-0.327466	0.104408	0.0343078
D2TMF8	30S ribosomal protein S12 OS=Citrobacter rodentium (strain ICC168) GN=rpsL PE=3 SV=1	0	7	3	0	4	3	0	8	4	5.36022	4.9426	-1.16814	0.802838	-1.04355	3.70987	2.48309	-1.74988	0.408294	-0.992249	6.03022	4.8395	-0.936225	1.01032	-0.244867
D2TKC6	Enoyl-[acyl-carrier-protein] reductase [NADH] OS=Citrobacter rodentium (strain ICC168) GN=fabI PE=3 SV=1	0	7	6	0	5	4	0	6	6	4.08852	3.91924	-0.276922	1.07558	-0.416832	3.20267	1.88937	-0.0372243	1.07988	0.511948	4.60051	3.44345	0.287411	-0.044302	0.184159
D2TMV3	Probable transcriptional regulatory protein ROD_19051 OS=Citrobacter rodentium (strain ICC168) GN=ROD_19051 PE=3 SV=1	0	7	5	0.002	2	2	0	6	4	6.57741	6.47504	-1.72217	1.98258	-0.331122	2.27072	1.32901	0.247033	-1.03876	0.499098	5.79337	4.56429	0.118212	0.883791	-0.11105
D2TIW4	50S ribosomal protein L28 OS=Citrobacter rodentium (strain ICC168) GN=rpmB PE=3 SV=1	0	7	5	0.001	3	2	0	5	3	6.03118	5.93601	-0.742012	2.01053	-0.344543	4.98723	3.39032	-0.337929	1.6242	-0.574903	4.29766	3.12493	-0.1454	0.385297	0.211512
D2TV27	Putative uroporphyrinogen-III C-methyltransferase OS=Citrobacter rodentium (strain ICC168) GN=hemX PE=4 SV=1	0	7	6				0	5	4	4.02524	3.6815	0.546616	2.32565	1.1417						5.28671	3.94366	0.958726	0.922809	0.807446
D2TUK6	Glutamate dehydrogenase OS=Citrobacter rodentium (strain ICC168) GN=gdhA PE=3 SV=1	0	7	7	0	12	8	0	17	13	2.29705	2.30708	-1.37173	-1.23402	-1.72626	3.08366	2.27205	-1.11834	-0.281057	-1.58702	4.32695	2.63387	0.587504	0.779788	0.150236
D2TUN7	Protein GrpE OS=Citrobacter rodentium (strain ICC168) GN=grpE PE=3 SV=1	0	7	5	0	7	5	0	9	7	5.89332	5.56075	0.72059	1.54869	-0.132652	4.10704	2.47074	0.389699	0.552649	0.167974	8.05123	6.70066	0.289313	2.40578	0.211976
D2THN0	Lysine-arginine-ornithine-binding periplasmic protein OS=Citrobacter rodentium (strain ICC168) GN=argT PE=3 SV=1	0	7	7				0	4	4	7.23369	7.40405	2.08544	3.49386	0.696099						5.11566	3.4161	0.386909	1.20813	0.859504
D2TU66	Triosephosphate isomerase OS=Citrobacter rodentium (strain ICC168) GN=tpiA PE=3 SV=1	0	7	6	0	7	5	0	11	7	5.72239	5.87027	0.0304024	1.82973	0.219326	3.70823	2.14804	-0.221654	0.563253	0.052925	4.35001	3.11673	-0.123417	0.456555	-0.0411729
D2TMU6	High-affinity zinc uptake system protein OS=Citrobacter rodentium (strain ICC168) GN=znuA PE=4 SV=1	0	7	4	0	2	2	0	2	2	4.09726	4.67755	0.252136	1.69183	-0.335836	5.51295	3.29487	-1.07722	1.78246	-0.640358	6.63517	4.73952	-0.22273	1.60702	0.144097
D2TR59	Arginine ABC transporter, substrate-binding protein OS=Citrobacter rodentium (strain ICC168) GN=artJ PE=3 SV=1	0	7	5	0	7	5	0	12	8	2.33704	2.46501	0.209071	0.109162	-0.161382	3.83412	1.9144	-0.160835	1.17789	0.414062	4.98582	3.15201	0.234978	0.205436	-0.0672219
D2THI5	Glutaredoxin OS=Citrobacter rodentium (strain ICC168) GN=ROD_14161 PE=3 SV=1	0	7	4	0	4	3	0	8	5	5.02577	4.62034	-0.714212	0.979887	-0.819243	6.39935	4.38608	0.52777	1.76171	0.174252	7.80689	6.51797	-0.186324	2.85628	-0.65744
Q93FM5	Uncharacterized protein OS=Citrobacter rodentium PE=4 SV=1	0	7	6	0	6	5	0	9	6	5.51224	5.24004	0.461606	1.66868	0.163458	3.30496	1.9043	-0.175279	-0.281019	-0.799276	4.40117	3.26611	-0.295375	0.438108	0.0441315
D2TH76	Branched-chain-amino-acid aminotransferase OS=Citrobacter rodentium (strain ICC168) GN=ilvE PE=3 SV=1	0	7	4	0	6	4	0	12	10	5.39771	5.55386	-1.06364	1.6299	-0.579214	4.91752	3.25942	0.1652	1.29222	0.124067	6.41255	4.7716	-1.10186	1.27047	-0.767358
D2TMR8	Cold shock-like protein OS=Citrobacter rodentium (strain ICC168) GN=cspE PE=4 SV=1	0	7	3	0	7	4	0	8	4	7.67998	7.6024	-1.06816	3.57518	0.422418	6.09392	4.26154	0.0317844	2.42517	1.19864	7.07639	5.82415	-0.737449	1.69765	-0.103505
D2TTJ0	Argininosuccinate lyase OS=Citrobacter rodentium (strain ICC168) GN=argH PE=3 SV=1	0	7	5	0	3	2	0	11	8	4.64291	4.6768	0.300574	1.72649	0.875756	7.48578	5.73438	-0.659857	3.76171	0.544202	4.71235	3.13043	0.688921	0.661337	0.24945
D2TGX4	Pyruvate kinase OS=Citrobacter rodentium (strain ICC168) GN=pykF PE=3 SV=1	0	6	5	0	3	3	0	10	9	5.162	5.38038	-0.129865	1.34592	-0.296081	9.56575	8.17564	0	6.01644	5.29377	4.15672	3.05635	0.0518821	0.0777636	-0.323787
D2TMU2	Pyruvate kinase OS=Citrobacter rodentium (strain ICC168) GN=pykA PE=3 SV=1	0	6	5	0.001	2	2	0	3	3	3.64509	3.58149	0.133169	0.674417	-0.238748	5.53605	4.34209	0.814074	1.1267	1.11767	6.18637	4.97136	0.571142	2.11664	0.467042
D2TKJ3	CTP synthase OS=Citrobacter rodentium (strain ICC168) GN=pyrG PE=3 SV=1	0	6	5	0	4	3	0	8	6	3.43544	3.35292	-0.268511	0.181162	-0.245489	-0.866519	0.670205	-2.69191	-2.00566	-2.47293	5.20429	4.27218	0.409653	1.30585	1.03149
D2TQ09	30S ribosomal protein S15 OS=Citrobacter rodentium (strain ICC168) GN=rpsO PE=3 SV=1	0	6	3	0.001	2	2	0	5	3	6.20231	6.13471	-1.44983	2.13031	-0.126363	3.34298	1.68362	0.0372157	0.0227518	0.017196	6.4101	5.18573	1.20833	2.13637	1.11313
D2TM49	RNA chaperone ProQ OS=Citrobacter rodentium (strain ICC168) GN=proP PE=3 SV=1	0	6	6				0	3	3	4.26184	4.11034	-0.549435	1.92166	0.362243						6.97865	5.91422	0.0790204	2.77588	0.834413
D2TP90	Putative organic solvent tolerance protein OS=Citrobacter rodentium (strain ICC168) GN=ROD_46281 PE=4 SV=1	0	6	4	0	5	3	0	6	4	4.52857	4.56724	-0.211097	1.31123	0.442804	5.10132	3.15315	-0.0766969	0.987673	0.226898	5.77996	4.31157	-0.0645357	1.13516	0.329419
D2TL53	Tryptophan synthase alpha chain OS=Citrobacter rodentium (strain ICC168) GN=trpA PE=3 SV=1	0	6	4				0	5	5	4.39805	4.95554	0.396259	1.62335	0.614449						1.25425	0.243121	-0.805039	-0.478951	-0.0658547
D2TIY4	ADP-L-glycero-D-manno-heptose-6-epimerase OS=Citrobacter rodentium (strain ICC168) GN=rfaD PE=3 SV=1	0	6	6	0	4	3	0	10	9	4.43801	4.48504	1.11241	0.598734	-0.0909071	5.34435	3.78179	-0.129342	2.25336	0.659679	5.81628	4.49728	0.00263929	0.844072	-0.344229
D2TMU0	Glucose-6-phosphate 1-dehydrogenase OS=Citrobacter rodentium (strain ICC168) GN=zwf PE=3 SV=1	0	6	4	0	7	4	0	9	6	3.02425	2.99534	0.178089	0.0332905	-0.339866	3.91457	2.52227	0.0356885	0.7911	0.282139	4.36871	3.14142	-0.819409	0.159305	-0.245555
D2TNL5	Uncharacterized protein OS=Citrobacter rodentium (strain ICC168) GN=ROD_07101 PE=4 SV=1	0	6	3	0.002	1	1	0.001	1	1	4.13109	3.98386	-0.744924	1.38081	-0.292313	4.47531	3.36681	-5.04997	0.348568	-5.04997	8.98217	7.85137	0	4.55345	0
D2TTL7	S-adenosylmethionine synthase OS=Citrobacter rodentium (strain ICC168) GN=metK PE=3 SV=1	0	6	4	0	4	4	0	10	7	2.23555	2.10065	-2.1649	-1.29261	-2.90724	5.73931	3.86076	-1.56675	2.33202	1.19628	4.16125	2.68401	-0.519239	0.174803	-0.342145
D2TRS6	Single-stranded DNA-binding protein OS=Citrobacter rodentium (strain ICC168) GN=ssb PE=3 SV=1	0	6	5	0	3	2	0	4	4	3.9123	3.83859	-0.0804975	0.671338	-0.186511	6.15037	4.71069	2.16457	2.69949	1.57335	4.12411	2.86848	0.0512372	0.442941	0.241567
D2TLY8	Ribosome-binding ATPase YchF OS=Citrobacter rodentium (strain ICC168) GN=engD PE=3 SV=1	0	6	4				0	6	4	3.64905	3.51679	-0.531228	1.06698	-0.171634						4.45863	3.36193	0.236619	0.798597	0.535205
D2TUX9	Thiol:disulfide interchange protein OS=Citrobacter rodentium (strain ICC168) GN=dsbA PE=3 SV=1	0	6	4	0	7	5	0	15	9	3.69535	3.46388	-0.225965	0.715168	-0.336859	3.05328	1.40206	0.136002	0.191887	0.212387	5.38839	3.95713	-0.493283	0.760784	-0.0407356
D2TLT9	Acriflavin resistance protein A OS=Citrobacter rodentium (strain ICC168) GN=acrA PE=3 SV=1	0	6	4	0	4	4	0	8	7	7.91068	7.66219	-1.83968	3.51105	0.100489	6.71352	5.10918	-0.0833563	1.37627	1.3027	4.66636	3.42455	-0.198514	0.190914	-0.706155
D2TI89	Lipoprotein OS=Citrobacter rodentium (strain ICC168) GN=metQ PE=3 SV=1	0	6	4	0	5	5	0	7	6	5.30639	5.37226	-0.302627	3.13909	0.60299	4.09155	2.43151	-0.100288	0.943744	0.651664	5.04452	3.71517	0.0301804	0.405167	-0.0277778
D2TPS7	UPF0265 protein ROD_21451 OS=Citrobacter rodentium (strain ICC168) GN=ROD_21451 PE=3 SV=1	0	6	4	0	2	2	0	2	2	3.68648	3.55557	-0.585501	0.24045	-0.578968	3.21519	1.93308	0.531284	-0.137011	-1.40517	6.44108	5.10053	-1.14034	1.73945	0.493376
D2TGM5	ISCro4 transposase OS=Citrobacter rodentium (strain ICC168) GN=ROD_00481 PE=4 SV=1	0	6	5	0	2	2	0	5	4	6.2436	6.00217	-0.818575	2.36833	0.130054	9.85099	7.96763	0	5.0876	0	5.51364	4.25427	0.13031	1.1776	0.566791
D2THJ5	Outer membrane lipoprotein OS=Citrobacter rodentium (strain ICC168) GN=slyB PE=4 SV=1	0	6	5	0	7	4	0	8	5	6.00201	5.73736	-0.190425	2.22734	-0.446935	6.52028	4.31094	0.70365	2.1042	0.248253	5.05863	3.35259	-0.229198	0.367302	-0.193784
D2TTY7	HTH-type transcriptional regulator IscR OS=Citrobacter rodentium (strain ICC168) GN=iscR PE=3 SV=1	0	6	5	0	3	3	0	3	3	4.32533	4.13377	-0.548308	0.521288	-0.757541	10.0253	7.82724	2.31098	4.74789	5.06627	3.86085	2.48639	-0.50302	-0.338784	-0.17671
D2TTB5	Putative peroxiredoxin (Bacterioferritin comigratory protein) OS=Citrobacter rodentium (strain ICC168) GN=bcp PE=4 SV=1	0	6	5	0	6	5	0	7	5	4.00033	3.54957	-0.993898	-0.607228	-1.07982	5.74009	3.78933	0.267211	1.20238	0.478884	5.09577	3.70389	0.0451307	0.942987	-0.0156031
D2TU71	Sulfate-binding protein (Sulfate starvation-induced protein 2) OS=Citrobacter rodentium (strain ICC168) GN=sbp PE=4 SV=1	0	6	5	0	3	3	0	7	6	5.54718	4.52219	-1.51695	1.09797	0.281062	2.98031	1.36117	-0.115537	2.26806	1.42907	5.95867	3.71349	-0.678605	0.498012	-0.0622578
D2TI72	Acetyl-coenzyme A carboxylase carboxyl transferase subunit alpha OS=Citrobacter rodentium (strain ICC168) GN=accA PE=3 SV=1	0	6	5	0.021	1	1	0	5	5	2.87665	2.78774	-0.920461	0.550061	0.047471	9.73029	8.17164	0	0	0	2.54811	1.74262	0.28019	0.384497	0.0661049
D2TS44	Phosphoserine aminotransferase OS=Citrobacter rodentium (strain ICC168) GN=serC PE=3 SV=1	0	6	5	0	5	4	0	11	7	4.11738	4.27491	-0.1385	1.08323	-0.834542	6.80121	5.09658	-0.396823	2.17017	1.61949	6.64885	5.20621	-0.435553	1.73596	0.336913
D2TLU8	Nucleoid-associated protein ROD_05291 OS=Citrobacter rodentium (strain ICC168) GN=ROD_05291 PE=3 SV=1	0	6	5	0	8	5	0	10	5	4.52652	4.25478	-0.981163	1.31394	0.0914004	5.97479	3.93542	-0.580004	3.71786	1.56231	6.66119	5.4238	0.491748	1.93334	-0.184952
D2TGS4	Catalase OS=Citrobacter rodentium (strain ICC168) GN=katE PE=3 SV=1	0	6	5				0	5	5	4.68315	4.08093	0.436367	1.19605	-0.000351271						4.47833	2.97762	0.245419	0.422596	0.0769832
D2TN86	50S ribosomal protein L15 OS=Citrobacter rodentium (strain ICC168) GN=rplO PE=3 SV=1	0	6	6	0	7	6	0	9	8	8.03647	7.86572	0.511054	2.99668	-1.69469	7.56432	6.10632	0.263522	2.8955	0.610185	5.46321	4.32396	0.482179	1.00994	0.396757
D2TGT8	Translation initiation factor IF-3 OS=Citrobacter rodentium (strain ICC168) GN=infC PE=3 SV=1	0	6	5	0	4	3	0	6	3	3.62873	3.68729	0.231499	0.949302	-0.217076	7.0685	5.48049	-0.835429	2.75349	-2.71577	5.36442	4.09582	-0.388679	1.07494	0.0594795
D2TTC5	Uracil phosphoribosyltransferase OS=Citrobacter rodentium (strain ICC168) GN=upp PE=3 SV=1	0	6	6	0	4	4	0	5	3	3.65374	3.75689	-0.422278	0.831043	-0.466172	3.43726	2.05108	-0.331855	0.729813	0.486313	6.94129	5.75715	0.393585	2.46655	-0.352
D2TTD9	Outer membrane protein assembly factor BamB OS=Citrobacter rodentium (strain ICC168) GN=bamB PE=3 SV=1	0	6	4	0	3	3	0	2	2	9.5784	9.33089	4.61031	6.11301	3.90824	4.62383	2.79172	-0.437465	1.03924	0.117669	2.88754	1.75262	-0.550622	0.238972	-0.238836
D2TGU4	Integration host factor subunit alpha OS=Citrobacter rodentium (strain ICC168) GN=ihfA PE=3 SV=1	0	6	5	0.001	2	2	0	7	4	7.13467	6.86353	-0.339657	2.49782	-2.60788	5.53712	3.28922	-4.39085	0.804775	-4.39085	7.58199	6.16889	-1.4691	2.14462	-0.718841
D2THA5	ATP synthase gamma chain OS=Citrobacter rodentium (strain ICC168) GN=atpG PE=3 SV=1	0	6	6				0	4	4	3.59357	3.75804	-0.150624	0.485081	-0.0369392						3.8048	2.69753	-0.121312	0.321067	0.271732
D2TRE3	Leucine-responsive regulatory protein OS=Citrobacter rodentium (strain ICC168) GN=lrp PE=4 SV=1	0	6	5	0	5	4	0	7	7	5.26408	5.25421	-0.155918	1.19792	0.0493914	4.49887	3.2281	0.373501	0.217577	-0.166785	5.24372	3.899	-0.626764	0.233045	-0.536843
D2TPD3	Succinate--CoA ligase [ADP-forming] subunit alpha OS=Citrobacter rodentium (strain ICC168) GN=sucD PE=3 SV=1	0	6	2	0	22	1	0	20	3	2.57469	2.79538	-0.651928	0.228274	-0.361561	9.74421	8.32004	0	0	0	3.40309	2.01395	-0.760092	-0.711178	-0.0231116
D2TGJ1	Chaperone protein DnaJ OS=Citrobacter rodentium (strain ICC168) GN=dnaJ PE=3 SV=1	0	6	4				0	6	3	6.88883	6.52508	-0.957979	1.97664	0.210672						5.98461	4.80979	-0.93407	1.2272	0.721519
D2TMJ2	30S ribosomal protein S17 OS=Citrobacter rodentium (strain ICC168) GN=rpsQ PE=3 SV=1	0	6	3	0.079	1	1	0	5	3	3.9904	3.87631	-1.00584	0.509382	-0.658384	5.10803	3.51039	0.814074	2.23189	0.795741	5.86642	4.66102	0.3277	1.3182	-0.051209
D2TMI4	50S ribosomal protein L4 OS=Citrobacter rodentium (strain ICC168) GN=rplD PE=3 SV=1	0	6	5	0	6	5	0	10	6	5.34461	5.42248	-0.47115	1.24343	-1.01172	7.33892	5.86935	0.229112	3.49137	-2.25868	5.18546	3.92677	-0.0760886	0.799821	-0.0404256
D2TMJ6	30S ribosomal protein S14 OS=Citrobacter rodentium (strain ICC168) GN=rpsN PE=3 SV=1	0	6	3	0	5	3	0	6	3	6.90617	6.97241	0.0496751	4.08507	1.67776	7.60365	6.05961	-1.60096	3.6242	-2.01141	6.88188	5.71263	-0.863228	1.89669	-1.07248
D2TPD0	2-oxoglutarate dehydrogenase E1 component OS=Citrobacter rodentium (strain ICC168) GN=sucA PE=4 SV=1	0	5	5	0.001	2	2	0	4	4	5.29746	5.36301	0.0299487	1.88129	-0.44592	9.54476	8.45766	0	0	0	5.17754	3.86656	-1.10763	0.737476	-0.195787
D2TTX4	Putrescine-binding periplasmic protein OS=Citrobacter rodentium (strain ICC168) GN=potD PE=3 SV=1	0	5	3				0	9	8	9.58327	9.62219	3.05405	6.30218	3.97759						4.91995	3.45646	-1.26745	0.240373	0.10323
D2TGW8	ABC transport ATP-binding protein (Component of SufBCD complex) OS=Citrobacter rodentium (strain ICC168) GN=sufC PE=4 SV=1	0	5	3							5.65506	5.68674	1.88734	3.05817	1.44026
D2TN11	Protein HflK OS=Citrobacter rodentium (strain ICC168) GN=hflK PE=3 SV=1	0	5	4							4.98611	4.83743	0.243655	1.49289	-0.718938
D2TS23	Outer-membrane lipoprotein carrier protein OS=Citrobacter rodentium (strain ICC168) GN=lolA PE=3 SV=1	0	5	3				0.005	1	1	4.35942	4.43887	-0.700821	0.228992	-1.0916						2.70469	1.40517	-0.34487	0.47611	-0.516084
D2TGL9	Carbamoyl-phosphate synthase small chain OS=Citrobacter rodentium (strain ICC168) GN=carA PE=3 SV=1	0	5	4				0	3	3	5.21919	5.31129	0.796635	2.46786	1.15553						4.49849	3.03902	-0.0105701	0.676912	0.0546343
D2TM17	Site-determining protein OS=Citrobacter rodentium (strain ICC168) GN=minD PE=3 SV=1	0	5	4	0.013	1	1	0	5	5	4.9513	5.07003	-0.493225	1.35552	-0.0821369	1.29191	0.363961	-0.42613	-0.232673	-0.193238	3.16928	2.06067	0.280516	0.280682	0.128237
D2TTR9	Ribonuclease E OS=Citrobacter rodentium (strain ICC168) GN=rne PE=3 SV=1	0	5	4	0	2	2	0	4	4	8.0599	7.45343	-1.85567	1.91669	-1.85567	4.85444	3.28922	0.18814	1.06781	-0.0152255	9.07379	7.86525	0	2.85014	1.57164
D2TLK7	Aspartate-semialdehyde dehydrogenase OS=Citrobacter rodentium (strain ICC168) GN=asd PE=3 SV=1	0	5	4				0	2	2	2.43001	2.86823	0.0901294	0.394562	0.463827						9.19396	7.54886	0	3.91423	0
D2TSX6	Probable Fe(2+)-trafficking protein OS=Citrobacter rodentium (strain ICC168) GN=ROD_50251 PE=3 SV=1	0	5	4	0.004	1	1	0	4	3	4.47985	4.27287	-1.15549	0.895787	-0.421505	5.1404	3.17458	0.0771084	0.965239	-0.00262548	5.13573	3.68757	-0.50712	0.846602	0.325902
Q93FM7	LEE-encoded regulator OS=Citrobacter rodentium PE=4 SV=1	0	5	4	0	3	2	0	4	3	6.16306	5.85386	-1.05751	2.5521	-3.60266	5.15891	3.49119	0.42941	1.44465	0.411077	7.68543	6.51359	-1.28989	2.03413	0.369745
D2TM99	Aspartate ammonia-lyase OS=Citrobacter rodentium (strain ICC168) GN=aspA PE=3 SV=1	0	5	4				0	2	2	5.52937	5.09309	-0.400402	1.66851	-1.36048						1.94898	1.57765	-0.137057	0.537227	0.163151
D2TMF1	Peptidyl-prolyl cis-trans isomerase OS=Citrobacter rodentium (strain ICC168) GN=slyD PE=3 SV=1	0	5	3	0	2	2	0	6	3	5.86841	5.67939	0.619509	2.0478	0.636157	3.24532	-6.561	-6.561	-6.561	1.00219	5.29326	4.0157	0.0815273	0.676813	0.233683
D2THL9	Putative exported protein OS=Citrobacter rodentium (strain ICC168) GN=ROD_14501 PE=4 SV=1	0	5	4							5.50381	5.31993	-1.65312	1.62561	3.07012
D2TH22	NADH-quinone oxidoreductase OS=Citrobacter rodentium (strain ICC168) GN=nuoG PE=3 SV=1	0	5	4				0.001	2	2	3.95164	4.01834	0.594335	0.977334	-0.0858086						2.62618	1.71368	0.683646	0.626315	0.399346
D2TNI0	Asparagine synthetase B [glutamine-hydrolyzing] OS=Citrobacter rodentium (strain ICC168) GN=asnB PE=4 SV=1	0	5	5	0	2	2	0	3	3	7.23841	7.17813	-2.438	1.84012	-2.438	5.59958	3.93308	-4.14234	2.07486	-4.14234	3.51365	2.1478	0.410309	0.617695	0.231417
D2TM33	Mannose-specific PTS system EIIAB component OS=Citrobacter rodentium (strain ICC168) GN=manX PE=4 SV=1	0	5	4	0	4	4	0	9	8	5.72959	5.95837	0.570222	2.23083	0.448015	4.98048	3.55457	-0.301403	0.245691	0.0725809	5.09109	3.92345	-0.664865	0.908053	-0.145026
D2TGD1	3-isopropylmalate dehydrogenase OS=Citrobacter rodentium (strain ICC168) GN=leuB PE=3 SV=1	0	5	4							4.55591	4.79666	-0.200092	1.44709	-0.359674
D2TIZ3	Protein-export protein SecB OS=Citrobacter rodentium (strain ICC168) GN=secB PE=3 SV=1	0	5	4	0	4	4	0	3	3	4.59139	4.55719	0.226501	1.32035	-0.0156231	4.83982	3.31646	0.153344	1.27119	-0.0306113	5.43156	4.18241	-0.561372	0.647689	-0.138106
D2TRN4	Uncharacterized protein OS=Citrobacter rodentium (strain ICC168) GN=ROD_35841 PE=4 SV=1	0	5	4	0	3	2	0	5	4	4.22273	4.41485	-0.329947	0.847495	-0.619403	4.09198	3.01065	0.11775	1.66484	1.13406	2.96167	1.98007	0.0719656	0.449621	0.101352
D2THW4	DNA gyrase subunit B OS=Citrobacter rodentium (strain ICC168) GN=gyrB PE=3 SV=1	0	5	4				0	5	4	3.19267	3.31358	-1.58706	0.195385	-0.524122						4.57031	3.40592	-0.486059	0.394366	0.33518
D2TSD3	DNA gyrase subunit A OS=Citrobacter rodentium (strain ICC168) GN=gyrA PE=3 SV=1	0	5	5				0	4	4	2.89323	3.07411	-0.413658	-0.483845	-0.116902						4.94948	3.59177	-0.27307	0.598076	-0.335512
D2TRE2	Thioredoxin reductase OS=Citrobacter rodentium (strain ICC168) GN=ROD_09521 PE=3 SV=1	0	5	3							4.06112	4.06549	-0.291979	1.46876	-0.925389
D2TTY6	Cysteine desulfurase IscS OS=Citrobacter rodentium (strain ICC168) GN=iscS PE=3 SV=1	0	5	4	0	4	4	0	8	7	2.61941	2.60136	-0.100936	0.759088	-0.0415147	9.51647	7.58125	0	0	0	3.29247	2.48589	-0.498659	0.127883	-0.269335
D2TS98	50S ribosomal protein L25 OS=Citrobacter rodentium (strain ICC168) GN=rplY PE=3 SV=1	0	5	5	0	5	3	0	6	4	6.44214	6.76045	0.16132	2.96122	-1.1961	6.05643	4.42591	-0.672913	1.14267	-3.73606	4.84937	3.5795	-0.599324	0.556692	-0.358412
D2TK94	Thiol peroxidase OS=Citrobacter rodentium (strain ICC168) GN=tpx PE=3 SV=1	0	5	2	0	7	4	0	7	4	7.13895	7.00601	0.22594	2.80677	-0.371919	6.3248	4.33129	-1.70949	2.6906	0.747912	7.90508	6.57515	-0.027179	2.77015	-1.18118
D2TPR3	Propanediol utilization protein OS=Citrobacter rodentium (strain ICC168) GN=pduJ PE=4 SV=1	0	5	4				0	5	3	3.42406	2.70114	-1.4256	-0.805333	-1.77508						4.13393	3.92324	0.833041	1.38219	0.16928
D2TKB9	Phage shock protein A OS=Citrobacter rodentium (strain ICC168) GN=pspA PE=4 SV=1	0	5	4	0	6	4	0	7	7	7.27752	6.66816	0.74504	3.34085	2.30601	5.98713	4.35665	0.323748	2.70156	0.47534	4.61957	3.81711	0.202753	1.16894	-0.0799852
D2TTB1	Phosphoribosylaminoimidazole-succinocarboxamide synthase OS=Citrobacter rodentium (strain ICC168) GN=purC PE=3 SV=1	0	5	4	0	5	4	0	5	4	4.82792	4.89008	-0.695693	1.50804	-0.199878	6.29091	4.51943	0.308434	2.42257	1.92323	7.29804	6.05238	-0.301801	2.61201	-0.870844
D2TMV5	Aspartate--tRNA ligase OS=Citrobacter rodentium (strain ICC168) GN=aspS PE=3 SV=1	0	5	5	0.003	2	1	0	7	7	4.01443	4.00384	-0.56382	-0.14858	-1.12114	3.48467	2.58606	-0.0259851	0.895504	-0.0178462	4.01055	2.80543	-0.252494	0.00836294	-0.000269613
D2TH62	Transcription termination factor Rho OS=Citrobacter rodentium (strain ICC168) GN=rho PE=3 SV=1	0	5	4	0	4	4	0	4	4	2.3606	2.43795	0.0926808	0.617624	0.171475	4.57258	3.32265	-0.996892	1.30227	0.7312	5.00021	3.77733	0.205682	1.05846	1.00329
D2TS67	Asparagine--tRNA ligase OS=Citrobacter rodentium (strain ICC168) GN=asnS PE=3 SV=1	0	5	4				0	8	7	4.3679	4.21067	-0.928231	0.666714	-0.145471						2.4293	1.44468	0.147465	0.280745	0.290816
D2TRR9	RNA polymerase sigma factor RpoD OS=Citrobacter rodentium (strain ICC168) GN=rpoD PE=3 SV=1	0	5	5	0.004	1	1	0	5	4	2.44916	2.29182	-0.968785	-0.176982	-0.556209	5.01303	3.6215	-0.0148141	1.51317	0.30764	5.95336	4.72338	-1.34244	1.21601	-0.0624936
D2TU48	Outer membrane protein assembly factor BamD OS=Citrobacter rodentium (strain ICC168) GN=bamD PE=3 SV=1	0	5	4				0	5	5	2.801	2.68929	-0.196034	0.207978	-0.210474						4.32151	2.96399	-0.41756	-0.126055	-0.425927
D2TPD4	Cytochrome d ubiquinol oxidase subunit 1 OS=Citrobacter rodentium (strain ICC168) GN=cydA PE=4 SV=1	0	5	4	0.004	1	1	0	4	3	5.15992	4.73601	0.0785474	2.06668	0.464429	2.68272	1.67644	-6.56428	0.408474	-0.32979	4.30164	3.24437	0.0996655	0.969034	0.632
D2TPE3	Peptidoglycan-associated lipoprotein OS=Citrobacter rodentium (strain ICC168) GN=pal PE=3 SV=1	0	5	5	0	6	3	0	7	7	6.76256	6.64316	-0.331196	2.86832	0.0803115	5.19363	3.15425	-0.908678	1.84251	0.892417	6.6096	5.33994	-0.0146387	1.9199	-0.157974
D2TKN4	Glutathione reductase OS=Citrobacter rodentium (strain ICC168) GN=gor PE=3 SV=1	0	5	4				0.018	1	1	4.096	4.00924	-0.175286	0.565195	-0.235259						2.60147	1.21492	-1.28473	0.0264029	-0.0984729
D2TMT8	KHG/KDPG aldolase [includes: 4-hydroxy-2-oxoglutarate aldolase 2 dehydro-3-deoxy-phosphogluconate aldolase] OS=Citrobacter rodentium (strain ICC168) GN=eda PE=4 SV=1	0	4	3				0	6	5	3.07251	3.17833	-0.0376146	1.64723	-0.615845						4.33618	3.15968	0.295761	0.37152	-0.396441
D2TMK4	Oxygen-insensitive NAD(P)H nitroreductase OS=Citrobacter rodentium (strain ICC168) GN=nfnB PE=4 SV=1	0	4	4	0.003	1	1	0	4	4	2.94957	2.82067	-0.586208	-0.0738002	-0.623781	9.821	7.45245	0	0	0	3.69059	2.59572	-0.168821	0.423469	0.0800653
D2TGV5	Phosphoenolpyruvate synthase OS=Citrobacter rodentium (strain ICC168) GN=ppsA PE=3 SV=1	0	4	4	0.001	2	2	0	4	4	3.6557	3.11978	0.221345	0.877593	0.0180273	2.86087	2.44765	0.269753	1.4607	-6.14462	5.81908	4.43773	-1.23363	1.68923	-0.534821
D2TQG9	Putrescine-binding periplasmic protein OS=Citrobacter rodentium (strain ICC168) GN=potF PE=3 SV=1	0	4	3				0	3	3	4.95488	4.80756	0.0420215	2.19423	0.746725						6.05775	4.06364	0.113236	0.559658	-0.957
D2TI86	Proline--tRNA ligase OS=Citrobacter rodentium (strain ICC168) GN=proS PE=3 SV=1	0	4	3				0	5	5	4.76639	4.63381	0.325168	1.03531	-0.614241						2.44701	1.49903	0.0823057	0.324944	0.496197
D2TN34	30S ribosomal protein S18 OS=Citrobacter rodentium (strain ICC168) GN=rpsR PE=3 SV=1	0	4	3	0	6	3	0	8	3	4.62296	4.52618	-0.0317182	0.841292	-0.362717	2.47714	1.53136	-0.0207389	0.26915	-0.139338	2.47574	1.51799	0.0299993	0.17466	-0.0502302
D2TI94	2,5-diketo-D-gluconic acid reductase A OS=Citrobacter rodentium (strain ICC168) GN=dkgA PE=4 SV=1	0	4	3				0.013	1	1	6.7448	6.68984	0.495739	3.36554	1.49447						3.958	2.67673	-1.20227	-0.0163711	-0.79237
D2TLY4	Ribose-phosphate pyrophosphokinase OS=Citrobacter rodentium (strain ICC168) GN=prs PE=3 SV=1	0	4	4				0	5	5	5.06343	4.95564	-4.60567	0.16508	-0.429432						4.30432	3.30859	-0.399982	0.712981	-0.539045
D2TQ93	2-hydroxy-3-oxopropionate reductase OS=Citrobacter rodentium (strain ICC168) GN=garR PE=3 SV=1	0	4	4				0	2	2	4.82734	5.0305	-0.522592	1.72802	0.797						3.08061	2.02227	1.10759	1.64343	0.471843
D2TKY7	Putative exported protein OS=Citrobacter rodentium (strain ICC168) GN=ROD_04491 PE=4 SV=1	0.054	4	1				0.059	2	1	0.779925	-0.531249	-0.402446	0.240159	-0.172462						-0.110256	-0.358159	-0.0326607	-0.0773126	-0.0610049
D2TLI4	Leucine-specific ABC transporter,substrate-binding protein OS=Citrobacter rodentium (strain ICC168) GN=livK PE=4 SV=1	0	4	1							9.54875	9.8638	0	0	0
D2TSB8	Periplasmic nitrate reductase OS=Citrobacter rodentium (strain ICC168) GN=napA PE=3 SV=1	0	4	4				0.009	1	1	3.95723	4.39769	-0.782892	0.934911	-0.181282						0.942214	0.0406629	-0.100587	-0.326818	-0.239842
D2TRZ3	Purine nucleoside phosphorylase DeoD-type OS=Citrobacter rodentium (strain ICC168) GN=deoD PE=3 SV=1	0	4	4							3.99329	4.00208	0.600463	1.54333	0.372692
D2TGD2	2-isopropylmalate synthase OS=Citrobacter rodentium (strain ICC168) GN=leuA PE=3 SV=1	0	4	4							3.07026	3.51443	-0.015694	1.12271	-0.669505
Q93FJ7	EspA OS=Citrobacter rodentium PE=4 SV=1	0	4	4	0	7	6	0	7	6	4.0833	4.35216	0.30678	1.21274	-0.11709	3.71221	1.3901	-0.28503	-0.0632662	-0.361307	5.54472	3.63126	0.217359	0.389833	0.104577
D2TN16	Ribonuclease R OS=Citrobacter rodentium (strain ICC168) GN=rnr PE=3 SV=1	0	4	4				0	4	4	4.82126	4.5907	0.339376	0.473203	-0.0610443						4.19269	3.04827	-0.242908	0.190914	0.156341
D2TTJ1	Acetylglutamate kinase OS=Citrobacter rodentium (strain ICC168) GN=argB PE=3 SV=1	0	4	4	0.074	1	1	0	2	2	2.01713	2.05588	-0.397716	-1.49027	-1.1075	3.94381	2.38849	0.497012	-0.0153953	-1.18489	5.18703	3.45484	-1.40773	-0.019211	-2.66384
D2TTC6	Phosphoribosylformylglycinamidine cyclo-ligase OS=Citrobacter rodentium (strain ICC168) GN=purM PE=3 SV=1	0	4	4	0	1	1	0	3	3	4.90306	5.17926	-0.472552	1.07116	-0.314548	3.45512	1.9042	-0.0879508	0.953908	-0.0473905	6.58917	5.4623	-1.28244	1.13441	-0.232082
D2TTS9	3-oxoacyl-[acyl-carrier-protein] synthase 2 OS=Citrobacter rodentium (strain ICC168) GN=fabF PE=3 SV=1	0	4	3	0	3	3	0	3	2	0.21026	-0.167209	-1.97771	-2.51374	-0.806304	0.922714	0.746889	-2.94243	-0.532841	-0.712838	8.57477	7.66203	5.81956	3.58538	4.08087
D2TQ27	Penicillin-binding protein activator LpoA OS=Citrobacter rodentium (strain ICC168) GN=lpoA PE=3 SV=1	0	4	4	0.011	1	1				9.78317	9.39301	0	4.33625	0	9.89048	7.90974	0	0	0
D2TI79	Rho-binding antiterminator OS=Citrobacter rodentium (strain ICC168) GN=rof PE=4 SV=1	0	4	3							5.23663	4.94287	0.176951	1.78202	1.19735
D2TRH8	D-galactose ABC transporter, substrate-binding protein OS=Citrobacter rodentium (strain ICC168) GN=mglB PE=4 SV=1	0	4	4				0	7	5	6.47665	6.08909	-0.436026	2.34379	2.89048						4.99291	3.61532	0.345527	0.977338	0.0509997
D2TTK3	Glycerol dehydrogenase OS=Citrobacter rodentium (strain ICC168) GN=gldA PE=4 SV=1	0	4	3				0	5	5	3.28207	3.64024	-0.210125	0.235172	-0.981973						4.67942	3.56577	-0.0310986	0.759896	-0.0787822
D2TGR7	Osmotically inducible lipoprotein E OS=Citrobacter rodentium (strain ICC168) GN=osmE PE=4 SV=1	0	4	3	0	4	4	0	2	2	6.17085	5.58715	-0.620109	2.25456	-0.660045	2.66508	1.19069	-0.203267	0.519304	0.319466	9.06538	7.50041	0	3.43226	0
D2TRN3	UPF0441 protein ROD_35831 OS=Citrobacter rodentium (strain ICC168) GN=ROD_35831 PE=3 SV=1	0	4	3				0.006	1	1	3.36936	3.89384	-0.755906	0.607245	-0.427599						8.72148	7.50918	3.57633	4.29565	4.36508
D2THJ4	Transcriptional regulator SlyA OS=Citrobacter rodentium (strain ICC168) GN=slyA PE=3 SV=1	0	4	4	0	4	3	0	6	5	7.68978	7.65817	0.931839	5.79676	3.34842	3.82531	2.34396	-0.221654	0.571351	0.00322907	3.60221	2.47675	-0.150593	0.294688	-0.00471361
D2TPC8	Succinate dehydrogenase flavoprotein subunit OS=Citrobacter rodentium (strain ICC168) GN=sdhA PE=3 SV=1	0	4	3	0.004	1	1	0	3	3	5.70102	5.67757	-3.90198	1.14678	0.545274	9.46805	8.32413	0	0	5.53426	4.80952	3.53579	1.06077	1.60812	1.42395
D2TU88	Alcohol dehydrogenase OS=Citrobacter rodentium (strain ICC168) GN=ROD_38501 PE=4 SV=1	0	4	3				0	3	3	5.84792	6.69462	-3.28083	1.64649	-3.28083						5.89359	4.94645	1.09413	0.824342	0.323451
D2TVB6	Putative surface exclusion lipoprotein OS=Citrobacter rodentium (strain ICC168) GN=eex PE=4 SV=1	0	4	3	0.005	1	1	0	3	3	7.84504	7.73614	-1.55375	3.36845	-1.86442	6.02249	3.74501	1.03647	1.09813	1.25517	4.48312	3.37174	0.461917	0.520214	0.730462
D2TNX5	Putative endoribonuclease OS=Citrobacter rodentium (strain ICC168) GN=ROD_33141 PE=4 SV=1	0	4	3	0	6	4	0	5	4	3.60746	3.26425	-1.33435	-0.352768	-0.805447	3.89425	2.15099	0.0713028	0.669825	0.155411	4.17016	3.15012	-0.0757687	0.276926	-0.276433
D2THQ9	Uncharacterized protein OS=Citrobacter rodentium (strain ICC168) GN=ROD_27471 PE=4 SV=1	0	4	2	0	2	1	0	3	2	6.37774	6.25708	-1.35707	2.89688	-0.780339	9.7522	8.16837	0	6.27651	0	3.8999	2.68903	0.269551	0.608303	0.0769832
D2TL26	Ubiquinol oxidase subunit 2 OS=Citrobacter rodentium (strain ICC168) GN=cyoA PE=3 SV=1	0	4	3	0.001	2	2	0	3	3	4.76294	4.50672	-0.987504	1.10462	-2.35254	5.90489	4.30859	-0.740028	2.02946	-3.86984	6.96937	5.76804	-0.745408	2.14554	-0.283424
D2TJY6	Aminoacyl-histidine dipeptidase OS=Citrobacter rodentium (strain ICC168) GN=pepD PE=4 SV=1	0	4	4	0	2	2	0	10	8	6.91919	6.84927	0.0875362	3.46303	1.01803	4.76307	3.12135	0.0439416	1.36444	-0.0126393	4.3178	3.15714	0.34259	0.723714	0.350235
D2TLJ1	Glycerol-3-phosphate ABC transporter,substrate-binding protein OS=Citrobacter rodentium (strain ICC168) GN=ugpB PE=4 SV=1	0	4	4	0.002	2	2	0	3	3	8.39946	6.45102	-1.85409	3.34262	-1.85409	9.23058	6.47923	5.03616	6.21552	4.56215	7.59455	6.4337	-0.079409	2.75034	-0.935158
D2TL52	Tryptophan synthase beta chain OS=Citrobacter rodentium (strain ICC168) GN=trpB PE=3 SV=1	0	4	4	0.003	2	2	0	8	6	4.01232	4.68541	0.387033	1.41196	0.177573	2.66788	1.69796	-1.26169	0.327221	0.0629629	6.27236	4.98907	-0.971836	1.54928	-0.234365
D2TUY8	Xaa-Pro dipeptidase OS=Citrobacter rodentium (strain ICC168) GN=pepQ PE=3 SV=1	0	4	3	0	3	3	0.003	1	1	-0.012304	-0.382851	-0.929855	-9.19688	-3.11268	4.32221	2.76315	0.929551	1.6441	-0.882331	3.69919	2.25883	1.19005	-0.986624	-0.902553
D2TND1	Rod shape-determining protein OS=Citrobacter rodentium (strain ICC168) GN=mreB PE=4 SV=1	0	4	3	0	2	2	0	5	4	5.91143	5.96013	0.203013	2.73132	0.499154	4.16983	2.88315	-0.180049	1.20916	0.480239	4.34399	3.27909	-0.310346	-0.345258	0.0936558
D2TNJ6	Flavodoxin OS=Citrobacter rodentium (strain ICC168) GN=fldA PE=3 SV=1	0	4	4	0.001	2	2				5.91871	5.65119	-0.245374	2.03999	-0.0228065	3.19806	1.60472	-1.29373	0.717312	-1.09323
D2TKK1	Sulfite reductase [NADPH] hemoprotein beta-component OS=Citrobacter rodentium (strain ICC168) GN=cysI PE=3 SV=1	0	4	4				0	3	2	9.90674	9.49722	0	0	0						2.0748	2.21403	2.12063	0.588005	1.19519
D2TNC5	Biotin carboxylase (Acetyl-CoA carboxylase subunit A) OS=Citrobacter rodentium (strain ICC168) GN=accC PE=4 SV=1	0	4	3	0	2	2	0	2	2	3.85184	3.79631	0.109136	0.457261	0.103757	4.36594	3.14562	-5.07133	1.53567	0.0758486	6.83866	5.55509	-0.284728	1.7986	-2.11824
D2TP93	UDP-N-acetylglucosamine 1-carboxyvinyltransferase OS=Citrobacter rodentium (strain ICC168) GN=murA PE=3 SV=1	0.001	4	3				0.038	1	1	-1.55889	-1.29689	-1.34705	-0.570753	-0.104444						1.9121	1.08153	0.0872409	0.0287168	-0.0194846
D2TU58	Cell division protein ZapB OS=Citrobacter rodentium (strain ICC168) GN=zapB PE=3 SV=1	0	4	3	0	2	2	0	5	3	4.16198	3.93964	0.203384	0.564176	0.282484	1.01508	0.451996	0.0652668	0.551649	0.108994	8.40055	7.14909	1.16697	2.79384	1.48649
D2TIK7	Uncharacterized protein OS=Citrobacter rodentium (strain ICC168) GN=ROD_28271 PE=4 SV=1	0.024	4	1							-0.59257	-0.773216	-0.475618	-0.370841	-0.63852
Q6UBQ4	Type III secretion system effector OS=Citrobacter rodentium GN=espI PE=4 SV=1	0	4	4				0	3	2	2.45404	2.33356	0.00582884	0.590623	0.195976						4.21394	3.16546	0.00584249	0.208388	-0.121265
D2TT40	Glyoxylate/hydroxypyruvate reductase A OS=Citrobacter rodentium (strain ICC168) GN=ghrA PE=3 SV=1	0	3	3							2.38404	2.47296	-0.187382	0.309285	0.0845227
D2TVC8	Putative exported protein OS=Citrobacter rodentium (strain ICC168) GN=ROD_p2261 PE=4 SV=1	0	3	3				0.001	2	2	4.588	4.73593	0.196395	1.28348	0.347529						4.12405	2.81011	-0.111118	0.492674	-0.026184
D2TTS7	3-oxoacyl-[acyl-carrier protein] reductase OS=Citrobacter rodentium (strain ICC168) GN=fabG PE=4 SV=1	0	3	2	0	2	2	0	5	4	5.15874	5.21111	0.491824	1.74837	0.8503	3.12549	1.90714	0.704299	1.16566	0.490676	2.75145	1.69775	0.185296	0.191022	0.317027
D2TTY9	Inositol-1-monophosphatase OS=Citrobacter rodentium (strain ICC168) GN=suhB PE=3 SV=1	0	3	3	0.002	2	2	0	3	3	2.36299	2.37181	-0.0360952	0.751803	0.090177	9.2254	8.39027	0	6.58835	0	8.7095	7.57951	5.10591	5.35998	5.13593
D2TMI5	50S ribosomal protein L23 OS=Citrobacter rodentium (strain ICC168) GN=rplW PE=3 SV=1	0.001	3	3	0	3	3	0	3	3	5.2469	5.12381	-1.09548	0.920662	-0.0199406	9.64253	7.97578	0	4.85863	0	6.20198	5.18342	-1.53347	2.40961	-1.84922
D2TTS6	Malonyl CoA-acyl carrier protein transacylase OS=Citrobacter rodentium (strain ICC168) GN=fabD PE=3 SV=1	0	3	3	0	3	3	0	4	3	4.4285	4.15566	1.34145	1.26259	-0.15647	6.35175	4.79248	1.69602	2.57174	1.09691	7.86862	6.63267	-1.18692	2.73231	-1.18692
D2TI65	Chaperone protein OS=Citrobacter rodentium (strain ICC168) GN=skp PE=3 SV=1	0.001	3	2	0	4	3	0	8	5	7.20423	6.98545	0.264414	2.91098	1.03362	6.60872	4.39744	0.0129781	1.65523	1.85714	6.77197	5.34601	0.27219	1.53667	0.617838
D2TM14	Putative hydrolase OS=Citrobacter rodentium (strain ICC168) GN=ROD_18361 PE=4 SV=1	0.001	3	2	0	2	2				5.26752	5.02834	-0.715408	0.869756	0.344014	6.15573	4.20676	-0.0224273	-3.70131	1.17425
D2TQC5	DNA protection during starvation protein OS=Citrobacter rodentium (strain ICC168) GN=dps PE=3 SV=1	0.001	3	3	0.001	2	2	0	4	4	9.59593	9.73491	2.57647	6.35111	0	9.15034	7.34511	0	6.4577	5.62924	3.65663	2.63109	0.171135	0.696768	0.354944
D2TUX0	Putative lipopolysaccharide core biosynthesis GTP-binding protein OS=Citrobacter rodentium (strain ICC168) GN=typA PE=4 SV=1	0	3	3	0	2	2	0	5	5	4.54225	4.64102	-0.0341096	1.74876	-0.297175	6.86904	5.62185	1.26975	3.69949	-2.56613	5.83998	4.73816	0.0521879	0.752656	0.0025357
D2THI3	Superoxide dismutase OS=Citrobacter rodentium (strain ICC168) GN=sodB PE=3 SV=1	0.002	3	2	0.001	4	3	0	4	3	6.88316	6.61241	-0.195018	1.63526	-2.87371	2.95542	1.97786	0.552381	0.72498	0.193904	3.92354	3.13573	0.85142	0.290678	0.017277
D2TTS3	50S ribosomal protein L32 OS=Citrobacter rodentium (strain ICC168) GN=rpmF PE=3 SV=1	0	3	2	0.001	2	1	0	4	2	4.42991	4.50501	0.100589	1.76279	-0.0066348	5.8258	4.00493	-1.57059	2.15708	0.892203	2.63662	1.63541	-0.295036	0.00763313	-0.182069
D2TNY7	Probable cytosol aminopeptidase OS=Citrobacter rodentium (strain ICC168) GN=pepA PE=3 SV=1	0	3	2							3.24974	2.99698	0.0128751	0.313782	-0.903363
D2TLR4	ATP-dependent Clp protease ATP-binding subunit ClpX OS=Citrobacter rodentium (strain ICC168) GN=clpX PE=3 SV=1	0	3	2				0	7	5	4.83666	4.64503	-0.387663	0.902046	0.202452						4.38567	3.61729	-0.254048	-0.298021	-1.5441
D2TNY5	Valine--tRNA ligase OS=Citrobacter rodentium (strain ICC168) GN=valS PE=3 SV=1	0	3	2				0	4	3	9.76788	9.57438	0	0	0						0.193804	-0.111142	0.0774979	-0.264365	0.430711
D2TN80	Uncharacterized protein OS=Citrobacter rodentium (strain ICC168) GN=ROD_33061 PE=4 SV=1	0.002	3	2				0	5	4	3.31033	3.36196	0.418448	0.284794	0.0581047						5.07429	4.12098	1.23163	0.60195	1.39384
D2TGR6	NH(3)-dependent NAD(+) synthetase OS=Citrobacter rodentium (strain ICC168) GN=nadE PE=3 SV=1	0	3	3							5.57572	5.64084	-4.05412	0.849579	0.24042
D2TRR7	30S ribosomal protein S21 OS=Citrobacter rodentium (strain ICC168) GN=rpsU PE=3 SV=1	0	3	3	0.002	2	2	0	4	3	4.97262	4.84077	-0.588961	0.838351	-1.10081	4.6946	3.09601	-0.33396	1.2289	-0.180608	5.41053	4.17248	-0.21509	0.737518	0.143517
D2TT98	NADP-dependent malic enzyme OS=Citrobacter rodentium (strain ICC168) GN=maeB PE=4 SV=1	0.001	3	3							2.43451	2.35532	-0.362052	0.105417	-0.66955
D2TI53	2,3,4,5-tetrahydropyridine-2,6-dicarboxylate N-succinyltransferase OS=Citrobacter rodentium (strain ICC168) GN=dapD PE=3 SV=1	0.003	3	2	0	6	5	0	10	7	6.57106	6.65966	-3.00243	2.7529	-3.00243	5.01996	3.17085	-0.553658	1.33386	0.00519402	3.42436	1.94615	-0.346506	-0.0570131	-0.156779
D2TP56	Stringent starvation protein A OS=Citrobacter rodentium (strain ICC168) GN=sspA PE=3 SV=1	0.002	3	3							2.63556	2.44528	0.0353268	0.388874	0.307534
D2THM0	Mannose-6-phosphate isomerase OS=Citrobacter rodentium (strain ICC168) GN=manA PE=3 SV=1	0	3	3	0	1	1	0	2	2	6.64459	6.76239	-2.94628	1.09469	-2.94628	9.81672	8.35963	0	4.3543	0	6.33704	5.02465	-2.66554	1.48356	-2.66554
D2TLX6	Peptidyl-prolyl cis-trans isomerase OS=Citrobacter rodentium (strain ICC168) GN=ppiB PE=3 SV=1	0	3	3	0	3	2	0	6	4	7.16299	7.17826	0.190413	3.92505	-2.4667	5.06852	3.42866	-0.132927	1.32536	0.323747	5.43083	4.23197	0.230837	1.20068	-0.575463
D2TPR0	Propanediol utilization dehydratase, small subunit OS=Citrobacter rodentium (strain ICC168) GN=pduE PE=4 SV=1	0	3	3							4.10556	2.72236	-0.162798	0.339425	-0.225739
D2TIZ2	Glutaredoxin OS=Citrobacter rodentium (strain ICC168) GN=grxC PE=3 SV=1	0	3	2	0	3	1	0	4	2	4.88762	4.33427	-0.849044	1.49219	-0.747507	5.59771	3.60781	-0.00535374	2.27446	0.73434	5.80814	4.50339	0.155479	0.942987	-0.359359
D2TSY1	L-asparaginase 2 OS=Citrobacter rodentium (strain ICC168) GN=ansB PE=3 SV=1	0	3	3							5.12851	4.72172	0.0279737	1.56627	0.449743
D2TS11	Aminomethyltransferase OS=Citrobacter rodentium (strain ICC168) GN=gcvT PE=3 SV=1	0	3	3	0.015	1	1	0	3	3	9.73713	9.55546	0	5.08429	0	4.22241	2.7401	1.37777	0.476104	0.152434	8.83918	7.8699	1.32156	3.21405	0
D2TJZ5	Putative exported virulence protein OS=Citrobacter rodentium (strain ICC168) GN=ROD_03421 PE=4 SV=1	0	3	2	0	5	3	0	6	4	6.14853	5.84437	-0.136124	2.13511	0.365951	2.27284	0.545432	-0.232708	0.521455	0.331213	5.80555	3.75134	0.0981292	0.719481	-0.376154
D2TSL5	Putative stress response protein YjbJ OS=Citrobacter rodentium (strain ICC168) GN=yjbJ PE=3 SV=1	0	3	2							4.87146	3.33566	0.388959	0.95837	0.325695
D2TTD3	Inosine-5'-monophosphate dehydrogenase OS=Citrobacter rodentium (strain ICC168) GN=guaB PE=3 SV=1	0	3	2	0	4	4	0	6	6	2.6999	2.52451	-2.9936	-1.1277	-1.22802	5.28363	4.02619	-4.32778	0.126703	-4.32778	5.55774	4.47704	0.770767	1.17516	0.629723
D2TNJ5	Ferric uptake regulation protein OS=Citrobacter rodentium (strain ICC168) GN=fur PE=3 SV=1	0	3	2	0	2	2	0	3	3	3.93763	3.85713	-0.298081	1.29238	0.177129	4.531	2.69443	-0.325438	1.01712	0.089802	4.80158	3.60459	-0.635225	0.91602	-0.85336
D2TTN3	D-erythrose-4-phosphate dehydrogenase OS=Citrobacter rodentium (strain ICC168) GN=epd PE=3 SV=1	0.013	3	1	0.006	4	1	0.003	3	1	0.962359	0.617208	-1.91978	-3.14327	-3.59298	-1.45886	1.20248	-1.94215	-1.9008	-2.76833	0.917513	2.90865	1.13077	0.738947	-1.39964
D2TTL9	Agmatinase OS=Citrobacter rodentium (strain ICC168) GN=speB PE=3 SV=1	0	3	2							5.46019	5.398	0.21909	2.70179	0.656519
D2TTT5	Glucose-specific PTS system IIBC component OS=Citrobacter rodentium (strain ICC168) GN=ptsG PE=4 SV=1	0	3	2	0	5	5	0	6	4	9.7403	9.42319	3.05171	4.78888	3.39029	5.04939	3.85274	-1.46346	1.65763	1.18806	5.32588	4.0105	0.291998	0.724468	-0.629458
D2THK1	Glutathione S-transferase OS=Citrobacter rodentium (strain ICC168) GN=gst PE=4 SV=1	0	3	3	0.005	1	1	0	4	4	3.96118	3.90275	-0.335979	0.846164	-0.428037	9.65696	7.82485	4.78831	5.75044	0	4.4886	3.08141	-0.768369	0.543967	-0.308162
D2TMJ0	50S ribosomal protein L16 OS=Citrobacter rodentium (strain ICC168) GN=rplP PE=3 SV=1	0	3	1	0.001	1	1	0	2	1	6.86789	6.61089	1.84938	3.44047	1.17003	9.72904	7.86489	0	0	0	7.21223	6.12965	0.652395	2.01338	-1.6895
D2TIW1	Deoxyuridine 5'-triphosphate nucleotidohydrolase OS=Citrobacter rodentium (strain ICC168) GN=dut PE=3 SV=1	0	3	2	0.01	1	1	0.004	1	1	3.21814	2.93416	-0.281981	-0.140192	-1.10815	6.28408	4.4996	-3.43669	2.96659	-3.43669	6.95406	5.74382	-1.93583	2.84246	-1.93583
D2TQQ2	Methionine--tRNA ligase OS=Citrobacter rodentium (strain ICC168) GN=metG PE=3 SV=1	0	3	3				0	3	3	3.24607	3.27062	-1.55375	0.00588178	-0.878137						8.92636	7.87594	0	0	0
D2TTE5	Nucleoside diphosphate kinase OS=Citrobacter rodentium (strain ICC168) GN=ndk PE=3 SV=1	0	3	2	0	4	3	0	4	3	5.39178	5.75626	0.924338	1.10189	0.0180273	3.29343	1.56115	-0.821251	0.00190379	-0.266118	9.08221	7.79507	0	4.07668	0
D2TKS8	Putative lipoprotein OS=Citrobacter rodentium (strain ICC168) GN=dcrB PE=4 SV=1	0	3	3	0	2	2	0	4	3	2.34076	1.96403	-0.122309	0.0186368	-0.358536	3.28147	1.57709	-0.772332	0.364051	-0.093228	6.1703	4.95894	-0.378423	1.20048	-1.43861
D2TT58	Acidic protein OS=Citrobacter rodentium (strain ICC168) GN=msyB PE=4 SV=1	0	3	1							9.98828	8.97188	3.37024	5.68595	4.07495
D2TIZ1	Putative rhodanase-like exported protein OS=Citrobacter rodentium (strain ICC168) GN=ROD_42051 PE=4 SV=1	0	3	2	0.001	1	1	0	3	2	5.13061	4.93925	-0.330744	1.0377	-0.487864	2.26768	0.196113	1.09948	-0.468907	-7.02201	5.30104	4.07096	0.232856	0.866856	0.180409
D2TQR0	Proline/betaine transporter OS=Citrobacter rodentium (strain ICC168) GN=proP PE=4 SV=1	0	3	3							2.733	2.31047	-0.0542316	-0.0760558	0.0601291
D2TII9	Fructose-like specific PTS system EIIB component 1 OS=Citrobacter rodentium (strain ICC168) GN=fryB PE=4 SV=1	0.083	3	1	0.049	4	1				-0.547612	-0.650991	-0.609911	-0.402097	-0.526473	-0.592685	-0.848005	-0.403466	-0.456441	-0.150855
D2TGN5	Protein translocase subunit SecA OS=Citrobacter rodentium (strain ICC168) GN=secA PE=2 SV=1	0	3	3				0	7	6	1.9794	1.6033	-2.6063	-3.41346	-7.73835						3.52173	2.54812	0.119174	0.251672	0.111214
D2TR03	Putative exported protein OS=Citrobacter rodentium (strain ICC168) GN=ROD_47901 PE=4 SV=1	0	3	3				0.001	2	2	6.53399	6.51384	1.87823	2.98399	1.14356						4.72816	3.34943	-0.458527	0.379086	0.0495129
D2TU72	ATP-dependent 6-phosphofructokinase OS=Citrobacter rodentium (strain ICC168) GN=pfkA PE=3 SV=1	0	3	3	0	6	6	0	5	5	4.36899	4.54396	-0.496975	0.750537	0.00761064	4.18265	2.84804	0.0624616	0.624202	-0.633944	6.29477	5.06037	-1.27164	0.712103	0.638862
D2TNX0	Anaerobic ribonucleoside-triphosphate reductase OS=Citrobacter rodentium (strain ICC168) GN=nrdD PE=4 SV=1	0	3	3							5.61112	5.83006	-1.1141	2.2921	-0.512487
D2TLP8	Shikimate kinase 1 OS=Citrobacter rodentium (strain ICC168) GN=aroK PE=3 SV=1	0	3	3	0.002	2	2	0	5	4	5.43609	5.78982	1.08384	0.914119	1.39	4.39001	2.22497	-0.134396	1.4867	1.05055	4.98167	3.64301	-0.713979	0.345085	-0.0660514
D2TMC1	Oligoribonuclease OS=Citrobacter rodentium (strain ICC168) GN=orn PE=3 SV=1	0	3	3				0.008	1	1	3.14506	3.13551	-0.3961	-0.335143	-0.247954						5.19905	3.99796	-0.488887	0.962352	-0.436441
D2TN38	Peptidyl-prolyl cis-trans isomerase OS=Citrobacter rodentium (strain ICC168) GN=fklB PE=3 SV=1	0	3	2	0	2	2	0	5	5	4.79766	4.54994	-0.370302	1.81938	1.0302	3.89685	2.85508	0.958464	-5.62367	-0.779762	3.3363	2.13212	-0.502826	-0.538546	-0.656222
D2THP7	3-oxoacyl-[acyl-carrier-protein] synthase I OS=Citrobacter rodentium (strain ICC168) GN=fabB PE=3 SV=1	0.001	3	3	0	2	2	0	3	3	4.86861	4.58073	0.0457736	0.94644	-0.0200408	5.63665	3.61686	-4.15729	2.31935	-4.15729	5.53786	4.22767	0.264545	-0.272026	0.0599726
D2TS02	Ribose-5-phosphate isomerase A OS=Citrobacter rodentium (strain ICC168) GN=rpiA PE=3 SV=1	0	3	3				0.001	2	2	6.82184	6.69808	-2.8672	2.90672	-0.193477						4.16523	2.99096	-0.0851164	0.435645	0.413726
D2TP66	Glutamate synthase (NADPH) small subunit OS=Citrobacter rodentium (strain ICC168) GN=gltD PE=4 SV=1	0	3	3	0.001	2	2	0	6	6	1.07656	1.20678	-0.0713768	0.338879	0.0492219	2.85812	1.63191	-0.861491	-0.626341	-0.86984	4.13656	2.97487	0.445148	0.431273	-0.0624936
D2TNF7	Endolytic peptidoglycan transglycosylase RlpA OS=Citrobacter rodentium (strain ICC168) GN=rlpA PE=3 SV=1	0	3	3							9.76974	9.522	0	3.72146	0
D2THV1	Putative periplasmic solute-binding protein of ABC transporter OS=Citrobacter rodentium (strain ICC168) GN=ROD_27911 PE=4 SV=1	0.001	3	3	0.001	2	2	0	3	3	4.33467	4.49436	0.0186575	0.747558	0.411172	3.87274	2.33683	-0.574968	-0.0278743	0.283842	5.06227	3.30175	0.144574	0.298318	-0.102022
D2TTD2	GMP synthase [glutamine-hydrolyzing] OS=Citrobacter rodentium (strain ICC168) GN=guaA PE=3 SV=1	0	3	2	0	1	1	0.001	1	1	3.47377	3.50376	-0.30149	0.169459	-0.836122	9.57293	8.22465	5.99873	6.54583	0	1.34402	0.455354	-0.206382	0.222369	-0.129061
D2TIM5	L-fucose isomerase OS=Citrobacter rodentium (strain ICC168) GN=fucI PE=3 SV=1	0	3	3							-0.0982543	0.127057	0.32209	-0.485713	-0.268326
D2TSR9	Uncharacterized protein OS=Citrobacter rodentium (strain ICC168) GN=ROD_49511 PE=4 SV=1	0	3	3	0	3	2				4.80175	4.68843	-1.20125	1.53592	-0.670029	5.73136	3.10148	-0.0298068	1.34041	-4.27687
D2TK89	Universal stress protein E OS=Citrobacter rodentium (strain ICC168) GN=uspE PE=4 SV=1	0.001	3	3				0	3	3	4.89901	4.88584	-0.0325678	1.67965	0.877165						3.08689	1.76447	0.910898	0.800968	0.571379
D2TJU6	Glycine--tRNA ligase beta subunit OS=Citrobacter rodentium (strain ICC168) GN=glyS PE=3 SV=1	0	3	3				0	4	4	5.54064	5.68023	0.859157	1.73737	0.760869						4.16423	3.1771	-0.00474795	0.834173	-0.533451
D2TP96	50S ribosomal protein L21 OS=Citrobacter rodentium (strain ICC168) GN=rplU PE=3 SV=1	0	3	2	0	3	2	0	3	3	4.63962	4.55637	-1.45805	-0.45785	-0.119476	4.34361	2.92801	-1.17082	1.66168	0.17717	4.40844	3.28793	-0.280322	0.484997	-0.0298333
D2TIK1	Glutamate--tRNA ligase OS=Citrobacter rodentium (strain ICC168) GN=gltX PE=3 SV=1	0	3	3				0	3	2	3.77457	3.70868	0.786112	1.48905	0.371043						8.72867	8.19587	0	0	0
D2TR02	Putative membrane protein OS=Citrobacter rodentium (strain ICC168) GN=ROD_47891 PE=4 SV=1	0	3	2				0	2	2	4.70967	4.05732	0.661749	0.917048	0.194454						2.98624	1.68652	0.0201267	0.092734	0.196983
D2TIW5	50S ribosomal protein L33 OS=Citrobacter rodentium (strain ICC168) GN=rpmG PE=3 SV=1	0	3	2	0	4	2	0.001	3	1	9.32089	9.43338	0	5.41878	0	8.83063	6.80609	-0.903767	4.95412	-0.903767	4.52725	3.48731	-0.667283	1.0056	-0.554999
D2TUZ7	Sec-independent protein translocase protein TatA OS=Citrobacter rodentium (strain ICC168) GN=tatA PE=3 SV=1	0	3	2	0	4	3	0	2	1	6.07592	6.07068	-0.577521	2.23392	-1.32301	5.54527	3.5661	0.145495	2.71578	1.86413	5.18663	3.81394	-0.475831	0.404801	-0.303091
D2TIC5	NADP-dependent L-serine/L-allo-threonine dehydrogenase OS=Citrobacter rodentium (strain ICC168) GN=ydfG PE=3 SV=1	0	3	3				0	2	2	4.56235	4.48884	1.49707	2.31192	1.08842						4.63617	3.47247	-0.51421	1.45756	0.715114
D2TTH6	Transcription termination/antitermination protein NusG OS=Citrobacter rodentium (strain ICC168) GN=nusG PE=3 SV=1	0	3	2	0.006	1	1	0	2	1	5.57359	5.68846	0.0717688	1.86552	0.339955	9.66099	7.77181	0	6.37429	0	5.37946	4.19879	-1.0155	0.951757	-3.48948
D2TIB8	UPF0482 protein ROD_14801 OS=Citrobacter rodentium (strain ICC168) GN=ROD_14801 PE=3 SV=1	0	3	3	0.02	1	1	0	2	2	6.51566	6.51818	0.334803	2.49728	0.55408	5.05629	3.28253	-4.74568	-4.74568	-4.74568	8.98105	7.74722	3.43142	0	4.10132
D2TNJ9	Negative modulator of initiation of replication OS=Citrobacter rodentium (strain ICC168) GN=seqA PE=3 SV=1	0	3	3	0	4	2	0	4	2	1.46431	1.54486	0.0341163	0.369503	0.0414862	3.84561	2.3464	0.684791	0.691317	0.245774	4.50934	3.40862	0.554042	0.951811	0.424284
D2TH80	Uncharacterized protein OS=Citrobacter rodentium (strain ICC168) GN=ROD_39821 PE=4 SV=1	0	3	3	0	2	2	0	6	5	5.71876	5.5644	-0.0711891	1.9704	-1.31758	6.90061	4.9719	0.390266	3.65662	-2.88033	6.50749	5.21303	-0.394911	1.69787	-2.19801
D2TTB3	4-hydroxy-tetrahydrodipicolinate synthase OS=Citrobacter rodentium (strain ICC168) GN=dapA PE=3 SV=1	0	3	3	0	4	3	0	5	3	2.78997	2.74087	-0.571548	-0.0274106	0.0699551	3.24786	1.58258	-1.01035	1.22604	0.414256	4.0002	2.7985	-0.00173272	0.549483	0.233087
D2TJA3	Peroxiredoxin (Osmotically-inducible protein C) OS=Citrobacter rodentium (strain ICC168) GN=osmC PE=4 SV=1	0	3	3							4.24014	3.20184	-0.0826052	0.281104	0.264383
D2TGU0	50S ribosomal protein L20 OS=Citrobacter rodentium (strain ICC168) GN=rplT PE=3 SV=1	0.001	3	2	0.014	2	1	0	5	3	8.32914	7.90652	-0.0112205	3.03873	-1.56669	5.76915	4.35438	-0.276529	0.270565	1.06659	4.08254	3.01863	0.213664	0.27346	0.106939
D2TP51	Periplasmic serine endoprotease DegP-like OS=Citrobacter rodentium (strain ICC168) GN=degQ PE=3 SV=1	0	3	2				0	3	3	9.71026	9.62156	0	4.41337	0						9.0768	7.60866	1.86627	3.27456	0
D2TUP0	Outer membrane protein assembly factor BamE OS=Citrobacter rodentium (strain ICC168) GN=smpA PE=3 SV=1	0	2	1				0	2	1	9.81518	9.60095	0	0	0						9.0531	7.56994	0	4.02266	0
D2TUD1	Adenylosuccinate lyase OS=Citrobacter rodentium (strain ICC168) GN=purB PE=3 SV=1	0.007	2	2				0.005	2	2	3.44727	3.41149	-1.48561	0.00625308	0.0180273						3.05923	2.08376	0.279994	0.463244	-0.230293
D2TKZ3	Putative preprotein translocase subunit OS=Citrobacter rodentium (strain ICC168) GN=ROD_04551 PE=4 SV=1	0.002	2	1	0	6	2	0	4	2	3.69692	3.78819	-0.0575142	0.950182	-0.237812	6.82519	5.28065	-2.85646	2.61171	-2.85646	4.85491	3.61837	-0.660184	0.289312	-0.176814
D2TTL0	Met repressor OS=Citrobacter rodentium (strain ICC168) GN=metJ PE=3 SV=1	0.001	2	2							4.17414	4.19972	0.630063	0.799393	0.527041
D2TSN1	Putative oxidoreductase OS=Citrobacter rodentium (strain ICC168) GN=ROD_37171 PE=4 SV=1	0.01	2	2				0.078	1	1	-0.108778	-0.54969	-0.256725	-0.208401	-0.277685						-0.537611	-0.58463	-0.313009	-0.28446	-0.0330925
D2TN87	Protein translocase subunit SecY OS=Citrobacter rodentium (strain ICC168) GN=secY PE=3 SV=1	0.002	2	2				0.001	2	1	3.44777	2.97549	-0.522182	0.720876	-0.207854						8.9512	7.66105	2.97103	3.37932	3.5414
D2TSA1	UPF0352 protein ROD_23191 OS=Citrobacter rodentium (strain ICC168) GN=ROD_23191 PE=3 SV=1	0.001	2	2	0.02	1	1	0	2	2	3.19599	3.27423	-0.269923	0.477161	0.00941413	4.38033	3.40806	2.30884	2.4867	1.95102	4.9567	3.84425	2.12704	1.38551	2.08299
D2TJH0	Major Facilitator Superfamily transporter OS=Citrobacter rodentium (strain ICC168) GN=ROD_16251 PE=4 SV=1	0.064	2	1							-0.351729	-0.318501	-0.366719	-0.0259428	-0.0399201
D2THQ3	Chorismate synthase OS=Citrobacter rodentium (strain ICC168) GN=aroC PE=3 SV=1	0.002	2	2							3.49092	3.7034	0.326698	1.1921	-0.940153
D2TJV3	Glyoxylate/hydroxypyruvate reductase B OS=Citrobacter rodentium (strain ICC168) GN=tkrA PE=3 SV=1	0.002	2	2				0.002	1	1	2.26922	2.59279	-1.01122	0.897559	0.00225994						2.9307	2.13122	1.13877	1.20602	1.09745
D2TIG7	Uncharacterized protein OS=Citrobacter rodentium (strain ICC168) GN=ROD_15301 PE=4 SV=1	0	2	1				0	6	5	4.93652	5.1199	-4.4962	1.76712	-4.4962						3.8947	2.5581	0.153066	0.802696	0.181009
D2THM1	Fumarate hydratase class I OS=Citrobacter rodentium (strain ICC168) GN=fumA PE=3 SV=1	0.001	2	2	0.009	1	1				0.408941	0.388259	-2.84446	-2.49595	-0.749493	9.32872	7.25303	6.95603	0	0
D2TT34	Putative exported protein OS=Citrobacter rodentium (strain ICC168) GN=ROD_10721 PE=4 SV=1	0	2	2				0	2	2	1.69521	2.02955	0.123058	-0.848725	-1.04087						9.65085	6.82052	0	3.14508	0
D2TH23	NADH-quinone oxidoreductase subunit F OS=Citrobacter rodentium (strain ICC168) GN=nuoF PE=3 SV=1	0	2	2							3.45853	3.32899	-0.469692	0.516155	-0.866496
D2TI44	Iron-sulfur cluster insertion protein ErpA OS=Citrobacter rodentium (strain ICC168) GN=erpA PE=3 SV=1	0	2	1				0.001	2	2	9.79445	9.53833	0	4.81061	3.24628						5.64603	4.45698	-0.266177	1.05402	0.24945
D2TM34	Mannose-specific PTS system EIIC component OS=Citrobacter rodentium (strain ICC168) GN=manY PE=4 SV=1	0	2	1				0.001	1	1	9.46898	9.40893	0	5.94299	5.03343						7.84079	6.40218	0	0	0
D2TI83	Copper homeostasis protein (Lipoprotein nlpE) OS=Citrobacter rodentium (strain ICC168) GN=cutF PE=4 SV=1	0.003	2	2				0.014	1	1	2.81724	2.37518	0.381228	0.433897	0.0353052						3.98428	2.62087	-1.40211	0.491608	-0.0617512
D2TQE6	ABC transporter, substrate-binding protein OS=Citrobacter rodentium (strain ICC168) GN=ROD_08351 PE=4 SV=1	0.001	2	2							3.22111	1.99476	-1.24148	-6.69785	-1.96179
D2TN55	Peptide methionine sulfoxide reductase MsrA OS=Citrobacter rodentium (strain ICC168) GN=msrA PE=3 SV=1	0	2	1				0	2	1	9.71678	9.51328	0	0	5.44982						4.97663	3.35425	-0.220881	0.679953	-0.335512
D2TN68	UDP-N-acetylmuramate--L-alanyl-gamma-D-glutamyl-meso-2,6-diaminoheptandioate ligase OS=Citrobacter rodentium (strain ICC168) GN=mpl PE=3 SV=1	0.001	2	2				0.006	2	2	4.0038	4.01549	-0.491167	0.385206	-0.959946						3.44829	2.52208	0.0448734	-0.243254	0.254434
D2TGG1	3-isopropylmalate dehydratase small subunit OS=Citrobacter rodentium (strain ICC168) GN=leuD PE=3 SV=1	0	2	2				0	2	2	2.07854	2.62789	0.441292	-7.03699	-7.03699						4.43475	3.58457	0.0201267	1.34509	-4.43909
D2TPG1	Galactokinase OS=Citrobacter rodentium (strain ICC168) GN=galK PE=3 SV=1	0.001	2	2	0.026	1	1	0.001	2	2	4.81745	5.09018	-1.2446	1.05516	0.0939761	3.03887	1.66362	-0.507854	0.117242	-6.34826	4.73326	3.71664	-0.0623354	-4.05383	0.603087
D2TJA5	Stationary-phase-induced ribosome-associated protein (Sra) (Protein d) (30s ribosomal protein s22) OS=Citrobacter rodentium (strain ICC168) GN=sra PE=4 SV=1	0.001	2	2	0.007	1	1	0	4	3	2.72356	2.47999	0.26859	0.0757495	-0.217668	6.06893	3.39137	0.0771084	0.744497	-3.93551	5.22972	3.60509	-0.133444	0.523242	-0.0584481
D2TT71	Glutaredoxin 2 OS=Citrobacter rodentium (strain ICC168) GN=grxB PE=4 SV=1	0	2	2				0	4	4	2.80171	2.74105	0.15525	0.742514	0.0412036						4.78497	3.2644	-1.19619	0.763327	0.371934
D2TSR0	Lysine--tRNA ligase OS=Citrobacter rodentium (strain ICC168) GN=lysS PE=3 SV=1	0.001	2	2	0.027	1	1	0	2	2	4.06926	4.08671	0.0451009	0.679654	0.175569	3.94346	2.8237	0.793315	1.53567	0.846367	5.55682	4.43165	0.548058	0.874274	0.145114
D2THB8	Putative NADPH-dependent FMN reductase OS=Citrobacter rodentium (strain ICC168) GN=ROD_40201 PE=4 SV=1	0.001	2	2	0	2	2	0	5	4	9.67362	9.51571	0	6.23462	0	10.0515	7.78263	0	5.25137	0	3.8682	2.73276	-0.0260963	0.532275	-0.205115
D2TSR8	Uncharacterized protein OS=Citrobacter rodentium (strain ICC168) GN=ROD_49501 PE=4 SV=1	0	2	1	0.003	1	1	0.003	1	1	5.78739	5.78854	0.0627801	3.01407	1.32736	9.88227	7.89244	4.39904	6.20917	5.70263	2.51348	1.4378	-0.900439	-0.369896	-0.168615
D2TU37	Putative RNA methyltransferase OS=Citrobacter rodentium (strain ICC168) GN=ROD_25261 PE=3 SV=1	0	2	2	0.001	2	2				9.54746	9.86023	0	0	0	4.79184	3.20752	-0.206685	2.04567	0.573348
D2TUQ0	Hypothetical prophage protein OS=Citrobacter rodentium (strain ICC168) GN=ROD_25761 PE=4 SV=1	0.001	2	1				0	2	2	3.83342	3.54694	0.264414	0.942688	0.396539						3.83875	2.53204	-0.0176753	0.477323	-0.182266
D2TP57	Stringent starvation protein B OS=Citrobacter rodentium (strain ICC168) GN=sspB PE=4 SV=1	0.001	2	1							5.83723	5.72048	1.19402	2.62719	2.05197
D2TQX4	Putative short chain dehydrogenase OS=Citrobacter rodentium (strain ICC168) GN=ROD_35531 PE=4 SV=1	0.001	2	2				0	4	4	6.41329	5.24729	-3.66272	1.19423	-3.66272						3.58012	2.21575	-0.475568	0.303281	-0.350942
D2TGG4	3-isopropylmalate dehydratase large subunit OS=Citrobacter rodentium (strain ICC168) GN=leuC PE=3 SV=1	0	2	2							9.25723	9.86577	0	0	0
D2TPF0	Phospho-2-dehydro-3-deoxyheptonate aldolase OS=Citrobacter rodentium (strain ICC168) GN=aroG PE=3 SV=1	0.001	2	2	0	4	4	0	7	5	5.89871	6.27915	-3.54312	1.26462	-3.54312	2.73731	1.17387	-0.0119751	0.732351	0.235404	6.59106	4.84941	-1.05788	-0.135016	-1.19112
D2TN85	50S ribosomal protein L30 OS=Citrobacter rodentium (strain ICC168) GN=rpmD PE=3 SV=1	0	2	2	0.001	1	1	0	4	4	6.75225	6.84956	0.12691	2.0782	0.313483	3.73931	0.874185	-6.19917	-6.19917	-6.19917	4.86724	3.6594	-0.466751	0.350756	-0.020852
D2TLX7	Cysteine--tRNA ligase OS=Citrobacter rodentium (strain ICC168) GN=cysS PE=3 SV=1	0	2	2							4.92499	4.9985	1.18847	0.751803	1.03641
D2TQH6	Histidinol-phosphate aminotransferase OS=Citrobacter rodentium (strain ICC168) GN=hisC PE=3 SV=1	0	2	2							2.4332	2.71503	0.442201	1.27248	0.610852
D2THB5	Phosphate-specific transport system accessory protein PhoU OS=Citrobacter rodentium (strain ICC168) GN=phoU PE=3 SV=1	0.013	2	2				0.007	1	1	1.48841	1.04965	-0.500297	-0.0711178	-0.214015						1.73925	0.762511	-0.613551	-0.205264	-0.282944
D2THV9	Uncharacterized protein OS=Citrobacter rodentium (strain ICC168) GN=ROD_27991 PE=4 SV=1	0.002	2	2							1.84527	1.84358	-0.0664631	-0.52249	-0.332215
D2TS21	Thiol:disulfide interchange protein OS=Citrobacter rodentium (strain ICC168) GN=dsbC PE=3 SV=1	0.001	2	2				0	5	4	3.99091	4.09981	-0.472552	0.357725	0.795635						9.10597	7.67524	0	3.39514	3.7016
D2TMA8	Elongation factor P OS=Citrobacter rodentium (strain ICC168) GN=efp PE=3 SV=1	0	2	2				0	1	1	3.9983	4.23127	-1.77242	-0.571308	-0.876791						8.91351	7.64567	0	0	0
D2TT62	UPF0312 protein ROD_11151 OS=Citrobacter rodentium (strain ICC168) GN=ROD_11151 PE=3 SV=1	0	2	2	0	7	4	0	3	3	5.29803	5.03106	-1.1539	1.52983	-0.31128	7.03199	4.63705	0.308434	3.13406	0.380703	3.49937	2.18271	0.115075	0.259014	0.549624
D2TH26	NADH-quinone oxidoreductase subunit B OS=Citrobacter rodentium (strain ICC168) GN=nuoB PE=3 SV=1	0.008	2	2	0.006	1	1				3.84636	3.78846	-0.485608	-5.67444	0.0180273	9.61693	7.88297	0	6.85649	6.27596
D2TTQ5	Aerobic respiration control protein OS=Citrobacter rodentium (strain ICC168) GN=arcA PE=4 SV=1	0.001	2	2	0.001	1	1	0	5	4	2.70365	2.93353	-0.0604258	0.264616	1.38124	9.63989	8.1459	0	5.31605	0	1.55817	0.757286	-0.288977	-0.21667	-0.235976
D2TH74	L-threonine dehydratase OS=Citrobacter rodentium (strain ICC168) GN=ilvA PE=3 SV=1	0.003	2	2				0	2	2	5.08175	5.0056	0.0420215	1.22985	0.636937						5.13207	3.60031	-0.835483	-0.350744	-0.828552
D2TJG4	S-(hydroxymethyl)glutathione dehydrogenase OS=Citrobacter rodentium (strain ICC168) GN=adhC PE=3 SV=1	0.001	2	2	0	5	4	0	7	5	4.15787	3.96536	-0.430294	0.574857	-0.562348	6.19224	4.32212	-3.5023	1.79413	-3.5023	4.38383	3.06237	-0.273895	0.646198	-0.407142
D2TNS0	Putative lipoprotein OS=Citrobacter rodentium (strain ICC168) GN=yedD PE=4 SV=1	0.001	2	2							3.1693	2.85665	0.0420215	1.12711	0.143558
D2TNX4	Mg(2+) transport ATPase, P-type OS=Citrobacter rodentium (strain ICC168) GN=mgtA PE=4 SV=1	0.002	2	2				0	2	2	4.57761	4.67921	1.37631	2.31042	0.994568						5.90851	4.45523	-0.635919	0.196744	-0.643634
D2TSG4	Putative prophage exported protein OS=Citrobacter rodentium (strain ICC168) GN=ROD_36461 PE=4 SV=1	0.007	2	2	0.006	2	2	0	4	4	4.21706	4.30165	0.0605416	0.776951	-0.251733	3.1929	1.92629	0.336752	0.64438	0.552884	3.9645	2.71639	-0.14426	0.100528	-0.187955
D2TNN9	Putative prophage membrane protein OS=Citrobacter rodentium (strain ICC168) GN=ROD_19801 PE=4 SV=1	0	2	1							9.30125	9.97334	0	6.77738	0
Q93FL2	Lipoprotein OS=Citrobacter rodentium PE=3 SV=1	0.001	2	2							3.05026	2.8101	-0.000413773	0.985361	-0.347105
D2TNG7	Leucine--tRNA ligase OS=Citrobacter rodentium (strain ICC168) GN=leuS PE=3 SV=1	0	2	1				0	8	6	6.96321	7.17382	-2.54497	3.46101	-2.54497						3.16094	2.11875	0.0438949	0.0402841	-0.215985
D2TUE5	Putative metal-binding protein OS=Citrobacter rodentium (strain ICC168) GN=yodA PE=4 SV=1	0.001	2	2				0	2	2	4.59726	5.44754	1.08754	3.16904	1.44687						6.62757	4.67911	-2.61878	0.942987	0.764024
D2TIC3	Uncharacterized protein OS=Citrobacter rodentium (strain ICC168) GN=ROD_14861 PE=4 SV=1	0.001	2	2							3.76062	4.22119	0.76109	0.619112	0.271146
D2TH77	Acetolactate synthase isozyme II small subunit OS=Citrobacter rodentium (strain ICC168) GN=ilvM PE=4 SV=1	0	2	1	0	1	1	0	1	1	9.58042	9.72089	0	0	0	9.7785	8.34809	0	0	0	8.93973	7.55269	0	0	0
D2TP97	50S ribosomal protein L27 OS=Citrobacter rodentium (strain ICC168) GN=rpmA PE=3 SV=1	0	2	1	0	4	3	0	3	1	5.32465	5.33016	-0.221013	0.746768	-4.31616	4.84192	3.29835	0.344971	1.55847	0.585218	9.07338	7.68711	2.39289	4.13391	3.12917
D2TKF0	T3SS chaperone CesF OS=Citrobacter rodentium (strain ICC168) GN=cesF PE=4 SV=1	0.001	2	2				0	3	2	9.52302	9.77868	0	4.24526	0						3.34468	1.92978	-0.310961	-0.333994	-0.530768
D2TMW5	Arginine--tRNA ligase OS=Citrobacter rodentium (strain ICC168) GN=argS PE=3 SV=1	0.001	2	1				0	3	1	5.59896	5.87616	1.97223	2.43097	1.5374						5.3292	4.05228	-0.279434	1.11291	-3.66304
D2TM65	Putative exported protein OS=Citrobacter rodentium (strain ICC168) GN=ROD_31501 PE=4 SV=1	0	2	2				0	3	3	7.852	7.20055	-1.88563	3.48701	-1.88563						5.46719	3.79664	-2.51237	0.827139	-0.598546
D2TSF6	Pyridoxal kinase OS=Citrobacter rodentium (strain ICC168) GN=pdxK PE=3 SV=1	0.002	2	2				0	4	4	4.99281	4.83272	0.264414	4.05068	2.63952						3.68852	2.31082	-0.687917	-0.79848	0.115314
D2TLN7	33 kDa chaperonin OS=Citrobacter rodentium (strain ICC168) GN=hslO PE=3 SV=1	0.001	2	2							2.25791	2.17656	-1.5779	-1.5632	-2.86869
W6Q788	Conserved hypothetical phage protein OS=Citrobacter phage CR44b GN=4.3 PE=4 SV=1	0.074	2	1							-0.267757	-0.578272	-1.26503	-1.09697	-0.295298
D2TS48	Integration host factor subunit beta OS=Citrobacter rodentium (strain ICC168) GN=ihfB PE=3 SV=1	0.003	2	2	0	3	3	0	3	3	4.31776	4.21594	1.6141	1.74414	0.181526	6.42098	4.5663	-0.367676	2.45244	-0.0245533	4.14789	2.91956	-0.134596	0.742168	0.220637
D2TR64	Probable lipoprotein OS=Citrobacter rodentium (strain ICC168) GN=ROD_08751 PE=4 SV=1	0	2	2	0.039	1	1	0	5	3	10.0495	9.38561	0	0	0	3.51043	1.64748	-0.416224	0.412283	-0.353637	4.18722	2.86006	0.776976	0.823333	0.512485
D2TM15	YcgL domain-containing protein ROD_18371 OS=Citrobacter rodentium (strain ICC168) GN=ROD_18371 PE=3 SV=1	0.03	2	1							4.46497	4.36043	0.0388542	1.09706	-0.275704
D2TLF9	Protein RecA OS=Citrobacter rodentium (strain ICC168) GN=recA PE=3 SV=1	0.001	2	2	0	3	3	0	4	3	5.10629	5.04246	-0.0381489	0.755602	-4.53443	9.8078	8.41696	0	5.02857	0	4.61002	3.21083	0.252489	0.245171	-0.227597
D2TS54	3-deoxy-manno-octulosonate cytidylyltransferase OS=Citrobacter rodentium (strain ICC168) GN=kdsB PE=3 SV=1	0.002	2	2							2.81807	2.37158	0.100915	3.39586	1.84003
D2TTI4	Vitamin B12 transporter BtuB OS=Citrobacter rodentium (strain ICC168) GN=btuB PE=3 SV=1	0	2	1				0.002	1	1	3.55839	3.8131	-1.3459	0.49774	-0.647034						5.60115	4.55379	-0.394911	1.26492	0.196983
D2TSQ9	Peptide chain release factor 2 OS=Citrobacter rodentium (strain ICC168) GN=prfB PE=3 SV=1	0.008	2	2				0	2	2	4.76223	4.85189	0.190413	1.56718	0.0180273						4.82072	3.7955	0.720566	1.83376	0.471843
D2TSZ0	Glutathione synthetase OS=Citrobacter rodentium (strain ICC168) GN=gshB PE=3 SV=1	0.001	2	2							4.76277	4.58296	0.650068	1.46692	-0.128814
D2TN69	UPF0307 protein ROD_32951 OS=Citrobacter rodentium (strain ICC168) GN=ROD_32951 PE=3 SV=1	0.001	2	2							0.128366	0.772021	0.559358	0.738363	0.0899522
D2TPG0	Aldose 1-epimerase OS=Citrobacter rodentium (strain ICC168) GN=galM PE=3 SV=1	0	2	2				0.008	1	1	3.21684	3.31746	-0.449282	-6.15314	-0.252062						2.10732	1.36193	-0.214339	0.276411	0.031859
D2TH07	1,4-dihydroxy-2-naphthoyl-CoA synthase OS=Citrobacter rodentium (strain ICC168) GN=menB PE=3 SV=1	0.001	2	2	0.002	2	2	0.001	2	2	4.82696	4.83502	-0.786212	0.991598	0.114243	9.60603	8.3	0	5.44798	0	8.93293	7.9672	0	0	0
D2TPE2	Protein TolB OS=Citrobacter rodentium (strain ICC168) GN=tolB PE=3 SV=1	0.001	2	2	0	3	2	0	4	4	6.2433	6.13311	-3.43944	1.48111	-3.43944	3.74563	2.10636	-5.8455	0.40181	0.421345	4.53996	3.13631	0.582006	1.30556	1.00009
D2TLE9	Anaerobic nitric oxide reductase transcription regulator NorR OS=Citrobacter rodentium (strain ICC168) GN=norR PE=3 SV=1	0.056	2	1							-0.0660558	0.331552	0.565168	0.432204	0.312563
D2TNB9	Methyltransferase OS=Citrobacter rodentium (strain ICC168) GN=ROD_45521 PE=3 SV=1	0.025	2	1							1.42794	-0.558667	-2.23167	-2.98976	-3.46451
D2TLM4	Fe/S biogenesis protein NfuA OS=Citrobacter rodentium (strain ICC168) GN=gntY PE=3 SV=1	0.001	2	2	0	4	4	0	7	4	9.67662	9.49526	0	5.64981	0	9.93721	8.25525	0	0	0	5.24875	3.90351	-1.51039	0.0754372	-0.0247245
Q93FJ4	Uncharacterized protein OS=Citrobacter rodentium PE=4 SV=1	0.001	2	2							1.95641	2.13843	-1.47881	-1.68024	-0.634049
D2TNM7	Uncharacterized protein OS=Citrobacter rodentium (strain ICC168) GN=ROD_19701 PE=4 SV=1	0.002	2	1							3.88214	4.0316	-0.0250927	1.62621	0.576518
D2THP0	Acetyl-coenzyme A carboxylase carboxyl transferase subunit beta OS=Citrobacter rodentium (strain ICC168) GN=accD PE=3 SV=1	0	2	2				0	6	5	3.00618	3.02549	-0.23678	0.365545	-0.201754						6.01978	4.77583	-0.0817529	0.00711727	0.374981
D2TGP0	GMP reductase OS=Citrobacter rodentium (strain ICC168) GN=guaC PE=3 SV=1	0.001	2	1				0	3	2	9.70784	9.6567	0	0	0						-0.241034	-0.603201	-0.394911	-0.165771	-0.003443
D2TTE7	Sulfurtransferase OS=Citrobacter rodentium (strain ICC168) GN=sseA PE=4 SV=1	0.002	2	2				0	3	3	4.21431	4.66252	-0.459952	1.69851	-0.371919						5.08649	3.63655	0.423482	0.415055	-0.897391
D2TQQ8	Uncharacterized protein OS=Citrobacter rodentium (strain ICC168) GN=phnA PE=4 SV=1	0.001	2	2	0.061	1	1				3.66921	3.88525	0.406075	1.03329	0.556447	9.77661	8.30203	0	5.97948	0
D2TRM1	Modulator of drug activity B OS=Citrobacter rodentium (strain ICC168) GN=mdaB PE=4 SV=1	0.001	2	2	0.003	1	1				9.52039	9.73986	0	5.74722	4.73196	1.92964	1.70801	0.192586	0.126703	-6.78972
D2TKL5	Sulfate adenylyltransferase subunit 1 OS=Citrobacter rodentium (strain ICC168) GN=cysN PE=3 SV=1	0	2	2				0.009	2	1	9.62894	9.64353	0	0	0						1.51295	0.757403	0.312734	0.124563	0.291514
D2TMB5	Fumarate reductase flavoprotein subunit OS=Citrobacter rodentium (strain ICC168) GN=frdA PE=3 SV=1	0	2	2							3.38888	3.59506	0.427913	-5.92594	0.328367
D2TI24	Uncharacterized protein OS=Citrobacter rodentium (strain ICC168) GN=ROD_41031 PE=4 SV=1	0.001	2	2	0.006	1	1	0.006	1	1	3.98795	3.51597	0.744407	1.77158	0.950009	4.37074	1.44314	-0.0680895	1.01213	0.791899	9.42981	8.02	0	0	0
D2TTZ2	ABC transporter, substrate-binding protein OS=Citrobacter rodentium (strain ICC168) GN=ROD_24811 PE=4 SV=1	0.001	2	2				0	4	4	9.37714	9.84231	4.49197	0	5.1301						5.82907	4.4651	-3.18642	0.469056	-0.394406
D2TTJ2	N-acetyl-gamma-glutamyl-phosphate reductase OS=Citrobacter rodentium (strain ICC168) GN=argC PE=3 SV=1	0.002	2	2							3.95211	3.94913	-0.0992767	1.05091	0.0101651
D2TSC1	Ecotin OS=Citrobacter rodentium (strain ICC168) GN=eco PE=3 SV=1	0.002	2	2	0	3	3	0	3	2	2.54726	1.81738	-0.28676	0.177723	0.319296	3.7307	1.80014	-1.15595	1.30923	0.264562	6.26354	5.23353	-1.27266	2.04252	-0.458369
D2TP82	Lipopolysaccharide export system protein LptA OS=Citrobacter rodentium (strain ICC168) GN=lptA PE=3 SV=1	0.004	2	2				0.005	2	1	3.37335	3.37823	0.229461	0.790401	-0.322242						2.60785	1.90353	0.7221	0.632647	0.476584
D2TM47	Protease HtpX OS=Citrobacter rodentium (strain ICC168) GN=htpX PE=3 SV=1	0.001	2	2				0.002	1	1	2.57196	2.4151	-0.643956	0.208348	-0.171243						5.89315	4.55291	-1.02718	1.05488	1.22599
D2TJW5	Dipeptide ABC transporter, ATP-binding protein OS=Citrobacter rodentium (strain ICC168) GN=dppD PE=3 SV=1	0.002	2	2							5.03392	4.75807	-4.70071	1.12217	-4.70071
D2TQP6	Putative exported protein OS=Citrobacter rodentium (strain ICC168) GN=ROD_22301 PE=4 SV=1	0.001	2	2				0.001	2	2	6.20919	5.9119	0.962385	2.68765	0.526174						6.30469	4.94357	-0.816375	1.44888	-2.7637
D2TP59	N-acetylneuraminate lyase OS=Citrobacter rodentium (strain ICC168) GN=nanA PE=3 SV=1	0.001	2	2							4.03331	3.83386	0.291214	1.03721	-0.471011
D2TUK3	Selenide, water dikinase OS=Citrobacter rodentium (strain ICC168) GN=selD PE=3 SV=1	0	2	2				0.011	1	1	9.71159	9.67539	0	0	0						4.50773	3.64075	-0.293031	1.12459	0.979361
D2TI42	Glutamate-1-semialdehyde 2,1-aminomutase OS=Citrobacter rodentium (strain ICC168) GN=hemL PE=3 SV=1	0.001	2	2				0	3	2	1.77539	2.34857	-0.645388	-0.0650894	-0.726716						3.44871	2.39752	-1.24064	-0.15088	-0.984347
D2THA8	Bifunctional protein GlmU OS=Citrobacter rodentium (strain ICC168) GN=glmU PE=3 SV=1	0	2	2				0	3	3	3.31869	3.57609	1.67207	1.16298	0.670104						3.94238	2.98408	0.557628	1.02467	-0.0107853
D2TN01	Ferritin OS=Citrobacter rodentium (strain ICC168) GN=ftnA PE=3 SV=1	0	2	2				0	2	2	3.63213	3.97154	-0.349932	0.480345	-0.336256						3.83497	2.89517	0.0505004	0.116319	-0.550251
D2TTC2	Arsenate reductase OS=Citrobacter rodentium (strain ICC168) GN=ROD_24361 PE=3 SV=1	0.004	2	2	0.033	1	1				3.88402	3.61367	0.204432	1.13492	0.218809	2.70972	1.08026	0.229112	-0.316904	-0.379831
D2TQF5	Putative glutathione S-transferase OS=Citrobacter rodentium (strain ICC168) GN=ROD_08441 PE=4 SV=1	0.029	2	1				0.003	2	2	9.57714	9.78313	4.70281	5.56551	4.64085						1.64414	1.10674	-0.312608	-0.315747	0.196824
D2TU55	Regulator of ribonuclease activity A OS=Citrobacter rodentium (strain ICC168) GN=rraA PE=3 SV=1	0.002	2	1	0.004	1	1	0	2	2	3.4834	3.13095	-0.147781	0.856203	0.2682	4.82546	2.95219	-5.04857	0.524667	-5.04857	5.2762	3.93788	0.420057	0.327651	-0.635072
D2TKK0	Sulfite reductase [NADPH] flavoprotein alpha-component OS=Citrobacter rodentium (strain ICC168) GN=cysJ PE=3 SV=1	0.001	2	2							4.6021	4.44197	-0.555014	-0.320346	-0.496546
D2THU9	Putative ATP-binding protein of ABC transporter OS=Citrobacter rodentium (strain ICC168) GN=ROD_27891 PE=4 SV=1	0.006	2	2							4.27329	3.89396	-5.51186	-5.51186	-5.51186
D2TN83	50S ribosomal protein L18 OS=Citrobacter rodentium (strain ICC168) GN=rplR PE=3 SV=1	0.001	2	2	0.009	1	1	0	4	2	9.70878	9.61069	2.51174	4.51194	0	4.66336	3.46042	2.37129	2.25425	1.15831	5.90993	4.80595	0.595241	0.613679	0.33518
D2TJW6	Dipeptide ABC transporter, ATP-binding protein OS=Citrobacter rodentium (strain ICC168) GN=dppF PE=3 SV=1	0.001	2	2							4.50159	4.18861	1.03363	1.87308	0.291478
D2TL25	Cytochrome o ubiquinol oxidase subunit 1 OS=Citrobacter rodentium (strain ICC168) GN=cyoB PE=3 SV=1	0	2	2	0	2	2				7.42746	6.9534	0.0529098	4.00158	3.72601	6.28752	4.55457	-0.0383688	2.65168	-3.48185
D2TIV8	Ribonuclease PH OS=Citrobacter rodentium (strain ICC168) GN=rph PE=3 SV=1	0	2	1	0.002	1	1				4.27642	4.46021	-0.337037	1.524	-0.464124	9.42644	7.75325	0	0	0
D2TLQ2	Ribulose-phosphate 3-epimerase OS=Citrobacter rodentium (strain ICC168) GN=rpe PE=3 SV=1	0.009	2	2				0	3	2	4.78856	4.60188	-0.42049	0.34918	-4.92453						4.83653	3.51329	-0.323018	0.437412	-0.508732
D2TID5	Putative methionine synthase OS=Citrobacter rodentium (strain ICC168) GN=ROD_14981 PE=4 SV=1	0.002	2	2	0.003	2	1				4.28491	6.28889	0.408804	1.64118	0.10995	9.65797	6.8904	0	0	0
D2TP73	Glyoxalase OS=Citrobacter rodentium (strain ICC168) GN=elbB PE=3 SV=1	0.076	1	1	0.079	1	1	0.036	1	1	9.93754	9.50155	0	0	0	3.06271	0.367225	-6.5214	-6.5214	0.281167	4.50232	3.02555	-0.279434	-4.70821	-4.70821
D2TK01	Porin OS=Citrobacter rodentium (strain ICC168) GN=ROD_03491 PE=3 SV=1	0.083	1	1							0.282777	0.0801419	0.0978485	-0.210772	-0.692278
D2TVB3	Putative conjugal transfer protein TriC OS=Citrobacter rodentium (strain ICC168) GN=triC PE=4 SV=1	0.026	1	1							0	0	0	10.0141	8.93473
D2TIX1	Heptosyl-III-transferase OS=Citrobacter rodentium (strain ICC168) GN=rfaQ PE=4 SV=1	0.089	1	1				0.025	1	1	0.394493	0.354213	-0.239861	0.444437	0.0804913						0.127746	0.273332	-0.251678	-0.0570131	0.0958273
D2TTM3	PdxA-like protein OS=Citrobacter rodentium (strain ICC168) GN=ROD_50541 PE=3 SV=1	0.095	1	1							9.28677	9.25702	0	5.84875	0
D2TQP2	Putative carbohydrate/pyrimidine kinase OS=Citrobacter rodentium (strain ICC168) GN=ROD_22251 PE=3 SV=1	0.035	1	1							-0.9679	-0.790694	-0.183639	-1.62517	-1.2722
D2TS41	Probable formate transporter 1 OS=Citrobacter rodentium (strain ICC168) GN=focA PE=4 SV=1	0.006	1	1							1.56257	1.50835	-0.390451	-1.28187	-1.33345
D2TQD2	Putative exported protein OS=Citrobacter rodentium (strain ICC168) GN=ROD_08211 PE=4 SV=1	0.023	1	1				0	3	3	5.92771	5.88122	0.820807	1.29263	0.178492						5.48743	4.31986	-3.43801	-3.43801	-3.43801
D2TI55	Methionine aminopeptidase OS=Citrobacter rodentium (strain ICC168) GN=map PE=3 SV=1	0.003	1	1				0	2	2	6.95275	6.93584	-2.68713	3.23424	-2.68713						7.22938	6.02555	-0.394911	2.38924	-1.78733
D2TUX5	Der GTPase-activating protein YihI OS=Citrobacter rodentium (strain ICC168) GN=yihI PE=3 SV=1	0.002	1	1	0.001	2	1	0	3	2	9.73776	9.5648	4.26829	0	0	10.0079	7.69715	0	5.60126	0	8.99442	7.66845	0	0	0
D2TMY3	Chemotaxis protein OS=Citrobacter rodentium (strain ICC168) GN=cheW PE=4 SV=1	0.042	1	1							3.36531	2.78888	-0.490474	-0.320346	0.0960298
D2TPD5	Cytochrome d ubiquinol oxidase subunit 2 OS=Citrobacter rodentium (strain ICC168) GN=cydB PE=4 SV=1	0.011	1	1							6.21937	5.65314	-3.6519	1.67965	-3.6519
D2TU24	Ribonuclease 3 OS=Citrobacter rodentium (strain ICC168) GN=rnc PE=3 SV=1	0.015	1	1							3.08496	3.31962	0.512341	0.53051	0.0308513
Q93FI4	Uncharacterized protein OS=Citrobacter rodentium PE=4 SV=1	0.06	1	1				0	4	4	7.66278	7.59349	-1.98568	3.86476	-1.98568						7.88474	6.49121	-0.787228	2.90382	-1.08135
Q93FM2	EscR OS=Citrobacter rodentium PE=3 SV=1	0.01	1	1							9.67252	9.48537	0	0	0
D2TGD5	Acetolactate synthase OS=Citrobacter rodentium (strain ICC168) GN=ilvI PE=3 SV=1	0.04	1	1							2.4609	2.52434	0.544068	0.351928	0.0710456
Q93FJ3	EscF OS=Citrobacter rodentium PE=4 SV=1	0.009	1	1	0	3	2	0	3	2	5.43483	5.43156	-0.150624	2.26462	-4.13801	5.30297	3.2412	-4.71073	-4.71073	0.660811	5.28087	4.06619	2.49261	2.08049	1.13698
D2TIN4	Putative Fe-S metabolism associated protein OS=Citrobacter rodentium (strain ICC168) GN=ROD_28561 PE=4 SV=1	0.072	1	1	0.03	1	1	0.066	1	1	-0.399928	-0.750522	-0.871733	-0.351711	-0.377748	-0.044241	-0.580843	-0.404218	0.0150852	0.173515	-0.260455	-0.217944	-0.0514962	-0.137301	0.173502
D2TII3	Diguanylate cyclase YddV OS=Citrobacter rodentium (strain ICC168) GN=yddV PE=4 SV=1	0.042	1	1				0	2	2	3.2644	3.50413	-6.10288	0.0206905	-6.10288						4.82148	3.44614	-0.470508	0.672133	-0.187413
D2TQE2	Molybdopterin biosynthesis protein OS=Citrobacter rodentium (strain ICC168) GN=moeB PE=4 SV=1	0.003	1	1							3.33296	3.01522	-0.957979	0.61646	-2.02379
D2THC2	Membrane protein insertase YidC OS=Citrobacter rodentium (strain ICC168) GN=yidC PE=3 SV=1	0.006	1	1							6.30396	6.34226	-3.28628	1.23605	0.631004
D2TPA4	Ribosomal RNA large subunit methyltransferase E OS=Citrobacter rodentium (strain ICC168) GN=rlmE PE=3 SV=1	0.003	1	1							2.17129	2.32138	-0.627062	0.071971	-1.98197
D2TMK0	Putative inner membrane DNA-binding protein OS=Citrobacter rodentium (strain ICC168) GN=ROD_05631 PE=4 SV=1	0.029	1	1							-1.86488	-1.70976	-0.516946	-0.0837843	-0.0463416
D2TU52	ATP-dependent protease subunit HslV OS=Citrobacter rodentium (strain ICC168) GN=hslV PE=3 SV=1	0.004	1	1	0.004	1	1	0.024	1	1	9.7584	9.42297	5.21506	5.6303	4.89828	3.61579	2.00194	0.340143	1.00271	0.0587751	3.14642	1.90338	0.229074	0.119144	-1.37348
D2TQ24	Putative phospholipid-binding protein OS=Citrobacter rodentium (strain ICC168) GN=ROD_46831 PE=4 SV=1	0.044	1	1	0	2	2	0	2	2	4.31001	3.96003	-0.899973	-0.883283	-1.36048	0.377667	0.523688	0.717566	0.963004	-0.0249356	8.84349	7.91011	0	0	0
D2TMC4	Multifunctional fusion protein OS=Citrobacter rodentium (strain ICC168) GN=nnrD PE=3 SV=1	0.073	1	1							-0.240571	-0.152905	0.130297	0.336858	0.178294
D2THI7	Lactoylglutathione lyase OS=Citrobacter rodentium (strain ICC168) GN=gloA PE=3 SV=1	0.024	1	1				0.016	1	1	5.0425	5.31683	0.660343	1.28971	0.470539						4.18224	2.83443	-0.441453	0.493184	-0.188671
D2TRM2	Putative monooxygenase OS=Citrobacter rodentium (strain ICC168) GN=ROD_35701 PE=4 SV=1	0.013	1	1				0	4	3	5.78052	5.87168	0.679451	0.679654	1.33996						5.04379	3.74423	-0.805844	0.0384065	0.120553
D2TI93	Putative adhesin autotransporter OS=Citrobacter rodentium (strain ICC168) GN=ROD_02111 PE=4 SV=1	0.059	1	1	0.084	2	1				-0.258099	-0.353854	-0.302518	-0.610438	-0.397596	0.0635275	-0.163794	0.0504347	-0.250785	-0.032263
D2TPC0	Protein-export membrane protein OS=Citrobacter rodentium (strain ICC168) GN=secG PE=4 SV=1	0.002	1	1							9.57008	9.58972	0	5.22418	0
D2TH24	NADH-quinone oxidoreductase subunit E OS=Citrobacter rodentium (strain ICC168) GN=nuoE PE=4 SV=1	0.013	1	1	0.014	1	1	0	2	2	4.94339	4.65385	-1.23439	0.886104	-0.449752	4.7982	2.95693	0.777548	0.993436	0.702631	4.67954	3.46206	-1.26745	0.0436809	-1.26761
D2TJ27	Hypothetical prophage protein OS=Citrobacter rodentium (strain ICC168) GN=ROD_02511 PE=4 SV=1	0.056	1	1				0.074	1	1	-5.42435	-7.08334	-5.62949	-5.75234	-5.6038						2.05468	1.01	3.15436	2.23129	-2.37378
D2TGF9	LPS-assembly protein LptD OS=Citrobacter rodentium (strain ICC168) GN=imp PE=3 SV=1	0.059	1	1				0	4	4	4.89773	4.83538	-4.8713	-0.113896	-4.8713						4.08118	2.94764	-0.63195	0.975408	-0.455094
D2TQH4	ATP phosphoribosyltransferase OS=Citrobacter rodentium (strain ICC168) GN=hisG PE=3 SV=1	0.076	1	1				0.037	1	1	2.35587	2.93868	-1.21475	-0.486356	-0.376252						4.17099	2.9997	-0.813863	-1.02225	-0.523139
D2TN09	RNA-binding protein Hfq OS=Citrobacter rodentium (strain ICC168) GN=hfq PE=3 SV=1	0.004	1	1							9.82344	9.65684	0	0	4.53136
D2TKX5	Pyrimidine/purine nucleoside phosphorylase OS=Citrobacter rodentium (strain ICC168) GN=ppnP PE=3 SV=1	0.003	1	1							4.87982	4.71228	-4.77638	0.840118	-0.0694356
D2THE9	Pantothenate synthetase OS=Citrobacter rodentium (strain ICC168) GN=panC PE=3 SV=1	0.011	1	1							5.95955	6.00765	0.357523	1.86023	-3.61011
D2TTF3	Phosphoribosylamine--glycine ligase OS=Citrobacter rodentium (strain ICC168) GN=purD PE=3 SV=1	0.002	1	1	0.091	1	1				3.37132	3.60076	-5.97075	1.50747	-0.349705	0.208078	0.119298	0.223329	0.372664	-0.194673
D2TRI4	Colicin I TonB-dependent receptor OS=Citrobacter rodentium (strain ICC168) GN=cirA PE=3 SV=1	0.004	1	1							1.83144	1.92495	-0.242546	0.172694	-0.929505
D2TSR4	Uncharacterized protein OS=Citrobacter rodentium (strain ICC168) GN=ROD_49471 PE=4 SV=1	0.012	1	1				0.012	1	1	2.90482	2.95708	0.457059	1.07946	1.1676						1.74626	1.28044	-0.551539	-0.466126	-0.403899
D2TPN7	Cobyric acid synthase OS=Citrobacter rodentium (strain ICC168) GN=cobQ PE=3 SV=1	0.019	1	1				0.024	1	1	4.96868	8.4283	6.96379	5.80099	3.22448						3.55268	4.59878	3.55077	2.89908	-0.146135
D2TTI9	Hydrogen peroxide-inducible regulon activator OS=Citrobacter rodentium (strain ICC168) GN=oxyR PE=4 SV=1	0.029	1	1							-0.031288	0.594686	0.0706894	2.25957	0.58015
D2TPA0	Putative phosphoglycerol transferase OS=Citrobacter rodentium (strain ICC168) GN=ROD_46381 PE=4 SV=1	0.016	1	1							-0.58108	-0.213499	-0.517623	0.278992	-0.382635
D2TNG6	LPS-assembly lipoprotein LptE OS=Citrobacter rodentium (strain ICC168) GN=rlpB PE=3 SV=1	0.006	1	1	0.008	1	1	0	4	4	6.9603	6.69759	-2.69379	4.41919	1.16487	1.99173	0.90253	0.157279	-0.0621371	0.536822	4.1907	2.98634	-0.146771	0.474434	0.161988
D2THN8	Cell division protein DedD OS=Citrobacter rodentium (strain ICC168) GN=dedD PE=3 SV=1	0.076	1	1							1.51988	1.41768	-0.280822	-0.357436	-0.527209
D2TSS1	Uncharacterized protein OS=Citrobacter rodentium (strain ICC168) GN=ROD_49591 PE=4 SV=1	0.065	1	1							-0.653769	-0.491324	-0.364636	-0.278927	0.306515
D2TL80	UTP--glucose-1-phosphate uridylyltransferase OS=Citrobacter rodentium (strain ICC168) GN=galU PE=3 SV=1	0.003	1	1	0.01	1	1	0	2	2	9.77833	9.72639	0	0	0	2.19334	1.07477	0.330227	-1.65873	-0.809121	3.5827	2.71971	0.0586009	0.799623	0.287925
D2TMR4	Two-component sensor kinase OS=Citrobacter rodentium (strain ICC168) GN=dpiB PE=4 SV=1	0.013	1	1							-0.477858	0.199477	0.375445	3.58269	1.564
D2TNX6	Aspartate carbamoyltransferase regulatory chain OS=Citrobacter rodentium (strain ICC168) GN=pyrI PE=3 SV=1	0.034	1	1							9.74592	9.62156	0	4.84824	0
D2TSP5	Uncharacterized protein OS=Citrobacter rodentium (strain ICC168) GN=ROD_37311 PE=4 SV=1	0.002	1	1							3.3384	3.13383	-6.1492	0.239081	-0.32301
D2TUE7	Putative transmembrane transporter OS=Citrobacter rodentium (strain ICC168) GN=ROD_12371 PE=4 SV=1	0.084	1	1	0.022	1	1				-5.27202	-5.8455	-7.0321	-6.79743	-5.87409	-0.391122	-0.814391	-0.252899	0.0503519	0.129518
D2TVC2	Uncharacterized protein OS=Citrobacter rodentium (strain ICC168) GN=ROD_p2201 PE=4 SV=1	0.088	1	1							4.02235	4.03598	-5.47016	0.597191	-5.47016
D2TLQ4	Tryptophan--tRNA ligase OS=Citrobacter rodentium (strain ICC168) GN=trpS PE=3 SV=1	0.005	1	1				0	3	3	0.673332	0.64292	-0.260629	-0.0331742	-0.243035						4.59578	3.3356	-0.440185	0.589936	0.162427
D2TNI5	N-acetylglucosamine-specific PTS system EIICBA components OS=Citrobacter rodentium (strain ICC168) GN=nagE PE=4 SV=1	0.003	1	1							9.83272	9.52632	0	0	0
D2TQH7	Histidine biosynthesis bifunctional protein HisB OS=Citrobacter rodentium (strain ICC168) GN=hisB PE=3 SV=1	0.003	1	1				0.006	1	1	5.00568	5.33588	-4.38253	0.883187	0.701554						8.56767	7.76403	5.59151	5.07379	0
D2TH65	ATP-dependent RNA helicase RhlB OS=Citrobacter rodentium (strain ICC168) GN=rhlB PE=3 SV=1	0.002	1	1				0	2	2	9.32759	9.74251	0	0	6.28846						3.71838	2.6044	-0.0249612	0.110444	-0.346653
D2TU75	Periplasmic protein CpxP OS=Citrobacter rodentium (strain ICC168) GN=cpxP PE=4 SV=1	0.037	1	1							2.9522	3.06501	0.116315	2.10346	0.89888
D2TL84	Formyltetrahydrofolate deformylase OS=Citrobacter rodentium (strain ICC168) GN=purU PE=3 SV=1	0.004	1	1							1.50965	1.49511	-0.497643	0.121796	-0.53983
D2TLT8	Efflux pump membrane transporter OS=Citrobacter rodentium (strain ICC168) GN=acrB PE=3 SV=1	0.018	1	1				0	2	2	9.78846	9.42998	0	5.20516	0						4.75316	3.64179	-4.17769	-4.17769	-4.17769
D2TKV4	Alpha-ketoglutarate-dependent taurine dioxygenase OS=Citrobacter rodentium (strain ICC168) GN=tauD PE=4 SV=1	0.002	1	1							3.05836	1.39657	0.074311	0.362171	-0.488933
D2TU76	Two-component response regulator OS=Citrobacter rodentium (strain ICC168) GN=cpxR PE=4 SV=1	0.005	1	1	0	3	2	0	3	3	4.21369	4.26718	-0.341307	0.759824	-0.0668616	2.7167	1.32647	-1.05122	0.209165	0.32596	6.64527	5.33763	-2.3018	0.840227	0.0360468
D2TLR0	Putative exported protein OS=Citrobacter rodentium (strain ICC168) GN=ROD_04891 PE=4 SV=1	0.072	1	1							5.34532	5.26693	-0.261655	0.719182	-4.3003
D2TU79	Uncharacterized protein OS=Citrobacter rodentium (strain ICC168) GN=ROD_38411 PE=4 SV=1	0.003	1	1							9.66845	9.64059	0	5.9817	0
D2TPB1	Putative Type IV pilus biogenesis protein OS=Citrobacter rodentium (strain ICC168) GN=cfcD PE=4 SV=1	0.078	1	1							-0.905345	2.09422	-0.611407	-0.548152	-0.716239
D2TSP0	Aspartokinase OS=Citrobacter rodentium (strain ICC168) GN=lysC PE=3 SV=1	0.006	1	1				0.002	2	2	9.38319	9.75815	0	4.88938	0						5.74597	4.03776	1.02013	1.41872	1.22673
D2TNC6	Biotin carboxyl carrier protein of acetyl-CoA carboxylase OS=Citrobacter rodentium (strain ICC168) GN=accB PE=4 SV=1	0.019	1	1	0.014	1	1				6.17907	6.08384	-3.59185	0.746768	-3.59185	6.44382	4.58478	-0.639099	1.10064	-3.54869
D2TKN8	Universal stress protein OS=Citrobacter rodentium (strain ICC168) GN=uspA PE=3 SV=1	0.012	1	1				0.001	1	1	4.2672	4.27044	0.931839	1.05162	-5.21825						3.92398	2.64145	-4.95569	0.206021	-0.00208833
D2TTK5	Methylenetetrahydrofolate reductase OS=Citrobacter rodentium (strain ICC168) GN=metF PE=3 SV=1	0.002	1	1							9.25063	10.0226	0	0	0
D2TTU4	NADH dehydrogenase OS=Citrobacter rodentium (strain ICC168) GN=ndh PE=4 SV=1	0.002	1	1				0.002	2	2	2.78903	2.63544	0.307483	0.743784	0.416577						1.96905	1.01315	0.103382	0.142756	-0.321298
D2TRK0	Elongation factor P-like protein OS=Citrobacter rodentium (strain ICC168) GN=ROD_22991 PE=3 SV=1	0.017	1	1							1.79417	2.00926	0.562319	0.101294	-0.1208
D2TN88	50S ribosomal protein L36 OS=Citrobacter rodentium (strain ICC168) GN=rpmJ PE=3 SV=1	0.013	1	1	0.015	1	1	0.008	2	1	6.96246	6.96048	-0.398551	1.51919	-2.72617	9.97416	7.93406	0	4.55133	0	4.94167	3.63954	-0.052477	0.439749	0.0196634
D2TPV9	Uncharacterized protein OS=Citrobacter rodentium (strain ICC168) GN=ROD_34311 PE=4 SV=1	0.042	1	1							0.0785352	0.00691532	-0.031042	-0.0207862	-0.0110352
D2TI88	Outer membrane lipoprotein RcsF OS=Citrobacter rodentium (strain ICC168) GN=rcsF PE=3 SV=1	0.003	1	1				0.028	1	1	3.47613	2.96003	-5.50776	4.19838	1.27178						4.74352	3.66237	1.11966	1.38356	-3.87479
D2THA3	ATP synthase subunit delta OS=Citrobacter rodentium (strain ICC168) GN=atpH PE=3 SV=1	0.001	1	1	0.018	1	1	0.004	1	1	3.21024	3.65817	-0.015694	1.39955	-5.95753	2.09975	1.1224	0.454344	0.538811	0.0875068	3.95616	2.7292	-0.0717958	0.448627	-0.842472
D2TMB9	Phosphatidylserine decarboxylase proenzyme OS=Citrobacter rodentium (strain ICC168) GN=psd PE=3 SV=1	0.048	1	1							-2.89804	2.32548	-2.89804	7.93704	4.28392
D2TS75	Dihydroorotate dehydrogenase (quinone) OS=Citrobacter rodentium (strain ICC168) GN=pyrD PE=3 SV=1	0.018	1	1				0.027	1	1	6.3497	0	6.85751	10.0061	8.81276						8.5895	7.8796	0	0	0
D2TS46	Cytidylate kinase OS=Citrobacter rodentium (strain ICC168) GN=cmk PE=3 SV=1	0.01	1	1							3.65467	3.68965	1.2819	0.409564	0.0180273
D2TJW1	Phosphoethanolamine transferase OS=Citrobacter rodentium (strain ICC168) GN=eptb PE=4 SV=1	0.018	1	1							-0.902445	-0.0550559	0.740641	0.359414	-0.0870698
D2TLC2	Iron ABC transporter, substrate-binding protein OS=Citrobacter rodentium (strain ICC168) GN=sitA PE=3 SV=1	0.003	1	1				0	5	4	6.47489	6.45631	-3.1427	1.84012	-3.1427						6.24476	4.36603	-0.576518	0.730258	-0.638657
D2TGZ0	Glycerophosphoryl diester phosphodiesterase OS=Citrobacter rodentium (strain ICC168) GN=glpQ PE=4 SV=1	0.052	1	1							9.59488	9.64419	0	5.30024	0
D2TQ47	Hypothetical prophage protein OS=Citrobacter rodentium (strain ICC168) GN=ROD_47072 PE=4 SV=1	0.002	1	1	0.002	1	1	0	5	3	6.82211	6.57125	-2.92854	2.84958	1.0404	7.89995	5.53625	1.07711	3.51729	-2.12032	3.40056	2.1332	-0.429221	0.114986	-0.185794
D2THA7	ATP synthase epsilon chain OS=Citrobacter rodentium (strain ICC168) GN=atpC PE=3 SV=1	0.002	1	1	0.014	1	1	0	1	1	4.22828	4.60583	0.171305	3.21881	-3.99203	9.7165	8.05437	0	5.54855	0	5.15972	4.32354	-0.26938	1.85859	-2.71952
D2TV24	Adenylate cyclase OS=Citrobacter rodentium (strain ICC168) GN=cyaA PE=3 SV=1	0.049	1	1							0.563962	1.63159	1.26441	7.22706	6.26469
D2TJG7	Glyceraldehyde-3-phosphate dehydrogenase OS=Citrobacter rodentium (strain ICC168) GN=gapC PE=3 SV=1	0.013	1	1	0.003	1	1	0.003	2	1	1.66407	0.0769359	-1.65104	-1.52745	-2.54491	-0.470082	2.05169	-1.47395	-0.447903	-0.904806	0.945956	1.93929	0.0100496	0.807073	-1.30242
D2TTE1	Histidine--tRNA ligase OS=Citrobacter rodentium (strain ICC168) GN=hisS PE=3 SV=1	0.004	1	1				0	3	2	3.30945	3.21272	-0.337744	0.234679	-0.573789						4.31444	3.18342	1.12249	1.23923	0.716576
D2TPE1	Colicin import protein OS=Citrobacter rodentium (strain ICC168) GN=tolA PE=4 SV=1	0.006	1	1							5.44648	5.29975	-0.790034	2.03329	-4.22999
D2TRS0	G/U mismatch-specific DNA glycosylase OS=Citrobacter rodentium (strain ICC168) GN=mug PE=3 SV=1	0.021	1	1							4.70559	4.69494	-4.87829	0.0755822	-0.422545
D2TRY2	Peptide chain release factor 3 OS=Citrobacter rodentium (strain ICC168) GN=prfC PE=3 SV=1	0.014	1	1							1.62862	1.09037	-1.79523	-1.00292	-1.50105
D2TKZ4	Protein translocase subunit SecD OS=Citrobacter rodentium (strain ICC168) GN=secD PE=3 SV=1	0.053	1	1				0	2	2	3.59035	3.43719	-0.0790703	0.739525	-0.0191257						3.58536	3.12543	-4.91366	-4.91366	-4.91366
D2TU26	Elongation factor 4 OS=Citrobacter rodentium (strain ICC168) GN=lepA PE=3 SV=1	0.007	1	1							4.22909	4.26659	0.790483	3.97244	2.8336
D2TU21	Pyridoxine 5'-phosphate synthase OS=Citrobacter rodentium (strain ICC168) GN=pdxJ PE=3 SV=1	0.047	1	1							2.17105	2.33802	-0.814119	-0.192429	-0.854055
D2TKE4	T3SS secretion switching protein SepL OS=Citrobacter rodentium (strain ICC168) GN=sepL PE=4 SV=1	0.003	1	1							3.94542	4.0993	-1.37713	0.769291	-0.384732
D2TVE5	Putative toxin-antitoxin system protein HicB OS=Citrobacter rodentium (strain ICC168) GN=hicB PE=4 SV=1	0.003	1	1				0.006	1	1	4.54008	4.33287	0.0106573	0.973385	-0.235729						3.76594	2.39573	-2.39491	-1.19903	-1.29112
D2TI33	RNA polymerase-binding transcription factor DksA OS=Citrobacter rodentium (strain ICC168) GN=dksA PE=3 SV=1	0.012	1	1				0	1	1	5.8135	5.96057	0.367507	2.3842	0.392423						9.18265	7.8623	0	3.08287	0
D2TNR1	Hypothetical prophage protein OS=Citrobacter rodentium (strain ICC168) GN=ROD_20021 PE=4 SV=1	0.012	1	1							2.74973	2.94704	0.295441	0.264616	-2.11322
D2TPC9	Succinate dehydrogenase iron-sulfur subunit OS=Citrobacter rodentium (strain ICC168) GN=sdhB PE=3 SV=1	0.018	1	1							9.50319	9.63012	0	6.98804	4.00449
D2THL8	Maltose regulon regulatory protein OS=Citrobacter rodentium (strain ICC168) GN=malI PE=4 SV=1	0.072	1	1							-0.121029	-0.598132	-0.103095	0.406923	-0.509423
D2TT41	Probable phosphatase ROD_10921 OS=Citrobacter rodentium (strain ICC168) GN=ROD_10921 PE=3 SV=1	0.033	1	1							2.97078	3.13114	-1.97263	0.657627	-0.566935
D2TPA7	Phosphoglucosamine mutase OS=Citrobacter rodentium (strain ICC168) GN=glmM PE=3 SV=1	0.003	1	1							1.50267	1.90879	-1.23201	-1.71724	-0.0959289
D2TNY4	Putative membrane protein OS=Citrobacter rodentium (strain ICC168) GN=ROD_33231 PE=4 SV=1	0.095	1	1							0.449007	0.248147	0.253401	-0.440402	-0.47786
D2THC4	50S ribosomal protein L34 OS=Citrobacter rodentium (strain ICC168) GN=rpmH PE=3 SV=1	0.018	1	1	0.018	1	1	0.002	2	1	7.22772	6.74359	0.416417	2.48701	-2.66885	5.35045	3.93308	0.385231	0.755447	-4.29548	6.22505	4.98747	-0.4653	1.86899	0.300077
D2TTE0	Putative membrane protein OS=Citrobacter rodentium (strain ICC168) GN=ROD_24561 PE=4 SV=1	0.006	1	1	0	2	2	0	3	3	4.35439	4.20438	1.17953	0.679654	-0.0668616	9.58114	8.39092	0	0	6.67505	5.05174	3.94778	-0.0867885	0.735545	-0.803017
D2TGU2	Phenylalanine--tRNA ligase alpha subunit OS=Citrobacter rodentium (strain ICC168) GN=pheS PE=3 SV=1	0.005	1	1	0	3	3	0	5	5	6.22901	4.27666	2.19853	0.826495	1.18795	3.96697	2.84779	0.701599	-0.545723	-0.00786213	4.5928	3.40804	0.117424	0.65968	0.120866
D2TP99	GTPase Obg OS=Citrobacter rodentium (strain ICC168) GN=obg PE=3 SV=1	0.014	1	1							9.55622	9.65346	0	5.54447	0
D2TLR3	ATP-dependent Clp protease proteolytic subunit OS=Citrobacter rodentium (strain ICC168) GN=clpP PE=3 SV=1	0.001	1	1	0	1	1				3.879	4.09871	-5.48352	1.16508	-5.48352	2.70562	1.70426	0.662071	1.10963	0.702631
D2TMC3	Epoxyqueuosine reductase OS=Citrobacter rodentium (strain ICC168) GN=queG PE=3 SV=1	0.049	1	1							0.128721	1.51958	1.57352	1.72366	0.253131
D2TTU7	Putative exported protein OS=Citrobacter rodentium (strain ICC168) GN=ROD_11761 PE=4 SV=1	0.058	1	1							3.37132	3.4719	-0.183045	0.580118	0.99988
D2TKD7	T3SS effector protein EspF OS=Citrobacter rodentium (strain ICC168) GN=espF PE=4 SV=1	0.003	1	1				0	3	3	9.52918	9.83852	0	0	0						5.42476	4.22239	-0.736602	0.762905	0.0941722
D2TMN4	Isochorismatase OS=Citrobacter rodentium (strain ICC168) GN=entB PE=4 SV=1	0.003	1	1				0	3	3	4.20602	4.78024	0.403817	1.40402	0.249353						5.50672	3.8593	0.0645208	1.09273	0.458904
D2TR39	Putative transposase OS=Citrobacter rodentium (strain ICC168) GN=ROD_48321 PE=4 SV=1	0.086	1	1							0.0626595	0.231908	0.431925	0.226622	0.0219691
D2TH45	Phosphoesterase OS=Citrobacter rodentium (strain ICC168) GN=ROD_27081 PE=3 SV=1	0.071	1	1	0.063	1	1				0.162599	0.443784	0.509301	0.817157	1.13572	-0.138922	-0.0379421	0.087525	0.270565	0.0535384
D2TM35	Mannose-specific PTS system EIID component OS=Citrobacter rodentium (strain ICC168) GN=manZ PE=4 SV=1	0.013	1	1	0	2	2	0.016	2	2	9.56846	9.72308	0	4.85896	0	4.68773	3.00247	0.838949	0.907995	0.901535	5.28234	4.21094	-0.0578758	0.942987	0.525085
D2TGT3	Phosphofructokinase OS=Citrobacter rodentium (strain ICC168) GN=pfkB PE=3 SV=1	0.002	1	1	0	2	1	0	4	4	9.71124	9.33275	0	6.2913	4.86414	2.103	1.53638	1.03271	0.280248	1.31359	3.50506	2.49987	-0.116375	0.327651	0.166988
Q93FI7	Uncharacterized protein OS=Citrobacter rodentium PE=4 SV=1	0.006	1	1							3.65518	3.41958	-5.99403	-0.178327	-0.0850662
D2TTK4	Catalase-peroxidase OS=Citrobacter rodentium (strain ICC168) GN=katG PE=3 SV=1	0.003	1	1				0.002	2	2	1.58574	2.19597	-0.890561	0.479355	-0.670771						3.6984	2.75982	0.139708	0.986841	0.729779
D2TK34	Putative zinc-binding dehydrogenase OS=Citrobacter rodentium (strain ICC168) GN=ROD_03821 PE=3 SV=1	0.004	1	1							2.15516	1.64694	-0.547319	0.195974	-0.417558
D2TQH8	Imidazole glycerol phosphate synthase subunit HisH OS=Citrobacter rodentium (strain ICC168) GN=hisH PE=3 SV=1	0.003	1	1				0.002	1	1	3.166	3.35791	-0.250159	-6.20095	-0.603461						4.15253	3.07826	-4.81923	0.0254491	0.331913
D2TUM6	Phospho-2-dehydro-3-deoxyheptonate aldolase OS=Citrobacter rodentium (strain ICC168) GN=aroF PE=3 SV=1	0.002	1	1							5.18706	5.83664	-0.905511	2.35522	0.0180273
D2TQQ1	Iron-sulfur cluster carrier protein OS=Citrobacter rodentium (strain ICC168) GN=mrp PE=3 SV=1	0.013	1	1				0.008	1	1	9.88312	9.46628	0	0	0						9.10114	8.02939	0	0	0
D2TUK0	L-Asparaginase I OS=Citrobacter rodentium (strain ICC168) GN=ansA PE=4 SV=1	0.002	1	1				0.001	1	1	9.90289	9.57995	0	0	0						9.0538	7.55998	0	0	0
D2TMS9	Putative copper resistance protein OS=Citrobacter rodentium (strain ICC168) GN=ROD_18801 PE=4 SV=1	0.014	1	1							5.41839	5.57735	-4.09603	0.572738	0.5326
D2TSD5	Ribonucleoside-diphosphate reductase OS=Citrobacter rodentium (strain ICC168) GN=nrdA PE=3 SV=1	0.025	1	1	0.004	2	2	0.002	2	2	9.62188	9.69207	0	0	5.03781	9.41792	8.77721	0	0	0	4.04717	3.06325	2.06922	2.03956	2.57138
D2TIF5	Putative aldehyde dehydrogenase OS=Citrobacter rodentium (strain ICC168) GN=ROD_15181 PE=4 SV=1	0.055	1	1				0.082	1	1	-0.00565248	0.280897	0.364258	0.824851	0.468877						0.178806	0.445088	0.324981	0.469819	-0.064432
D2TM48	Tail-specific protease OS=Citrobacter rodentium (strain ICC168) GN=prc PE=3 SV=1	0.008	1	1				0.002	1	1	3.98152	3.93156	-0.0143021	0.773981	2.58993						3.94356	2.58878	-0.777684	-0.00682731	-0.111297
D2TVA8	Putative conjugal transfer protein TriG OS=Citrobacter rodentium (strain ICC168) GN=triG PE=4 SV=1	0.056	1	1							2.40824	2.43139	1.05496	-0.622909	0.917098
D2TQY0	2,5-diketo-D-gluconic acid reductase A OS=Citrobacter rodentium (strain ICC168) GN=dkgA PE=4 SV=1	0.005	1	1							0.22353	0.451015	0.225768	-0.0916125	0.3156
D2TTI8	Soluble pyridine nucleotide transhydrogenase OS=Citrobacter rodentium (strain ICC168) GN=sthA PE=3 SV=1	0.02	1	1							-9.76626	-4.87091	-5.86487	-1.10533	-0.802917
D2TI38	Ferrichrome-iron TonB-dependent receptor OS=Citrobacter rodentium (strain ICC168) GN=fhuA PE=3 SV=1	0.001	1	1	0.023	1	1	0	6	6	1.35283	1.62504	-0.416126	0.438645	0.327572	9.53578	8.01359	0	5.12434	0	7.26344	5.83776	-1.75541	0.314956	-1.75541
D2TKU6	Putative membrane protein OS=Citrobacter rodentium (strain ICC168) GN=ROD_43641 PE=4 SV=1	0.022	1	1							10.5031	4.42745	0	4.97802	4.03886
D2TNE2	Succinate-semialdehyde dehydrogenase [NADP+] OS=Citrobacter rodentium (strain ICC168) GN=gabD PE=3 SV=1	0.005	1	1							10.1485	9.00963	0	0	0
D2TM18	Cell division topological specificity factor OS=Citrobacter rodentium (strain ICC168) GN=minE PE=3 SV=1	0.017	1	1				0	2	2	5.12444	4.88995	-4.49132	2.24794	-0.518026						9.03148	7.64081	0	2.92865	2.62939
D2TN17	23S rRNA (guanosine-2'-O-)-methyltransferase RlmB OS=Citrobacter rodentium (strain ICC168) GN=rlmB PE=3 SV=1	0.004	1	1				0.011	1	1	9.61552	9.73696	3.71747	0	0						4.49379	3.62715	-4.25066	0.855524	0.161988
D2TTK7	Bifunctional aspartokinase/homoserine dehydrogenase OS=Citrobacter rodentium (strain ICC168) GN=metL PE=3 SV=1	0.022	1	1							1.51423	2.04213	0.188465	-0.396295	0.766048
D2TTW9	Uncharacterized protein OS=Citrobacter rodentium (strain ICC168) GN=ROD_11981 PE=4 SV=1	0.011	1	1							3.7641	1.7379	-1.10642	-0.504771	-1.40344
D2TRP1	Uncharacterized protein OS=Citrobacter rodentium (strain ICC168) GN=ROD_35911 PE=4 SV=1	0.014	1	1							9.89994	9.44942	0	4.2296	0
D2THJ9	Tyrosine--tRNA ligase OS=Citrobacter rodentium (strain ICC168) GN=tyrS PE=3 SV=1	0.001	1	1							2.85383	2.75058	-6.65606	-6.65606	-1.46002
D2TR86	ISCro1 transposase C OS=Citrobacter rodentium (strain ICC168) GN=ROD_08991 PE=4 SV=1	0.009	1	1							10.0391	9.3872	0	0	0
D2TRE8	ABC transporter, substrate-binding protein OS=Citrobacter rodentium (strain ICC168) GN=ROD_22441 PE=4 SV=1	0.028	1	1							2.43609	1.71546	-1.09173	-0.828493	-1.17462
D2TV01	DNA recombination protein OS=Citrobacter rodentium (strain ICC168) GN=rmuC PE=4 SV=1	0.047	1	1							0.255281	-0.670171	-0.468001	1.22065	0.645656
D2TKS0	Acyl carrier protein OS=Citrobacter rodentium (strain ICC168) GN=acpP PE=3 SV=1	0.012	1	1							9.71271	9.65551	0	0	0
D2TTM0	Putative peptidase OS=Citrobacter rodentium (strain ICC168) GN=ROD_50501 PE=3 SV=1	0.001	1	1							4.42694	4.23916	-0.320549	0.924766	0.786702
D2TMF4	Putative DNA binding protein OS=Citrobacter rodentium (strain ICC168) GN=ROD_44731 PE=4 SV=1	0.022	1	1	0.004	2	2	0.001	2	2	9.84067	9.5739	0	0	0	9.57659	7.62531	0	0	0	2.87076	1.46973	-1.12189	-1.6647	-1.16559
D2TPE4	Cell division coordinator CpoB OS=Citrobacter rodentium (strain ICC168) GN=cpoB PE=3 SV=1	0.024	1	1				0	3	3	4.67099	4.60583	0.21861	1.92758	1.08412						8.84152	7.91432	4.63116	5.1879	4.80986
D2TL29	Orotidine 5'-phosphate decarboxylase OS=Citrobacter rodentium (strain ICC168) GN=pyrF PE=3 SV=1	0.016	1	1							9.49845	9.79161	0	6.09083	0
D2TN12	Protein HflC OS=Citrobacter rodentium (strain ICC168) GN=hflC PE=3 SV=1	0.007	1	1	0.004	1	1	0	4	4	6.89445	6.69894	-2.8229	2.48701	-2.8229	9.61869	8.23186	0	5.23825	0	6.05289	4.81402	-0.242908	0.105258	-0.894939
D2TKK6	CRISPR-associated protein OS=Citrobacter rodentium (strain ICC168) GN=ROD_30481 PE=4 SV=1	0.014	1	1							2.95123	3.15744	0.244785	0.640125	-0.125337
D2TMT4	Putative membrane protein OS=Citrobacter rodentium (strain ICC168) GN=ROD_18851 PE=4 SV=1	0.027	1	1	0	2	2	0	4	3	9.97555	9.22694	0	5.10907	0	5.5495	3.64768	0.0396337	-0.201768	-0.904699	7.03048	5.8755	-0.623729	1.53435	-0.306943
D2TTE2	4-hydroxy-3-methylbut-2-en-1-yl diphosphate synthase (flavodoxin) OS=Citrobacter rodentium (strain ICC168) GN=ispG PE=3 SV=1	0.013	1	1							3.17123	3.02405	0.463723	1.01223	0.548542
D2TGD6	Acetolactate synthase isozyme III small subunit OS=Citrobacter rodentium (strain ICC168) GN=ilvH PE=4 SV=1	0.053	1	1							3.58215	3.85772	1.08258	2.28971	1.27789
D2TUF7	Uncharacterized protein OS=Citrobacter rodentium (strain ICC168) GN=ROD_12471 PE=4 SV=1	0.049	1	1							0.0689764	-0.125128	-0.0422832	0.157282	-0.27027
D2TLH5	Ribonucleoside-diphosphate reductase OS=Citrobacter rodentium (strain ICC168) GN=nrdE PE=3 SV=1	0.02	1	1	0.001	2	1	0	2	2	-0.0674051	0.443988	0.207213	0.088368	0.313639	0.269163	0.349595	0.364596	-0.0583154	0.191225	1.22746	0.540471	0.0201267	0.657585	-0.281064
D2TNF5	UPF0250 protein ROD_06491 OS=Citrobacter rodentium (strain ICC168) GN=ROD_06491 PE=3 SV=1	0.003	1	1							6.33592	6.39938	-0.261655	2.84958	1.30753
D2TQA6	UPF0194 membrane protein ROD_07951 OS=Citrobacter rodentium (strain ICC168) GN=ROD_07951 PE=3 SV=1	0.01	1	1							9.40262	9.63296	0	5.58989	5.13976
D2THG5	Uncharacterized protein OS=Citrobacter rodentium (strain ICC168) GN=ROD_13961 PE=4 SV=1	0.004	1	1				0.001	2	1	2.35155	2.16373	-0.484047	1.32443	-0.35934						3.6127	2.40779	0.0382741	0.224169	-0.196349
D2TIR5	Putative fimbrial chaperone protein OS=Citrobacter rodentium (strain ICC168) GN=kfcE PE=4 SV=1	0.011	1	1				0.015	1	1	2.0104	1.80689	0.0116478	0.618253	-0.126363						2.53786	1.37255	-0.340972	0.248332	0.396292
D2TT55	Glucans biosynthesis protein G OS=Citrobacter rodentium (strain ICC168) GN=mdoG PE=3 SV=1	0.014	1	1	0.012	1	1				4.82478	4.5763	-4.94504	-0.467188	-4.94504	2.66101	1.43251	-2.12801	-0.892856	-1.5349
D2THX6	Small heat shock protein IbpB OS=Citrobacter rodentium (strain ICC168) GN=hslS PE=3 SV=1	0.014	1	1	0.014	1	1				3.48122	3.42343	0.174216	1.86408	-0.566935	10.1512	8.52869	0	4.62613	0
D2TTB0	Putative peptidase OS=Citrobacter rodentium (strain ICC168) GN=ROD_24241 PE=4 SV=1	0.015	1	1							9.99126	9.12407	0	0	0
D2TLG2	Translational regulator CsrA OS=Citrobacter rodentium (strain ICC168) GN=csrA PE=3 SV=1	0.054	1	1				0.042	2	1	9.66968	9.70152	0	4.41934	0						7.17631	5.81573	-0.193998	1.71436	-1.848
D2TTE9	Peptidase B OS=Citrobacter rodentium (strain ICC168) GN=pepB PE=3 SV=1	0.003	1	1	0	3	3	0	3	3	1.34939	1.23579	-0.203866	0.441494	-0.238748	3.43445	1.38876	-1.31521	-0.244553	0.197839	3.26377	2.20758	-0.710687	-0.123247	-0.788024
B6EB34	RegA OS=Citrobacter rodentium GN=regA PE=4 SV=1	0.004	1	1							4.99501	4.50991	1.00138	0.679654	1.11114
D2TN14	Adenylosuccinate synthetase OS=Citrobacter rodentium (strain ICC168) GN=purA PE=3 SV=1				0	7	6	0	7	7						2.89412	1.73736	-0.0042799	0.555638	-0.0986492	3.6689	2.51292	-0.554267	0.324487	0.163865
D2TMC7	Peptidyl-prolyl cis-trans isomerase OS=Citrobacter rodentium (strain ICC168) GN=ppiA PE=3 SV=1				0	3	2	0	1	1						2.43741	0.680499	-0.134396	0.153456	0.206674	9.10121	7.55012	0	3.84348	0
D2TNC0	DNA-binding protein Fis OS=Citrobacter rodentium (strain ICC168) GN=fis PE=3 SV=1				0	2	1	0	1	1						9.77921	7.92367	0	5.48773	0	9.02914	7.60274	0	0	0
D2TGM0	Carbamoyl-phosphate synthase large chain OS=Citrobacter rodentium (strain ICC168) GN=carB PE=3 SV=1				0	5	3	0	5	3						4.32735	2.77214	-5.43206	0.287167	-5.43206	6.08524	4.64403	1.19846	1.28002	0.323451
D2TNG9	Glutamate/aspartate ABC transporter, ATP-binding protein OS=Citrobacter rodentium (strain ICC168) GN=gltL PE=4 SV=1				0	2	2	0.001	1	1						9.7309	7.84772	0	6.60534	0	6.33482	5.04504	-2.68435	0.445487	0.18805
D2TN67	Fructose-1,6-bisphosphatase class 1 OS=Citrobacter rodentium (strain ICC168) GN=fbp PE=3 SV=1				0	4	2	0	5	4						0.801626	0.940687	-0.633181	-0.570046	-0.476297	4.79171	3.73738	-0.20458	1.01073	0.625826
D2TL02	6,7-dimethyl-8-ribityllumazine synthase OS=Citrobacter rodentium (strain ICC168) GN=ribH PE=3 SV=1				0	3	3	0	1	1						2.60655	1.7424	0.45562	-0.804641	-0.13387	3.72867	2.65272	0.5347	0.358024	0.664488
D2TQB7	Putative exported protein OS=Citrobacter rodentium (strain ICC168) GN=ROD_08061 PE=4 SV=1				0	2	2	0	5	3						3.60507	1.60742	-0.0393011	0.8891	0.163892	9.20999	7.81307	0	3.80378	2.89343
D2TMA5	Putative lipoprotein OS=Citrobacter rodentium (strain ICC168) GN=ROD_32081 PE=4 SV=1				0	2	2	0	2	2						9.94749	7.71679	0	5.1326	0	4.14287	2.92601	-0.0538739	1.09679	0.627962
D2TPG7	Molybdate ABC transporter, substrate-binding protein OS=Citrobacter rodentium (strain ICC168) GN=modA PE=4 SV=1				0	3	2	0	2	2						10.2804	7.32597	5.08411	6.37536	5.35118	5.63552	4.17604	0.451843	0.374703	1.052
D2TIN2	Putative lipoprotein OS=Citrobacter rodentium (strain ICC168) GN=ygdI PE=4 SV=1				0	1	1									9.41916	7.23864	0	6.42785	0
D2TUI3	Putative glucose-6-phosphate 1-epimerase OS=Citrobacter rodentium (strain ICC168) GN=ROD_12721 PE=3 SV=1				0	1	1									3.08467	1.46431	0.292837	1.79929	0.63596
D2TQ07	Ribosome-binding factor A OS=Citrobacter rodentium (strain ICC168) GN=rbfA PE=3 SV=1				0.001	2	2	0	4	4						3.81227	2.40728	0.458199	0.657369	0.998833	4.36298	3.10791	-0.403681	-0.480821	-2.13959
D2TLT1	Putative exported protein OS=Citrobacter rodentium (strain ICC168) GN=ROD_05091 PE=4 SV=1				0.001	1	1	0	3	2						9.37997	7.89781	0	7.29788	0	2.84921	1.88231	0.531627	0.558323	0.613725
D2TL03	Transcription antitermination protein NusB OS=Citrobacter rodentium (strain ICC168) GN=nusB PE=3 SV=1				0.001	2	2									5.92044	4.25082	-3.8517	1.38604	-3.8517
D2TU25	Signal peptidase I OS=Citrobacter rodentium (strain ICC168) GN=lepB PE=3 SV=1				0.002	2	2									2.53072	1.98038	-0.157357	0.160255	0.989512
D2TI68	Acyl-[acyl-carrier-protein]--UDP-N-acetylglucosamine O-acyltransferase OS=Citrobacter rodentium (strain ICC168) GN=lpxA PE=3 SV=1				0.002	1	1	0	3	3						9.7512	8.05085	0	6.07487	0	3.18616	1.96477	0.137963	0.617217	0.381362
D2TRD8	Translation initiation factor IF-1 OS=Citrobacter rodentium (strain ICC168) GN=infA PE=3 SV=1				0.002	1	1	0.001	1	1						4.03064	2.22972	0.0327143	0.387163	0.0911965	9.03876	7.61117	0	2.88458	3.77601
D2TNW4	DNA-binding protein OS=Citrobacter rodentium (strain ICC168) GN=hns PE=3 SV=1				0.002	1	1	0.002	2	1						3.76868	1.82874	0.0258831	0.841794	0.144263	3.5736	2.24091	-0.114803	-0.0742911	-0.00331563
D2TSD6	Ribonucleoside-diphosphate reductase 1 beta chain OS=Citrobacter rodentium (strain ICC168) GN=nrdB PE=4 SV=1				0.002	1	1	0.001	2	2						1.4255	0.457676	-0.248132	-0.974057	0.353986	4.79855	3.67276	-4.01016	-0.641976	0.834413
D2TTP4	Putative exported protein OS=Citrobacter rodentium (strain ICC168) GN=ROD_50771 PE=4 SV=1				0.002	1	1	0.002	1	1						3.95224	2.44973	0.327087	0.414749	-0.10083	5.54214	3.94135	-3.61484	0.527949	-3.61484
D2TI99	NAD(P) transhydrogenase subunit alpha OS=Citrobacter rodentium (strain ICC168) GN=pntA PE=3 SV=1				0.003	1	1	0	5	3						9.92381	8.51994	0	5.18722	0	4.06067	2.75613	0.471506	0.410426	0.706203
D2TRP9	Putative exported protein OS=Citrobacter rodentium (strain ICC168) GN=ROD_35991 PE=4 SV=1				0.003	2	2	0	2	2						2.12375	0.732222	0.0624616	0.681346	0.373398	2.23802	1.1662	-1.66879	-0.632364	-0.464554
D2TGT9	50S ribosomal protein L35 OS=Citrobacter rodentium (strain ICC168) GN=rpmI PE=3 SV=1				0.003	1	1	0.002	2	1						9.76774	8.04791	0	5.77145	0	8.99384	7.74148	0	3.65239	0
D2TLH4	Ribonucleoside-diphosphate reductase subunit beta OS=Citrobacter rodentium (strain ICC168) GN=nrdF PE=3 SV=1				0.004	1	1	0.004	1	1						9.55789	8.70116	7.65423	6.9534	0	9.42997	7.71269	0	0	0
D2TSD1	Transcriptional regulatory protein RcsB OS=Citrobacter rodentium (strain ICC168) GN=rcsB PE=3 SV=1				0.006	1	1	0	3	3						9.57471	8.33769	0	5.93298	0	3.74604	2.63229	0.0777142	0.152264	0.0427485
D2TNE0	p-hydroxybenzoic acid efflux pump subunit AaeA OS=Citrobacter rodentium (strain ICC168) GN=aaeA PE=3 SV=1				0.009	1	1									-0.252207	-0.185845	-0.358872	-0.210575	0.049692
D2TSM5	Maltose transport system, substrate-binding protein OS=Citrobacter rodentium (strain ICC168) GN=malE PE=4 SV=1				0.009	1	1	0.025	2	1						0.247812	-0.0187915	0.114103	-0.189126	-0.0531934	0.244602	0.372433	0.293532	0.0464669	-0.0482635
D2TVA2	Plasmid stability protein StbD (Putative antitoxin) OS=Citrobacter rodentium (strain ICC168) GN=stbD PE=4 SV=1				0.01	1	1	0.004	1	1						-0.219737	-0.0141367	0.251138	-2.28269	-1.77542	1.4245	0.565483	-0.50013	-0.0178425	-0.126416
D2TKC8	Exoribonuclease 2 OS=Citrobacter rodentium (strain ICC168) GN=rnb PE=3 SV=1				0.01	1	1	0.002	1	1						9.62784	8.53327	0	0	5.23378	9.07609	7.65743	0	3.55823	0
D2TLT6	Haemolysin expression regulatory protein OS=Citrobacter rodentium (strain ICC168) GN=ROD_05151 PE=4 SV=1				0.011	1	1	0	2	2						4.51039	2.90793	-0.977339	2.09813	-5.26974	6.24623	5.05926	-1.28473	1.25111	0.557573
D2TSE9	DNA ligase OS=Citrobacter rodentium (strain ICC168) GN=ligA PE=3 SV=1				0.014	2	1	0.013	2	1						0.411391	0.20652	-0.0554991	-0.202697	-0.217088	0.491888	0.584291	0.377986	0.0893053	-0.230045
D2TQV5	Uncharacterized protein OS=Citrobacter rodentium (strain ICC168) GN=ROD_35281 PE=4 SV=1				0.014	1	1									9.42753	8.18762	6.41411	7.50553	0
D2TP89	Putative organic solvent tolerance protein OS=Citrobacter rodentium (strain ICC168) GN=ROD_46271 PE=4 SV=1				0.014	1	1	0	2	2						3.5441	1.71585	-6.24855	0.955408	-6.24855	4.25303	3.17705	0.52773	0.62323	0.719901
D2TUA3	Formate dehydrogenase-O, iron-sulfur subunit OS=Citrobacter rodentium (strain ICC168) GN=fdoH PE=4 SV=1				0.014	1	1									4.19729	2.75092	0.114103	1.24006	0.180006
D2TVC9	DNA-binding protein H-NS OS=Citrobacter rodentium (strain ICC168) GN=ROD_p2271 PE=4 SV=1				0.017	1	1									5.59663	3.68391	-0.0804329	0.975675	-4.24917
D2TQW9	Putative aldo/keto reductase OS=Citrobacter rodentium (strain ICC168) GN=ROD_35481 PE=4 SV=1				0.017	1	1									0.260038	0.000348217	0.0940815	0.461728	0.237212
D2TJU0	Xylose isomerase OS=Citrobacter rodentium (strain ICC168) GN=xylA PE=3 SV=1				0.019	1	1									1.49493	1.02619	0.00115957	1.42626	1.45285
D2TTV5	Lipoprotein-releasing system ATP-binding protein LolD OS=Citrobacter rodentium (strain ICC168) GN=lolD PE=3 SV=1				0.019	1	1									9.52649	8.16423	0	0	0
D2TH86	D-ribose ABC transporter, substrate-binding protein OS=Citrobacter rodentium (strain ICC168) GN=rbsB PE=4 SV=1				0.02	1	1	0	2	2						1.11687	0.541207	-0.202046	-0.248042	-0.18436	6.01619	4.65411	-0.237031	1.65021	-0.458369
D2TGU6	Thioredoxin/glutathione peroxidase BtuE OS=Citrobacter rodentium (strain ICC168) GN=btuE PE=3 SV=1				0.022	1	1									4.41326	2.73891	0.229112	-5.4603	0.795741
D2TQI1	Histidine biosynthesis bifunctional protein HisIE OS=Citrobacter rodentium (strain ICC168) GN=hisI PE=3 SV=1				0.022	1	1	0.001	2	2						9.81801	8.43073	0	0	0	5.44487	4.32083	1.62052	1.39818	1.29525
D2TMW9	Flagellar biosynthesis protein FlhA OS=Citrobacter rodentium (strain ICC168) GN=flhA PE=3 SV=1				0.024	1	1									-0.278325	-0.199371	-0.0415361	0.110985	0.193472
D2TLS7	Nitrogen regulatory protein P-II OS=Citrobacter rodentium (strain ICC168) GN=glnK PE=3 SV=1				0.026	1	1	0	3	2						9.59226	7.44938	0	6.01498	5.83561	1.98356	0.895175	0.327273	0.4807	0.500178
D2TMD1	Acetylornithine/succinyldiaminopimelate aminotransferase OS=Citrobacter rodentium (strain ICC168) GN=argD PE=3 SV=1				0.028	1	1	0.027	1	1						5.51807	3.85546	-0.823356	1.79413	-4.38534	6.56851	4.87463	0.698199	0.47904	0.386954
D2TIV9	Orotate phosphoribosyltransferase OS=Citrobacter rodentium (strain ICC168) GN=pyrE PE=3 SV=1				0.029	1	1									2.79786	2.32575	-0.453406	-0.0762373	-0.734774
D2TPH6	Pectinesterase OS=Citrobacter rodentium (strain ICC168) GN=ROD_07681 PE=4 SV=1				0.032	1	1									6.15739	4.39076	0.0771084	1.3379	-3.63008
D2TPG3	UDP-glucose 4-epimerase OS=Citrobacter rodentium (strain ICC168) GN=galE PE=4 SV=1				0.034	1	1									0.277438	-0.225501	0.111497	-0.19746	0.0791946
D2TJM3	Putative fimbrial usher protein OS=Citrobacter rodentium (strain ICC168) GN=ROD_29221 PE=4 SV=1				0.035	1	1									-0.19246	0.0991197	-0.0397052	-0.397331	-0.438725
D2TGT1	Putative kinase OS=Citrobacter rodentium (strain ICC168) GN=ROD_13311 PE=4 SV=1				0.036	1	1									0.031879	-0.216088	0.070122	0.581767	0.105069
D2TTP5	ABC transporter, ATP-binding protein OS=Citrobacter rodentium (strain ICC168) GN=ROD_50781 PE=4 SV=1				0.037	1	1									1.74484	0.864131	0.247033	-0.790835	-1.94122
D2TST7	Puative transcriptional regulator OS=Citrobacter rodentium (strain ICC168) GN=ROD_49791 PE=4 SV=1				0.037	1	1									0.453903	0.472253	0.710051	0.725131	0.380703
D2TLM1	Alpha-1,4 glucan phosphorylase OS=Citrobacter rodentium (strain ICC168) GN=malP PE=3 SV=1				0.043	1	1	0.063	1	1						-2.80109	1.16076	-3.08478	-8.32768	-2.85519	0.799398	2.83917	1.3527	0.910565	-2.50544
D2TUX8	Putative acyltransferase OS=Citrobacter rodentium (strain ICC168) GN=ROD_38981 PE=4 SV=1				0.043	1	1	0.084	1	1						0.120626	-0.220951	-0.31705	0.0223166	0.0139208	-0.0687923	0.344066	0.284369	-0.353788	-0.020852
D2TS58	Chromosome partition protein MukF OS=Citrobacter rodentium (strain ICC168) GN=mukF PE=3 SV=1				0.048	1	1									-0.228615	-0.710777	-1.24482	2.93275	2.5775
D2TSH6	Phage tail fibre assembly protein OS=Citrobacter rodentium (strain ICC168) GN=G PE=4 SV=1				0.048	1	1									-0.524271	-0.815664	-0.532251	0.721978	0.950929
D2TK24	Putative microcin secretion protein OS=Citrobacter rodentium (strain ICC168) GN=mchD PE=4 SV=1				0.051	1	1									0.273331	0.45029	0.420695	0.84139	0.49338
D2TLN4	Two-component response regulator OS=Citrobacter rodentium (strain ICC168) GN=ompR PE=4 SV=1				0.051	1	1									2.1234	1.96262	-0.321441	-7.08346	-7.08346
D2TMP3	Uncharacterized protein OS=Citrobacter rodentium (strain ICC168) GN=ROD_06131 PE=4 SV=1				0.053	1	1	0.096	1	1						-0.358376	-0.020606	0.000277837	0.518762	0.337867	-0.846884	-0.394325	-0.159714	0.0710774	0.057119
D2TJ60	Hypothetical prophage protein OS=Citrobacter rodentium (strain ICC168) GN=ROD_02811 PE=4 SV=1				0.053	1	1									0.227475	0.127335	0.643141	0.591598	0.562223
D2TUX2	Nitrogen regulation protein NR(II) (Two-component system sensor kinase) OS=Citrobacter rodentium (strain ICC168) GN=glnL PE=4 SV=1				0.057	1	1									-0.568123	-0.580801	-0.212398	0.0392399	0.492814
D2TP72	Aerobic respiration control sensor protein OS=Citrobacter rodentium (strain ICC168) GN=arcB PE=4 SV=1				0.057	1	1									10.0092	8.15527	0	0	0
D2TL07	1-deoxy-D-xylulose-5-phosphate synthase OS=Citrobacter rodentium (strain ICC168) GN=dxs PE=3 SV=1				0.057	1	1									0.829073	0.692005	0.553207	-0.0560406	-0.198846
D2TLC8	Hydrogenase isoenzymes nickel incorporation protein OS=Citrobacter rodentium (strain ICC168) GN=hypB PE=4 SV=1				0.059	1	1									-1.45939	-0.367726	0.416801	-0.0462294	0.13038
D2TUS7	Hypothetical prophage protein OS=Citrobacter rodentium (strain ICC168) GN=ROD_26031 PE=4 SV=1				0.059	1	1									0.665813	0.438787	0.156137	0.283743	0.218071
D2TI54	Bifunctional uridylyltransferase/uridylyl-removing enzyme OS=Citrobacter rodentium (strain ICC168) GN=glnD PE=3 SV=1				0.066	2	1									-0.19295	0.921006	-0.733067	6.04968	3.9834
D2TLF1	Glucitol operon repressor OS=Citrobacter rodentium (strain ICC168) GN=srlR PE=4 SV=1				0.068	1	1									0.126683	-0.259969	-0.276864	-0.116793	0.0420788
D2TS84	3-hydroxydecanoyl-[acyl-carrier-protein] dehydratase OS=Citrobacter rodentium (strain ICC168) GN=fabA PE=3 SV=1				0.07	1	1									1.91677	0.935914	0.109845	0.15944	0.0289045
D2TP47	Transcriptional regulator OS=Citrobacter rodentium (strain ICC168) GN=ROD_34041 PE=4 SV=1				0.07	2	1									0.399848	0.487659	0.477275	0.383843	0.0737464
D2TH46	Putative glutathione S-transferase OS=Citrobacter rodentium (strain ICC168) GN=ROD_27091 PE=4 SV=1				0.077	1	1									4.73136	3.39874	1.26975	-4.82993	1.03278
D2TSM4	Maltose/maltodextrin import ATP-binding protein MalK OS=Citrobacter rodentium (strain ICC168) GN=malK PE=3 SV=1				0.08	1	1									-0.639206	1.10758	-2.08639	0.0263009	-1.6193
D2TSA2	Putative sulphatase OS=Citrobacter rodentium (strain ICC168) GN=ROD_23201 PE=4 SV=1				0.08	1	1									0.568119	-1.14784	-0.0785424	4.77395	3.25443
W6PNY5	DNA-directed RNA polymerase OS=Citrobacter phage CR44b GN=1 PE=3 SV=1				0.083	1	1									-0.0363703	2.01071	-1.22878	-1.20979	-0.780452
D2TRY7	Putative deoxyribonuclease OS=Citrobacter rodentium (strain ICC168) GN=ROD_49011 PE=4 SV=1				0.085	1	1									0.290404	1.90066	-4.21326	6.25702	4.97423
D2TP46	Putative aspartate/ornithine carbamoyltransferase OS=Citrobacter rodentium (strain ICC168) GN=ROD_34031 PE=3 SV=1				0.09	1	1									0.528671	0.829151	-1.26803	0.479005	0.317967
D2TPQ6	Propanediol utilisation protein PduA OS=Citrobacter rodentium (strain ICC168) GN=pduA PE=4 SV=1				0.092	1	1									-0.146778	1.6809	-1.06846	-0.840823	-1.0478
D2TMB4	Succinate dehydrogenase iron-sulfur subunit OS=Citrobacter rodentium (strain ICC168) GN=frdB PE=3 SV=1				0.095	1	1									5.16815	4.21449	0.283559	2.24569	-4.07182
D2TLW6	Thioredoxin-like protein OS=Citrobacter rodentium (strain ICC168) GN=ROD_05471 PE=4 SV=1							0	7	5											4.04122	2.80434	-0.0438141	0.375637	0.118603
D2TLR5	Lon protease OS=Citrobacter rodentium (strain ICC168) GN=lon PE=2 SV=1							0	8	7											4.57754	3.33982	0.225241	0.487307	0.0795254
D2TL51	Multifunctional fusion protein OS=Citrobacter rodentium (strain ICC168) GN=trpC PE=3 SV=1							0	4	4											3.89389	2.58432	-5.03527	-0.263464	-5.03527
D2TTK8	Cystathionine gamma-synthase OS=Citrobacter rodentium (strain ICC168) GN=metB PE=3 SV=1							0	5	2											5.31843	3.98954	0.12838	0.404121	-0.159355
D2TRZ2	Phosphopentomutase OS=Citrobacter rodentium (strain ICC168) GN=deoB PE=3 SV=1							0	5	4											2.65218	1.97919	0.647794	0.644855	0.410404
D2TTT7	Putative nucleotide-binding protein OS=Citrobacter rodentium (strain ICC168) GN=ROD_11651 PE=4 SV=1							0	3	2											9.06765	7.72714	0	3.92431	0
D2TGH7	Homoserine kinase OS=Citrobacter rodentium (strain ICC168) GN=thrB PE=3 SV=1							0	4	4											1.72253	0.847568	0.23626	0.208448	0.28543
D2TS60	Chromosome partition protein MukB OS=Citrobacter rodentium (strain ICC168) GN=mukB PE=3 SV=1							0	2	1											8.63341	8.06402	4.53367	3.90634	3.10589
D2TSY3	dITP/XTP pyrophosphatase OS=Citrobacter rodentium (strain ICC168) GN=ROD_50321 PE=3 SV=1							0	2	2											6.68152	5.32499	0.0842571	1.95929	-0.209981
D2TUA5	Protein FdhE homolog OS=Citrobacter rodentium (strain ICC168) GN=fdhE PE=3 SV=1							0	3	3											1.27235	1.31445	0.585326	0.24714	0.204596
D2TM50	Putative signal transduction protein OS=Citrobacter rodentium (strain ICC168) GN=ROD_18721 PE=4 SV=1							0	2	1											5.56996	4.46364	1.90148	1.88488	0.908414
D2TUI1	MltA-interacting protein OS=Citrobacter rodentium (strain ICC168) GN=mipA PE=4 SV=1							0	2	1											9.00674	7.6147	2.78309	3.316	0
D2TLB1	Lipoprotein OS=Citrobacter rodentium (strain ICC168) GN=nlpD PE=4 SV=1							0	2	2											4.57801	2.96635	-1.32383	-0.577845	-0.209981
D2TNF6	Penicillin-binding protein 5 (D-alanyl-D-alanine carboxypeptidase) OS=Citrobacter rodentium (strain ICC168) GN=dacA PE=3 SV=1							0	3	3											4.47613	3.52346	1.03851	1.62337	0.455901
D2TS69	Aminopeptidase N OS=Citrobacter rodentium (strain ICC168) GN=pepN PE=4 SV=1							0	3	2											5.67186	4.46973	1.04397	1.05846	0.590487
D2TR69	Low specificity L-threonine aldolase OS=Citrobacter rodentium (strain ICC168) GN=ltaE PE=4 SV=1							0	3	3											6.47875	5.22516	1.19277	2.34111	2.22479
D2TS95	Putative CoA-binding protein OS=Citrobacter rodentium (strain ICC168) GN=ROD_10271 PE=4 SV=1							0	2	2											3.33058	2.01123	0.0659304	-0.153228	-0.00430615
D2TH78	Acetolactate synthase OS=Citrobacter rodentium (strain ICC168) GN=ilvG PE=3 SV=1							0	2	2											4.62834	3.1123	-0.979873	0.0209894	-1.01358
D2TQ18	Putative acetyltransferase OS=Citrobacter rodentium (strain ICC168) GN=ROD_46761 PE=4 SV=1							0	2	1											0.935188	0.520293	0.0566526	-0.0488159	0.142851
D2TPE9	Putative exported protein OS=Citrobacter rodentium (strain ICC168) GN=ROD_07411 PE=4 SV=1							0	1	1											8.91107	7.60727	0	0	0
D2TQJ5	UTP-glucose-1-phosphate uridylyltransferase OS=Citrobacter rodentium (strain ICC168) GN=galF PE=4 SV=1							0	2	2											6.08718	4.8442	-2.89128	1.6333	0.744215
D2TSF0	Cell division protein ZipA OS=Citrobacter rodentium (strain ICC168) GN=zipA PE=3 SV=1							0	2	2											3.5959	2.53647	0.257166	0.478024	0.348986
D2TVA6	Uncharacterized protein OS=Citrobacter rodentium (strain ICC168) GN=ROD_p2161 PE=4 SV=1							0.001	1	1											4.07429	3.2853	0.856628	1.04252	1.19698
D2TIY5	2-amino-3-ketobutyrate coenzyme A ligase OS=Citrobacter rodentium (strain ICC168) GN=kbl PE=3 SV=1							0.001	2	2											3.26007	3.24466	1.57812	1.09499	1.05681
D2THE2	Hypoxanthine phosphoribosyltransferase OS=Citrobacter rodentium (strain ICC168) GN=hpt PE=3 SV=1							0.001	2	2											6.75372	5.58964	-0.4653	2.48141	1.14254
D2TTS5	3-oxoacyl-[acyl-carrier-protein] synthase 3 OS=Citrobacter rodentium (strain ICC168) GN=fabH PE=3 SV=1							0.001	1	1											2.04581	1.56695	-1.15496	0.413617	0.228692
D2TPH1	6-phosphogluconolactonase OS=Citrobacter rodentium (strain ICC168) GN=pgl PE=3 SV=1							0.001	3	3											4.8127	3.64625	0.391575	1.07423	0.864628
D2TJI0	Putative aldo/keto reductase OS=Citrobacter rodentium (strain ICC168) GN=tas PE=4 SV=1							0.001	3	3											0.669219	0.0837638	-0.262551	-0.355389	-0.0207897
D2TM45	IclR-family transcriptional regulator OS=Citrobacter rodentium (strain ICC168) GN=kdgR PE=4 SV=1							0.001	2	2											-0.800689	-0.90445	-1.08007	-0.744642	-0.483424
D2TUK1	Protease 4 OS=Citrobacter rodentium (strain ICC168) GN=sppA PE=3 SV=1							0.001	1	1											5.52819	4.25214	0.785661	0.527949	0.627962
D2TTY1	2Fe-2S ferredoxin OS=Citrobacter rodentium (strain ICC168) GN=fdx PE=4 SV=1							0.001	1	1											1.15587	0.696886	0.0576014	0.10445	-0.676549
D2TRP5	Bifunctional protein HldE OS=Citrobacter rodentium (strain ICC168) GN=hldE PE=3 SV=1							0.002	1	1											2.55734	1.56213	0.289014	0.0900553	0.0698162
D2TQH5	Histidinol dehydrogenase OS=Citrobacter rodentium (strain ICC168) GN=hisD PE=3 SV=1							0.002	2	2											1.28554	0.284	-0.450462	-0.246793	0.0726974
D2TJU5	Glycine--tRNA ligase alpha subunit OS=Citrobacter rodentium (strain ICC168) GN=glyQ PE=3 SV=1							0.002	1	1											1.70967	0.973971	0.202991	-0.408485	0.16928
D2TQN9	Fructose-bisphosphate aldolase class 1 OS=Citrobacter rodentium (strain ICC168) GN=fbaB PE=4 SV=1							0.003	2	2											3.08238	1.82587	-0.142812	0.365011	-0.852088
D2THN5	Amidophosphoribosyltransferase OS=Citrobacter rodentium (strain ICC168) GN=purF PE=3 SV=1							0.004	1	1											4.38249	3.1333	1.23736	1.09679	1.07727
D2TNA0	Methionyl-tRNA formyltransferase OS=Citrobacter rodentium (strain ICC168) GN=fmt PE=3 SV=1							0.004	1	1											1.86589	0.977876	0.804398	0.942987	0.327453
D2TRT3	Aminotransferase OS=Citrobacter rodentium (strain ICC168) GN=tyrB PE=3 SV=1							0.004	1	1											8.97551	7.98742	0	0	0
D2TL65	Uncharacterized protein OS=Citrobacter rodentium (strain ICC168) GN=ROD_17571 PE=4 SV=1							0.005	1	1											6.51417	5.10265	-0.318675	1.05588	0.180738
D2TNI4	Glucosamine-6-phosphate deaminase OS=Citrobacter rodentium (strain ICC168) GN=nagB PE=3 SV=1							0.006	1	1											2.52681	1.33367	-1.58756	0.112912	-1.50262
D2TUY1	Uncharacterized protein OS=Citrobacter rodentium (strain ICC168) GN=ROD_39011 PE=4 SV=1							0.006	1	1											6.3782	5.12167	-1.09535	1.08385	-2.63487
D2TK75	tRNA-cytidine(32) 2-sulfurtransferase OS=Citrobacter rodentium (strain ICC168) GN=ttcA PE=3 SV=1							0.007	1	1											1.82637	1.09747	-0.226513	0.514144	0.164562
D2TL06	Putative aldo/keto reductase OS=Citrobacter rodentium (strain ICC168) GN=ROD_04681 PE=4 SV=1							0.008	1	1											0.922018	0.606386	0.195213	0.0222136	0.237769
D2TLK1	Putative oxidoreductase OS=Citrobacter rodentium (strain ICC168) GN=ROD_43861 PE=4 SV=1							0.009	1	1											9.03159	7.67164	0	0	0
D2TT69	Dihydroorotase OS=Citrobacter rodentium (strain ICC168) GN=pyrC PE=3 SV=1							0.011	1	1											6.15279	4.72069	-2.95459	-2.95459	0.497378
Q93FL1	Uncharacterized protein OS=Citrobacter rodentium PE=4 SV=1							0.011	1	1											5.87244	4.36861	-3.28225	0.412472	-3.28225
D2TU34	ATP-dependent RNA helicase SrmB OS=Citrobacter rodentium (strain ICC168) GN=srmB PE=3 SV=1							0.012	2	2											8.98601	7.57158	3.49575	3.1385	3.5445
D2TT99	Transaldolase OS=Citrobacter rodentium (strain ICC168) GN=talA PE=3 SV=1							0.012	2	1											2.16395	1.05014	0.181282	-0.165947	0.0379463
D2TKI6	Glucarate dehydratase OS=Citrobacter rodentium (strain ICC168) GN=gudD PE=3 SV=1							0.012	1	1											3.51985	2.70239	-1.02568	0.800968	-1.58062
D2TQB6	Putative glycosyl transferase OS=Citrobacter rodentium (strain ICC168) GN=ROD_08051 PE=4 SV=1							0.012	1	1											8.87549	7.83795	0	0	0
D2THA1	ATP synthase subunit c OS=Citrobacter rodentium (strain ICC168) GN=atpE PE=3 SV=1							0.014	2	2											4.93354	3.87308	-0.0152064	0.381108	0.455125
D2TTF0	Homoserine O-succinyltransferase OS=Citrobacter rodentium (strain ICC168) GN=metA PE=3 SV=1							0.015	2	1											-0.474177	-0.597701	-0.556878	-0.643572	0.0946074
D2TSQ2	Methionine synthase OS=Citrobacter rodentium (strain ICC168) GN=metH PE=4 SV=1							0.016	1	1											2.2373	1.0738	-1.4393	-1.42898	-0.0400562
D2TUB8	Sulfofructosephosphate aldolase OS=Citrobacter rodentium (strain ICC168) GN=ROD_38801 PE=3 SV=1							0.016	2	1											0.862391	1.23058	0.749068	0.514551	-0.0590081
D2TH11	Putative membrane protein OS=Citrobacter rodentium (strain ICC168) GN=ROD_26731 PE=4 SV=1							0.016	1	1											4.79943	3.19659	-0.0508398	0.621059	0.190557
D2TPV4	Putative Type I restriction-modification system,methylase (M) subunit OS=Citrobacter rodentium (strain ICC168) GN=ROD_34261 PE=4 SV=1							0.017	1	1											1.41849	0.771011	-0.9585	-0.0145778	-0.035279
D2TGW1	Uncharacterized protein OS=Citrobacter rodentium (strain ICC168) GN=ROD_13601 PE=4 SV=1							0.019	1	1											-0.630644	-0.609998	-0.179182	-0.301551	0.0412085
D2TS06	Cell division protein ZapA OS=Citrobacter rodentium (strain ICC168) GN=zapA PE=3 SV=1							0.02	1	1											9.17404	7.93954	0	0	0
D2TUM5	T-protein OS=Citrobacter rodentium (strain ICC168) GN=tyrA PE=4 SV=1							0.023	1	1											9.18394	7.42542	0	0	0
D2TL41	Uncharacterized protein OS=Citrobacter rodentium (strain ICC168) GN=ROD_17311 PE=4 SV=1							0.024	1	1											2.20595	1.53169	0.0750932	0.311769	0.102109
D2TKN5	Ribosomal RNA large subunit methyltransferase J OS=Citrobacter rodentium (strain ICC168) GN=rlmJ PE=3 SV=1							0.026	1	1											3.11461	2.2853	-5.38754	-5.38754	-0.75055
D2TIV7	Uncharacterized protein OS=Citrobacter rodentium (strain ICC168) GN=ROD_41711 PE=4 SV=1							0.028	1	1											-1.23413	-1.44976	-0.901871	-0.343232	0.0498189
D2TL09	Exodeoxyribonuclease 7 small subunit OS=Citrobacter rodentium (strain ICC168) GN=xseB PE=3 SV=1							0.029	1	1											9.07454	7.67456	0	0	2.71814
D2TPK4	Putative DNA binding protein OS=Citrobacter rodentium (strain ICC168) GN=ROD_20691 PE=3 SV=1							0.03	1	1											2.26278	4.69642	2.77102	2.06837	0.487142
D2TTU1	Beta-hexosaminidase OS=Citrobacter rodentium (strain ICC168) GN=nagZ PE=3 SV=1							0.031	1	1											2.22111	1.37648	-0.5189	-0.765964	-0.652146
D2TMF2	Protein SlyX OS=Citrobacter rodentium (strain ICC168) GN=slyX PE=3 SV=1							0.035	1	1											5.67102	4.46973	-3.29844	1.20602	1.55201
D2TN73	Uncharacterized protein OS=Citrobacter rodentium (strain ICC168) GN=ROD_32991 PE=4 SV=1							0.039	1	1											4.83318	3.71369	0.633944	0.718772	0.614447
D2TQJ2	Glucose-1-phosphate thymidylyltransferase OS=Citrobacter rodentium (strain ICC168) GN=rfbA PE=3 SV=1							0.04	1	1											9.02221	7.52895	0	0	0
D2TM20	Probable tartrate dehydrogenase/decarboxylase (D-malate dehydrogenase [decarboxylating]) OS=Citrobacter rodentium (strain ICC168) GN=ROD_18421 PE=4 SV=1							0.047	2	1											0.347438	0.448473	0.387104	0.0735405	0.177789
D2TVE8	Conserved hypothetical plasmid protein OS=Citrobacter rodentium (strain ICC168) GN=ROD_p321 PE=4 SV=1							0.047	1	1											5.07381	3.87193	-1.15437	1.20906	-0.123593
D2TP87	Putative organic solvent tolerance ABC-transporter, ATP-binding component OS=Citrobacter rodentium (strain ICC168) GN=ROD_46251 PE=4 SV=1							0.051	1	1											3.06281	1.88871	0.0201267	0.323018	-0.770449
D2TT00	Putative outer membrane protein OS=Citrobacter rodentium (strain ICC168) GN=ROD_10321 PE=3 SV=1							0.062	1	1											0.528565	0.477949	0.108936	0.213635	0.154814
D2TUR0	Hypothetical prophage protein OS=Citrobacter rodentium (strain ICC168) GN=ROD_25861 PE=4 SV=1							0.065	2	1											1.06419	1.06528	0.911684	0.718596	0.474675
D2TKV0	Two-component system response regulator protein OS=Citrobacter rodentium (strain ICC168) GN=uhpA PE=4 SV=1							0.065	1	1											-0.346914	-0.406301	-0.104518	0.161894	-0.0441235
D2TP92	Uncharacterized protein OS=Citrobacter rodentium (strain ICC168) GN=ROD_46301 PE=3 SV=1							0.078	1	1											3.0105	2.03185	0.571369	0.25056	0.235095
D2TRI2	GTP cyclohydrolase 1 OS=Citrobacter rodentium (strain ICC168) GN=folE PE=3 SV=1							0.078	1	1											-1.10187	-1.17807	-0.643824	-0.617547	-0.194787
D2TK40	Putative peptide transport protein OS=Citrobacter rodentium (strain ICC168) GN=ROD_03881 PE=3 SV=1							0.08	1	1											0.219708	4.9344	1.28943	1.84556	0.459486
D2TIP9	Phosphoenolpyruvate-protein phosphotransferase (PTS system, enzyme I) OS=Citrobacter rodentium (strain ICC168) GN=ptsP PE=3 SV=1							0.086	1	1											0.236998	1.30121	-0.337425	-0.24464	-1.46425
D2TU12	Membrane-bound lytic murein transglycosylase F OS=Citrobacter rodentium (strain ICC168) GN=mltF PE=3 SV=1							0.089	1	1											-0.00759942	-0.171798	0.152536	0.0732685	0.0336466
D2TK60	Putative exported protein OS=Citrobacter rodentium (strain ICC168) GN=ROD_16371 PE=4 SV=1							0.091	1	1											0.169667	-0.341837	0.182856	0.440487	0.0645652
D2TPX3	Putative signal transduction protein OS=Citrobacter rodentium (strain ICC168) GN=ROD_34461 PE=4 SV=1							0.091	1	1											7.39875	6.16795	-0.105404	2.88941	1.41938
D2TH93	Protein ViaA OS=Citrobacter rodentium (strain ICC168) GN=viaA PE=3 SV=1							0.096	1	1											1.4284	1.7867	1.42223	1.24416	0.529558
D2TSL7	LexA repressor OS=Citrobacter rodentium (strain ICC168) GN=lexA PE=3 SV=1							0.097	1	1											0.199654	0.153116	0.12063	-0.246894	0.042208
D2TT76	Putative lipoprotein OS=Citrobacter rodentium (strain ICC168) GN=ROD_23891 PE=4 SV=1							0.099	1	1											9.09848	7.86176	0	4.61862	0
